# Supplementary material for: Helicobacter pylori HP0135 Is a Small Lipoprotein That Has a Role in Outer Membrane Stability
Source: Molecules. 2025 Jan 7;30(2):204. doi: 10.3390/molecules30020204 (PMC11768039; doi:10.3390/molecules30020204)
Supplement: Supplementary file 1 [file molecules-30-00204-s001.zip › Table S1.xlsx]

## Sheet: Sheet1
Table S1. Proteins identified from the flagellar preparation.
Accession	Description	Score	Coverage	# Proteins	# Unique Peptides	# Peptides	# PSMs	Area	# AAs	MW [kDa]	calc. pI
WP_000885488.1	HP0601, flagellin A	22275.4	78.04	1	36	38	708	8.6152e+09	510	53.1691	6.1001
WP_000795968.1	HP1456, Lpp20 family lipoprotein	4916.89	76	1	25	25	209	6.70793e+09	175	19.1102	9.51025
WP_000595790.1	HP0472, outer membrane protein HorE	3007.06	58.06	1	12	12	142	5.64851e+09	186	20.9114	9.12939
WP_000010021.1	HP0115, flagellin B	5952.56	63.42	1	32	34	188	4.19594e+09	514	53.9372	6.37939
QDY56126.1	aHP0135, predicted lipoprotein	742.27	52.27	1	3	3	25	1.48326e+09	44	5.01969	7.18115
QDY56071.1	HP0073, urease subunit alpha UreA	2697.57	80.25	1	22	22	96	1.15952e+09	238	26.5229	8.47021
QDY57028.1	HP1395, outer membrane protein HorL	1448.79	46.69	1	15	15	51	1.09649e+09	242	26.8489	9.64209
EEC24951.1	HP0596, predicted lipoprotein	2096.12	75.58	2	15	15	71	1.08257e+09	172	19.601	7.95752
QDY56583.1	HP0706, outer membrane protein HopE	1078.72	42.59	2	15	16	50	1.00997e+09	270	29.4868	9.08545
QDY55668.1	HP1469, outer membrane protein HorJ	1887.86	55.65	1	14	14	56	9.84662e+08	248	28.0483	9.51025
QDY56091.1	HP0097, predicted lipoprotein	1745.04	55.27	1	14	14	66	9.3887e+08	237	26.0885	8.48486
QDY55678.1	HP1457, penicillin-binding protein activator LpoB, lipoprotein	1630.6	52.86	1	12	12	48	8.676e+08	210	23.2469	8.5874
QDY56609.1	HP0671, outer membrane protein HorF	1467.13	50.74	1	13	14	66	8.42463e+08	270	30.3691	9.02686
QDY56215.1	HP0231, disulfide isomerase DsbC, periplasmic protein	2248.24	70.57	1	22	22	68	8.16724e+08	265	29.4388	9.0415
WP_000738953.1	HP0305, YceI family protein, predicted secreted protein	1939.69	59.78	1	16	16	59	7.50693e+08	184	20.3438	9.30518
WP_000646639.1	HP0797, flagellar sheath lipoprotein HpaA	1565.46	62.69	1	19	19	66	6.91005e+08	260	29.0391	8.52881
QDY56424.1	HP0486, outer membrane beta-barrel protein HofC	1866.76	39.96	1	22	22	69	6.61566e+08	528	59.7188	9.18799
QDY56993.1	HP1563, alkyl hydroperoxide reductase TsaA	1299.36	64.65	1	13	13	44	6.38724e+08	198	22.2354	6.30322
QDY55779.1	HP1286, polyisoprenoid-binding protein, predicted secreted protein	1596.03	69.23	1	17	17	61	5.90779e+08	182	20.5778	9.29053
WP_000709627.1	HP0721, DUF1104 domain-containing protein, predicted secreted protein	1389.18	37.33	1	6	6	34	5.27814e+08	150	17.1066	8.93896
QDY56118.1	HP0127, outer membrane protein HorB	775.17	40.91	1	10	10	31	4.86453e+08	286	31.8365	9.53955
QDY56165.1	HP0175, peptidylprolyl isomerase, periplasmic protein	1886.13	71.91	1	30	30	90	4.50495e+08	299	34.0089	9.34912
WP_000715700.1	HP0410, HpaA2 protein, predicted secreted protein	1110.04	57.43	1	16	16	48	4.01513e+08	249	28.2578	8.19189
QDY56119.1	HP0129, DUF1104 domain-containing protein, predicted secreted protein	884.31	39.58	1	8	8	31	4.01093e+08	144	16.5855	9.27588
QDY55969.1	HP0367, Laminin subunit alpha-2 precursor	1122.05	62.31	1	17	17	48	3.39726e+08	199	22.9967	8.6167
WP_192940664.1	HP0638, outer membrane protein HopH	1022.01	36.36	2	12	12	32	3.3126e+08	319	35.7902	9.62744
WP_001020067.1	HP1564, ABC transporter substrate-binding protein, periplasmic protein	1296.48	63.1	1	19	19	50	3.22943e+08	271	30.2545	9.11475
WP_000751499.1	HP1177, Hop family adhesin HopQ	1717.74	47.81	1	22	23	61	2.88392e+08	640	69.6899	9.14404
WP_000720394.1	HP1454, Lpp20 family lipoprotein	1743.71	70.63	1	24	24	65	2.57433e+08	303	33.8967	9.27588
WP_000856042.1	HP1172, ABC transporter substrate-binding protein, periplasmic protein	960.36	62.82	1	16	16	39	2.43084e+08	277	31.1667	7.40088
WP_000726315.1	HP0025, outer membrane protein HopD	2384.6	54.29	1	34	34	88	2.3832e+08	711	77.6547	8.82178
QDY55873.1	HP1186, carbonic anhydrase	489.29	44.94	1	10	10	29	2.3069e+08	247	28.3507	9.14404
QDY56070.1	HP0072, urease subunit beta UreB	1376.58	45.87	1	22	22	56	2.30161e+08	569	61.6579	6.01123
QDY55938.1	HP1118, gamma-glutamyltransferase	1374.92	51.32	1	28	28	67	2.26124e+08	567	61.0438	9.27588
QDY56544.1	HP0751, flagellar biosynthesis protein FlaG-2	1153.16	94.96	1	16	16	45	2.10832e+08	119	13.3719	5.60498
QDY55887.1	HP1173, hypothetical protein, predicted secreted protein	682.46	46.45	1	11	11	32	2.08782e+08	183	20.6378	8.85107
QDY55836.1	HP1227, cytochrome c-553	440.42	47.92	1	5	5	19	1.98866e+08	96	10.3395	9.48096
QDY55951.1	HP1107, outer membrane protein HorH	862.85	47.73	1	10	10	29	1.8059e+08	220	24.5585	8.68994
WP_001215737.1	HP0294, aliphatic amidase AmiE, periplasmic protein	1116.9	41.89	1	15	15	46	1.78842e+08	339	37.7167	6.63916
QDY56572.1	HP0719, DUF1104 domain-containing protein	403.74	35	2	8	8	18	1.65682e+08	140	15.9385	9.62744
QDY56995.1	HP1561, ABC transporter substrate-binding protein, periplasmic protein	1437.79	64.18	1	14	22	53	1.6195e+08	335	37.4521	9.15869
EEC25102.1	HP1501, hypothetical protein HorK	558.33	31	3	9	9	23	1.36882e+08	371	40.7203	9.33447
EEC24629.1	HP1285, hypothetical protein, predicted secreted protein	765.48	58.7	2	12	12	31	1.36688e+08	230	26.364	9.18799
QDY56799.1	HP0906, flagellar hook-length control protein FliK	910.82	47.21	1	23	23	47	1.35498e+08	519	57.1732	9.15869
EEC24215.1	HP0953, hypothetical protein, predicted secreted protein	681.47	68.48	2	9	9	16	1.30949e+08	184	20.6718	7.91357
EEC24268.1	HP1125, peptidoglycan-associated lipoprotein	312.3	43.95	2	5	5	12	1.30078e+08	157	17.539	5.19873
QDY55830.1	HP1233, hypothetical protein	492.83	64.05	1	8	8	20	1.22926e+08	153	17.3176	5.60498
QDY56121.1	HP0130, hypothetical protein, predicted secreted protein	1178.14	57.69	1	19	19	40	1.17574e+08	286	32.6607	9.36377
QDY56994.1	HP1562, ABC transporter substrate-binding protein, periplasmic protein	1094.2	58.86	1	13	21	44	1.14346e+08	333	37.109	8.98291
QDY56296.1	HP0323, nuclease NucT, periplasmic protein	476.65	62.22	1	8	8	19	1.13429e+08	180	20.1466	9.49561
QDY55617.1	HP1524, predicted lipoprotein	402.8	64.35	1	7	7	16	1.13305e+08	115	13.2806	7.50342
QDY56775.1	HP0492, neuraminyllactose-binding hemagglutinin, predicted lipoprotein	826.18	41.73	1	14	14	35	9.64327e+07	278	31.7173	8.88037
QDY56800.1	HP0907, flagellar hook capping protein	1292.81	58.36	1	17	17	43	9.51218e+07	341	38.4158	6.02393
WP_001174690.1	HP0390, thiol peroxidase Tpx	745.14	55.42	1	8	8	22	9.11393e+07	166	18.2977	6.16357
QDY55739.1	HP1326, copper resistance protein	433.25	60.8	1	9	9	19	8.77481e+07	125	13.8503	9.62744
WP_001160302.1	HP0923/HP0477, Hop family outer membrane protein HopJ/HopK	976.86	37.7	1	8	9	25	7.54043e+07	366	41.3926	8.77783
WP_000323697.1	HP1588, DUF3944 domain-containing protein	962.83	43.48	1	13	13	34	7.40371e+07	253	28.4307	5.42725
QDY56399.1	HP1012, insulinase family protein, predicted secreted protein	700.12	39.41	1	15	15	33	7.24756e+07	444	50.2393	8.89502
EEC24290.1	HP0973, hypothetical protein, predicted secreted protein	663.52	38.24	2	10	10	21	7.24344e+07	306	34.5736	8.89502
WP_104932432.1	HP0477/HP0923, Hop family outer membrane protein HopK/HopJ	613.83	30.52	1	10	11	20	6.85396e+07	367	41.6109	8.90967
QDY57087.1	HP0545, cag pathogenicity island protein (cag24)	189.69	35.75	2	8	8	15	6.78067e+07	207	23.9697	8.42627
QDY56393.1	HP1019, serine endoprotease DegQ	1104.67	53.99	1	24	24	49	6.59495e+07	476	51.5933	9.18799
WP_000671934.1	HP0011, co-chaperone GroES	279.01	28.81	1	5	5	13	6.5352e+07	118	12.9825	6.59521
QDY55899.1	HP1161, flavodoxin FldA	424.59	59.15	1	6	6	11	6.02263e+07	164	17.5397	4.65283
WP_000743462.1	HP0232, UPF0323 family lipoprotein	735.71	57.67	1	12	12	26	5.77933e+07	215	22.8585	9.46631
EEC25346.1	HP0324, outer membrane protein HorC	285.06	27.2	3	5	5	15	5.69155e+07	239	26.9442	7.13721
EEC24754.1	HP0752, flagellar filament cap protein FliD	2169.11	66.42	1	36	36	74	5.51957e+07	685	74.2709	5.2749
QDY56423.1	HP0485, catalase, predicted secreted protein	358.46	35.99	1	10	10	20	5.48125e+07	314	35.9637	9.39307
EEC25266.1	HP0254, outer membrane protein HopG	650.15	27.51	2	14	14	30	5.36258e+07	458	50.4428	9.43701
QDY56734.1	HP0519, sel1 repeat family protein, predicted secreted protein	911.84	40.99	1	11	11	22	5.33521e+07	283	32.4411	9.59814
WP_000846456.1	HP0243, DNA starvation/stationary phase protection protein Dps	540.17	56.25	1	8	8	23	5.22841e+07	144	16.7966	6.26514
WP_001861350.1	HP1462, META domain-containing protein	414.8	52.33	2	8	8	18	4.69687e+07	172	20.4491	6.80029
EEC24174.1	HP0118, hypothetical protein	110.75	12.67	2	3	3	6	4.60316e+07	300	34.4604	9.37842
QDY55673.1	HP1463, cholesterol transport auxiliary component	379.71	20	1	7	7	14	4.47001e+07	225	24.876	8.93896
WP_001236618.1	HP0836, flagellar protein FlgP	399.12	23.38	1	7	7	14	4.40681e+07	201	21.8926	9.75928
QDY55940.1	HP1117, Sel1-like repeat protein, predicted secreted protein	866.11	46.09	1	12	12	26	4.34156e+07	256	29.0104	8.36768
QDY55960.1	HP1098, Sel1 repeat protein HcpC, predicted secreted protein	344.51	20.69	1	11	12	21	4.20856e+07	290	31.6066	8.47021
WP_000492196.1	HP0377, thioredoxin fold domain-containing protein, predicted lipoprotein	363.39	34.39	1	7	7	13	4.15976e+07	221	25.4049	8.57275
WP_000751159.1	HP0229, outer membrane protein HopA	1041.3	31.88	1	13	13	29	4.14383e+07	483	52.6814	9.30518
WP_000532521.1	HP0726, outer membrane beta-barrel protein	550.75	27.54	1	7	7	13	4.14187e+07	305	34.3436	9.70068
QDY56192.1	HP0204, hypothetical protein, predicted secreted protein	120.98	20.47	1	3	3	4	4.07237e+07	127	14.5506	9.12939
WP_000788701.1	HP0252, outer membrane protein HopF	622.09	32.3	2	12	12	25	4.04016e+07	486	53.1473	9.24658
WP_145801814.1	HP1243, Hop family adhesin BabA	1318.61	28.59	1	16	18	36	3.86018e+07	731	78.6938	8.48486
WP_000866621.1	HP0224, peptide-methionine (R)-S-oxide reductase MsrAB	588.58	37.6	1	15	15	32	3.74598e+07	359	41.281	7.26904
QDY55989.1	HP0389, superoxide dismutase SodB	525.07	48.83	1	11	11	23	3.7068e+07	213	24.5592	6.52197
QDY56375.1	HP1038, type II 3-dehydroquinate dehydratase AroQ	239.98	31.14	1	4	4	9	3.34712e+07	167	18.4853	5.26221
QDY56972.1	HP1585, flagellar basal-body rod protein FlgG	255.69	16.41	1	3	3	6	3.31072e+07	262	28.044	4.98291
QDY56735.1	HP0520, cag pathogenicity island protein Cag1	372.19	36.52	1	4	4	11	3.27605e+07	115	12.3014	8.80713
WP_000731326.1	HP0746, fibronectin type III domain-containing protein	1106.46	48.19	2	16	16	34	3.26927e+07	415	47.5156	9.14404
EEC24860.1	HP1350, hypothetical protein	1042.86	58.37	2	25	25	45	3.14726e+07	454	49.911	9.37842
QDY55614.1	HP1527, competence protein, predicted secreted protein	310.5	17.12	1	7	7	11	3.04456e+07	479	54.7238	6.63916
QDY56623.1	HP0653, non-heme ferritin FtnA	173.53	24.55	1	3	3	6	2.94847e+07	167	19.3016	5.66846
QDY55937.1	HP1119, flagellar hook-associated protein FlgK	227.59	8.58	1	4	5	7	2.90951e+07	606	68.2719	5.26221
EEC25339.1	HP0318, hypothetical protein	422.8	39.92	2	8	8	16	2.78697e+07	243	27.5059	7.66455
QDY56985.1	HP1571, septal ring lytic transglycosylase RlpA family protein	550.36	27.07	1	9	9	18	2.75928e+07	314	35.3361	9.49561
WP_000020199.1	HP0824, thioredoxin TrxA	397.71	64.15	1	5	5	9	2.69914e+07	106	11.8471	5.22412
EEC24488.1	HP0913, outer membrane protein HopB	163.95	9.11	2	3	3	5	2.60466e+07	516	55.1173	8.67529
EEC25048.1	HP1455. hypothetical protein	144.87	19.47	2	2	2	5	2.58503e+07	113	12.6698	8.71924
WP_000222336.1	HP0609/HP0610, vacuolating cytotoxin domain-containing protein FaaA	532.39	2.61	1	8	8	17	2.58316e+07	3186	348.013	8.96826
EEC24507.1	HP1378, beta-barrel assembly machine protein BamD	271.39	40.1	2	7	7	12	2.53845e+07	207	24.5946	9.08545
QDY56997.1	HP1558, flagellar basal body rod protein FlgC	651.84	67.7	1	7	7	13	2.49064e+07	161	17.7437	4.67822
WP_080006226.1	HP1342, outer membrane beta-barrel protein HopN	293.71	9.52	2	3	5	10	2.4542e+07	693	75.2821	6.62451
QDY56476.1	HP0825, thioredoxin-disulfide reductase TrxB	405.08	22.83	1	7	7	12	2.44646e+07	311	33.4328	6.0874
QDY56596.1	HP0691, CoA transferase subunit A SocA	256.23	25.43	1	5	5	10	2.43726e+07	232	25.3373	6.1001
QDY56593.1	HP0694, DUF2219 domain-containing protein, predicted secreted protein	630.78	26.13	1	8	8	16	2.43598e+07	333	38.5144	8.85107
QDY56597.1	HP0690, acetyl-CoA C-acetyltransferase	439.47	20.46	1	6	6	12	2.41412e+07	391	41.086	6.63916
QDY56219.1	HP0235, Sel1 repeat protein HcpE, predicted secreted protein	378.52	14.65	1	6	6	11	2.31257e+07	355	39.4428	7.53271
EEC23826.1	HP0079, outer membrane protein HorA	153.93	15.81	2	3	3	6	2.27314e+07	253	28.0281	7.89893
QDY56998.1	HP1557, flagellar hook-basal body complex protein FliE	454.07	62.39	1	7	7	12	2.26167e+07	109	12.1883	8.39697
WP_000813741.1	HP0198, nucleoside-diphosphate kinase Ndk	174.46	49.64	1	5	5	9	2.25985e+07	137	15.268	7.50342
EEC24262.1	HP1132, ATP synthase subunit B (AtpD)	432.67	31.12	2	10	10	17	2.13997e+07	466	51.0874	5.33838
EEC24940.1	HP0606, membrane fusion protein	445.49	40.18	2	7	7	14	2.12963e+07	219	24.3087	8.1626
EEC24175.1	HP1002, predicted lipoprotein	591.52	24.4	2	9	9	16	2.09851e+07	377	43.69	8.32373
WP_000885323.1	HP0590, 2-oxoglutarate ferredoxin oxidoreductase subunit beta	344.6	24.18	1	7	7	16	2.09733e+07	273	30.3949	7.66455
WP_000960466.1	HP0176, class II fructose-1,6-bisphosphate aldolase Fba	574.11	40.72	1	11	12	24	2.05742e+07	307	33.7644	6.13818
QDY56761.1	HP0546, cag pathogenicity island protein Cag25	104.47	12.17	1	2	2	4	2.01246e+07	115	11.9335	9.43701
QDY56720.1	HP0547, type IV secretion system oncogenic effector CagA	209.93	4.14	1	5	5	10	1.85021e+07	1184	131.91	8.99756
EEC25038.1	HP0203, hypothetical protein, predicted secreted protein	222.25	26.26	2	3	3	7	1.84299e+07	99	11.3766	9.1001
EEC24849.1	HP1339, biopolymer transport protein ExbB	295.91	33.79	2	4	4	9	1.79411e+07	145	15.8285	8.82178
EEC24201.1	HP0940, ABC transporter periplasmic-binding protein	389.67	35.74	2	6	6	11	1.76549e+07	249	27.8787	9.37842
QDY56007.1	HP0408, hypothetical protein, predicted secreted protein	217.01	30.06	1	5	5	10	1.63356e+07	163	18.8689	9.43701
QDY57001.1	HP1538, cytochrome C FbcH	85.46	5.96	1	2	2	4	1.6333e+07	285	31.6703	8.54346
QDY55945.1	HP1113, outer membrane protein HorI	170.79	13.36	1	2	3	5	1.59874e+07	277	31.4889	9.33447
QDY56947.1	HP0027, isocitrate dehydrogenase Icd	791.87	37.18	1	15	15	30	1.58584e+07	425	47.4755	7.48877
QDY56617.1	HP0659, SurA protein, predicted secreted protein	359.83	17.4	1	7	7	11	1.55293e+07	408	46.8564	9.0415
QDY56253.1	HP0275, ATP-dependent nuclease	584.51	26.91	1	10	10	20	1.55289e+07	431	49.6782	8.76318
WP_000945142.1	HP0508, plasminogen-binding N-terminal domain-containing protein, predicted secreted protein	283.82	28.49	1	8	8	16	1.54996e+07	351	40.3644	9.39307
QDY56824.1	HP0710, outer membrane protein HomA	443.38	13.77	1	8	8	16	1.51612e+07	668	73.8218	8.104
QDY56511.1	HP0788, outer membrane beta-barrel protein HofF	516.03	21.44	1	10	10	17	1.49778e+07	499	56.9286	8.77783
QDY55930.1	HP1126, translocation protein TolB	585.38	32.13	1	11	11	21	14719133	417	47.8909	9.14404
QDY56711.1	HP0561, 3-oxoacyl-ACP reductase FabG	296.78	20.65	1	5	5	10	1.45375e+07	247	26.6236	8.32373
WP_001206904.1	HP0589, 2-oxoglutarate synthase subunit alpha	380.96	22.93	1	9	9	13	1.44315e+07	375	41.5053	6.46826
QDY56514.1	HP0785, outer membrane lipoprotein chaperone LolA	237.99	25.54	1	5	5	8	1.43635e+07	184	21.4195	9.30518
WP_001861250.1	HP1056, outer membrane beta-barrel protein	330.15	20.07	1	5	5	12	1.43317e+07	284	32.2967	8.95361
QDY56640.1	HP0637, predicted lipoprotein	147.04	14	1	2	2	3	1.40233e+07	150	16.8751	5.8335
QDY56435.1	HP0870, flagellar hook protein FlgE	589.1	21.73	1	13	13	20	1.3782e+07	718	76.2201	5.24951
QDY56968.1	HP0002, 6,7-dimethyl-8-ribityllumazine synthase RibH	60.11	23.08	1	2	2	4	1.35661e+07	156	16.9648	6.31592
WP_000490795.1	HP0145, cytochrome-c oxidase, cbb3-type subunit II	100.79	14.66	1	2	2	3	1.31444e+07	232	26.4947	8.32373
QDY57009.1	HP1546, predicted lipoprotein	258.05	28.24	1	3	3	6	1.31208e+07	170	19.5501	9.02686
QDY55920.1	HP1137, ATP F0F1 synthase subunit B'	178.68	43.06	1	5	5	9	1.31022e+07	144	16.5166	5.17334
WP_001282403.1	HP0191, fumarate reductase iron-sulfur subunit FrdB	136.4	11.02	1	2	2	4	1.25871e+07	245	27.6064	5.5415
WP_000770228.1	HP1055, outer membrane beta-barrel protein	249.2	16.93	1	5	5	8	1.23525e+07	313	35.7824	8.93896
WP_001040308.1	HP0010, chaperonin GroEL	273.63	19.41	1	7	7	12	1.2338e+07	546	58.2135	5.75732
QDY56465.1	HP0838, flagellar basal body protein	261.92	26.83	1	5	5	10	1.23142e+07	205	24.3676	9.0415
QDY57014.1	HP1551, preprotein translocase subunit YajC	73.99	25.98	1	2	2	4	1.21657e+07	127	14.352	9.49561
QDY56323.1	HP1092, flagellar hook-basal body protein	106.41	18.22	1	4	4	7	1.21369e+07	269	30.0381	6.23975
QDY56801.1	HP0908, flagellar hook protein FlgE2	287.33	13.72	1	5	5	7	1.19445e+07	605	67.0289	6.01123
QDY55677.1	HP1458, DUF953 domain-containing protein	126.44	34.62	1	4	4	7	1.15061e+07	104	11.7312	7.94287
QDY56175.1	HP0185, hypothetical protein CV725_03185 [Helicobacter pylori B128]	50.23	12.45	1	2	2	4	1.13629e+07	265	30.0238	9.30518
QDY56198.1	HP0211, Sel1 repeat protein HcpA, predicted secreted protein	129.54	7.2	1	2	2	4	1.13073e+07	250	27.3447	8.30908
QDY55932.1	HP1124, hypothetical protein, predicted secreted protein	219.59	19.64	1	5	5	9	1.07518e+07	331	38.4463	9.46631
EEC25413.1	HP1057, hypothetical protein, predicted secreted protein	172.21	12.92	2	2	2	4	1.0674e+07	178	20.2083	9.39307
QDY55893.1	HP1167, outer membrane beta-barrel protein HofH	317.34	13.59	1	5	5	10	1.06452e+07	471	52.5952	9.5835
QDY56065.1	HP0067, urease accessory protein UreH	179.73	24.53	1	5	5	9	1.04142e+07	265	29.6022	6.34131
QDY56273.1	HP0295, flagellar hook-associated protein FlgL	261.47	10.02	1	7	7	11	1.03714e+07	828	92.0365	5.41455
QDY55959.1	HP1099, keto-deoxy-phosphogluconate aldolase Eda	185.65	20.87	1	3	3	6	1.02932e+07	206	22.3229	6.55127
WP_000152120.1	HP1398, alanine dehydrogenase	445.76	20.79	1	5	5	9	1.02432e+07	380	40.9444	6.7417
WP_000124345.1	HP1110, 2-oxoacid:ferredoxin oxidoreductase subunit alpha	107.75	8.6	1	2	2	3	1.01152e+07	407	44.7324	5.93506
QDY56619.1	HP0657, insulinase family protein, predicted secreted protein	56.15	13.66	1	4	4	5	9.9197e+06	432	48.7951	8.93896
QDY56205.1	HP0218, YbhB/YbcL family Raf kinase inhibitor-like protein	186.6	21.86	1	3	3	6	9.90108e+06	183	20.6886	8.86572
WP_000388019.1	HP0591, 2-oxoacid:acceptor oxidoreductase family protein	141.37	21.2	1	4	4	8	9.75934e+06	184	20.0188	6.22705
QDY55923.1	HP1134, F0F1 ATP synthase subunit alpha (AtpA)	248.27	16.5	1	7	7	13	9.68868e+06	503	55.1058	5.40186
WP_001268551.1	HP0087, SH3 domain-containing lipoprotein	384.08	19.04	1	6	6	12	9.56895e+06	457	52.3379	9.27588
QDY56293.1	HP0320, twin-arginine translocase TatA	123.5	22.78	1	2	2	4	9.52577e+06	79	8.7167	8.41162
QDY56288.1	HP0310, polysaccharide deacetylase PgdA	249.89	12.97	1	4	4	7	9.2651e+06	293	33.5247	5.73193
QDY55826.1	HP1238, aliphatic amidase AimF	81.54	8.38	1	2	2	3	8.86144e+06	334	37.2666	6.53662
EEC25054.1	HP1461, cytochrome c551 peroxidase	156.84	10.24	2	2	2	4	8.85903e+06	332	36.763	8.86572
QDY56376.1	HP1037, aminopeptidase P family protein	266.67	21.85	1	8	8	13	8.61163e+06	357	40.7089	6.31592
QDY55616.1	HP1525, outer membrane protein	136.67	8.06	1	2	2	4	8.59653e+06	211	24.8095	9.40771
QDY56307.1	sel1 repeat family protein, predicted secreted protein	116.69	13.38	2	3	4	6	8.50587e+06	157	17.1452	6.93213
QDY56580.1	HP0709, acetolactate synthase	258.2	14.67	1	4	4	8	8.47535e+06	300	32.8732	9.1001
QDY56967.1	HP0003, 3-deoxy-8-phosphooctulonate synthase KdsA	98.74	17.75	1	3	3	4	8.45014e+06	276	30.3818	8.47021
QDY56151.1	HP0160, Sel1-like repeat protein HcpD	370.57	20.59	1	9	9	17	8.38686e+06	306	33.8675	8.98291
QDY56067.1	HP0069, urease accessory protein UreF	258.98	19.69	1	5	5	8	8.1984e+06	254	28.7166	6.53662
EEC24156.1	HP0104, hypothetical protein, predicted secreted protein	119.98	14.74	2	4	4	7	7.96705e+06	312	35.6818	9.26123
QDY56714.1	HP0555, hypothetical protein, predicted secreted protein	153.51	13.19	1	3	3	4	7.96263e+06	273	31.3035	9.24658
WP_000670506.1	HP0148, DUF4006 family protein	190.77	42.65	1	3	3	6	7.7521e+06	68	7.78521	9.59814
WP_001183642.1	HP0193, fumarate reductase cytochrome b subunit FrdC	253.05	13.73	1	3	3	5	7.72162e+06	255	28.8394	9.43701
QDY56671.1	HP0605, TolC family protein	285.78	17.82	1	6	6	9	7.6343e+06	477	54.5053	8.99756
QDY57047.1	HP1376, 3-hydroxyacyl-[acyl-carrier-protein] dehydratase FabZ	180.96	20.75	2	5	5	9	7.62298e+06	159	18.1865	7.13721
QDY56712.1	HP0559, acyl carrier protein AcpP	100.4	26.92	1	2	2	4	7.56843e+06	78	8.58637	3.99268
WP_000915372.1	outer membrane beta-barrel protein [Helicobacter pylori]	194.69	10.05	1	6	6	9	7.52305e+06	746	82.4196	5.85889
WP_001210860.1	HP1582, pyridoxine 5'-phosphate synthase PdxJ	285.09	19.85	1	5	5	8	7.10552e+06	262	29.6949	7.91357
QDY56769.1	HP0500, DNA polymerase III subunit beta (DnaN)	87.79	7.49	1	2	2	3	6.98255e+06	374	42.142	5.74463
WP_000486467.1	HP1108, pyruvate flavodoxin oxidoreductase subunit gamma	174.44	19.89	1	3	3	6	6.74719e+06	186	20.952	8.51416
EEC24216.1	HP0954, oxygen-insensitive NADP(H) nitroreductase RdxA	153.28	12.75	2	3	3	6	6.54502e+06	204	23.3818	8.23584
QDY56697.1	HP0576, signal peptidase I LepB	77.41	5.52	1	2	2	3	6.4545e+06	290	33.6872	8.95361
QDY56482.1	predicted lipoprotein CV725_04880	43.36	59.32	1	2	2	3	6.44401e+06	59	6.52529	8.52881
QDY56411.1	HP0473, ABC transporter periplasmic-binding protein	230.31	13.82	1	3	3	5	6069760	246	27.537	9.65674
QDY55772.1	HP1293, DNA-directed RNA polymerase subunit alpha (RpoA)	69.97	12.21	1	3	3	5	5.57944e+06	344	38.5189	5.09717
EEC25000.1	HP0166, response regulator	100.69	16.44	2	3	3	3	5.29474e+06	225	25.8396	5.42725
QDY56647.1	HP0630, flavodoxin family protein	91.77	15.98	1	3	3	6	5.24942e+06	194	21.608	8.104
QDY55707.1	HP1424, predicted lipoprotein	107.34	16.5	1	3	3	5	4.64429e+06	206	23.5364	9.78857
WP_000346888.1	HP0147, cytochrome-c oxidase, cbb3-type subunit III CcoP	48.88	14.38	1	3	3	3	4.62246e+06	292	32.5191	6.03662
WP_000945748.1	HP1512, TonB-dependent receptor	202.27	4.68	1	4	4	6	4.27912e+06	877	97.3502	8.96826
QDY56099.1	HP0106, cystathionine gamma-synthase MetB	126.76	12.89	1	3	3	5	4.18521e+06	380	41.1553	6.40479
QDY55947.1	HP1111, pyruvate ferredoxin oxidoreductase	49.81	9.87	1	2	2	3	3.84675e+06	314	34.9085	7.89893
QDY55691.1	HP1445, TonB-system energizer ExbB	67.24	5.33	1	2	2	3	3.69775e+06	150	16.6821	8.41162
QDY56806.1	HP0914, outer membrane beta-barrel protein HofG	67.73	3.89	1	2	2	3	3.69479e+06	514	58.8096	9.18799
QDY56703.1	HP0570, leucyl aminopeptidase PepA	61.55	4.64	1	2	2	3	3.52604e+06	496	54.5227	6.93213
WP_000138071.1	HP0184, DUF1882 domain-containing protein	87.89	14.44	1	2	2	3	3.41333e+06	180	21.243	9.26123
EEC24067.1	HP0809, flagellar basal body-associated protein FliL	153.4	11.69	2	2	2	5	3.15856e+06	154	17.2022	7.23975
QDY56795.1	HP0900, hydrogenase expression/formation protein HypB	119.62	19.42	1	4	4	7	2.50494e+06	242	27.2928	5.78271
QDY56517.1	HP0781, hypothetical protein	44.98	3.96	1	2	2	2	2.37934e+06	429	49.4736	6.01123
QDY57002.1	HP1539, cytochrome bc complex cytochrome b subunit	142.34	5.1	1	2	2	4	2.21599e+06	412	47.507	8.49951
EEC25219.1	HP0028, DUF1523 domain-containing protein	70.78	18.92	3	2	2	4	1.84419e+06	148	17.1178	9.26123
aProteins indicated as 'predicted lipoproteins' have a Sec/SPII signal peptide as predicted by SignalP-6.0 (https://services.healthtech.dtu.dk/services/SignalP-6.0/) with a likelihood score >0.92, while proteins indicated as 'predicted secreted protein' have a Sec/SPI signal peptide as predicted by SignalP-6.0 with a likelihood score >0.92.
