# Supplementary material for: Helicobacter pylori HP0135 Is a Small Lipoprotein That Has a Role in Outer Membrane Stability
Source: Molecules. 2025 Jan 7;30(2):204. doi: 10.3390/molecules30020204 (PMC11768039; doi:10.3390/molecules30020204)
Supplement: Supplementary file 1 [file molecules-30-00204-s001.zip › Table S2.xlsx]

## Sheet: Proteins
	Table S2. Proteins identified in the Sarkosyl-insoluble fraction.
Protein FDR Confidence: Combined	Accession	Description	Exp. q-value: Combined	Sum PEP Score	Coverage [%]	# Protein Unique Peptides	# Protein Groups	# AAs	MW [kDa]	calc. pI	Score Mascot: A4 Mascot	Coverage [%] (by Search Engine): A4 Mascot	# PSMs (by Search Engine): A4 Mascot	# Peptides (by Search Engine): A4 Mascot	gene designation	1locus tag	2comments
High	QDY55679.1	hypothetical protein CV725_00365 [Helicobacter pylori B128]	0	114.446	76	24	1	175	19.1	9.51	4704	76	196	25		HP1456	predicted lipoprotein
Percolator PEP (by Search Engine): A4 Mascot	Positions in Master Proteins	Annotated Sequence	Qvality q-value	Qvality PEP	Modifications in Master Proteins	Percolator q-Value (by Search Engine): A4 Mascot	Contaminant	Confidence	Sequence	Modifications	# Protein Groups	# Proteins	# PSMs	Master Protein Accessions		Theo. MH+ [Da]	Sequence in Protein	Peptide Group Modifications in Protein
0.004791	QDY55679.1 [119-128]	[K].RSISGTDTEK.[I]	0.00143485	0.00743456		0.0009944	FALSE	High	RSISGTDTEK		1	1	1	QDY55679.1		1093.55	K.RSISGTDTEK.I
0.0321	QDY55679.1 [161-167]	[K].QIVDKVR.[E]	0.00521227	0.0499409		0.003573	FALSE	High	QIVDKVR		1	1	1	QDY55679.1		857.52	K.QIVDKVR.E
0.002731	QDY55679.1 [129-135]	[K].ISQLVDK.[E]	0.00143485	0.00413576		0.0009944	FALSE	High	ISQLVDK		1	1	2	QDY55679.1		802.467	K.ISQLVDK.E
2.194e-05	QDY55679.1 [129-141]	[K].ISQLVDKELIASK.[M]	0	3.15882e-05		0	FALSE	High	ISQLVDKELIASK		1	1	21	QDY55679.1		1443.84	K.ISQLVDKELIASK.M
0.0006568	QDY55679.1 [152-160]	[R].VFVLVGLDK.[Q]	0	0.00095464		0	FALSE	High	VFVLVGLDK		1	1	2	QDY55679.1		989.603	R.VFVLVGLDK.Q
9.179e-05	QDY55679.1 [61-68]	[K].YSGVFLGR.[A]	0	0.000132426		0	FALSE	High	YSGVFLGR		1	1	31	QDY55679.1		898.478	K.YSGVFLGR.A
0.01688	QDY55679.1 [146-151]	[R].YVGKDR.[V]	0.00299638	0.026584		0.002065	FALSE	High	YVGKDR		1	1	2	QDY55679.1		737.394	R.YVGKDR.V
0.005331	QDY55679.1 [166-174]	[K].VREELGMVK.[K]	0	0.00219735		0.0009944	FALSE	High	VREELGMVK	1xOxidation [M7]	1	1	2	QDY55679.1		1076.58	K.VREELGMVK.K
0.02335	QDY55679.1 [166-174]	[K].VREELGMVK.[K]	0	0.00125101		0.002445	FALSE	High	VREELGMVK		1	1	4	QDY55679.1		1060.58	K.VREELGMVK.K
0.000309	QDY55679.1 [99-109]	[K].STLQKDLENEK.[T]	0	0.000446657		0	FALSE	High	STLQKDLENEK		1	1	2	QDY55679.1		1304.67	K.STLQKDLENEK.T
0.02887	QDY55679.1 [120-128]	[R].SISGTDTEK.[I]	0.00247173	0.017285		0.003573	FALSE	High	SISGTDTEK		1	1	3	QDY55679.1		937.447	R.SISGTDTEK.I
0.06812	QDY55679.1 [112-119]	[R].TVDASGKR.[S]	0.00873345	0.102068		0.006343	FALSE	High	TVDASGKR		1	1	2	QDY55679.1		833.448	R.TVDASGKR.S
0.046	QDY55679.1 [112-118]	[R].TVDASGK.[R]	0.00675847	0.0703156		0.004627	FALSE	High	TVDASGK		1	1	1	QDY55679.1		677.346	R.TVDASGK.R
0.0003965	QDY55679.1 [43-54]	[K].GAPDWVVGDLEK.[V]	0	8.7978e-05		0	FALSE	High	GAPDWVVGDLEK		1	1	33	QDY55679.1		1285.64	K.GAPDWVVGDLEK.V
0.006324	QDY55679.1 [91-98]	[R].ANLAANLK.[S]	0.0020469	0.00989602		0.001419	FALSE	High	ANLAANLK		1	1	13	QDY55679.1		814.478	R.ANLAANLK.S
0.01821	QDY55679.1 [104-111]	[K].DLENEKTR.[T]	0.00299638	0.0287058		0.002065	FALSE	High	DLENEKTR		1	1	1	QDY55679.1		1004.5	K.DLENEKTR.T
0.03014	QDY55679.1 [104-109]	[K].DLENEK.[T]	0.00521227	0.0468847		0.003573	FALSE	High	DLENEK		1	1	5	QDY55679.1		747.352	K.DLENEK.T
0.05421	QDY55679.1 [136-141]	[K].ELIASK.[M]	0.00723459	0.0822467		0.00496	FALSE	High	ELIASK		1	1	3	QDY55679.1		660.393	K.ELIASK.M
0.103	QDY55679.1 [168-174]	[R].EELGMVK.[K]	0.00830527	0.0829467		0.008294	FALSE	High	EELGMVK		1	1	2	QDY55679.1		805.412	R.EELGMVK.K
0.003825	QDY55679.1 [168-175]	[R].EELGMVKK.[-]	0.00143485	0.0058988		0.0009944	FALSE	High	EELGMVKK	1xOxidation [M5]	1	1	1	QDY55679.1		949.502	R.EELGMVKK.-
0.02534	QDY55679.1 [168-175]	[R].EELGMVKK.[-]	0.00143485	0.00483416		0.002445	FALSE	High	EELGMVKK		1	1	2	QDY55679.1		933.507	R.EELGMVKK.-
0.05267	QDY55679.1 [168-174]	[R].EELGMVK.[K]	0.00723459	0.0801821		0.00496	FALSE	High	EELGMVK	1xOxidation [M5]	1	1	2	QDY55679.1		821.407	R.EELGMVK.K
1.405e-06	QDY55679.1 [69-90]	[R].AEDLITNNDVDYSTNQATAKAR.[A]	0	2.01836e-06		0	FALSE	High	AEDLITNNDVDYSTNQATAKAR		1	1	1	QDY55679.1		2410.15	R.AEDLITNNDVDYSTNQATAKAR.A
1.181e-06	QDY55679.1 [69-88]	[R].AEDLITNNDVDYSTNQATAK.[A]	0	4.0461e-07		0	FALSE	High	AEDLITNNDVDYSTNQATAK		1	1	55	QDY55679.1		2183.01	R.AEDLITNNDVDYSTNQATAK.A
0.1075	QDY55679.1 [89-98]	[K].ARANLAANLK.[S]	0.0127496	0.154482		0.008995	FALSE	Medium	ARANLAANLK		1	1	1	QDY55679.1		1041.62	K.ARANLAANLK.S
0.3783	QDY55679.1 [2-6]	[M].KNQVK.[K]	0.0396389	0.4837		0.03065	FALSE	Medium	KNQVK		1	1	1	QDY55679.1		616.378	M.KNQVK.K
0.3216	QDY55679.1 [131-135]; [161-165]	[SK].QIVDK.[EV]	0.0329967	0.41749		0.0262	FALSE	Medium	QIVDK		1	1	1	QDY55679.1		602.351	S.QLVDK.E; K.QIVDK.V
0.4404	QDY55679.1 [28-32]	[RK].SGISK.[AS]	0.0462415	0.552417		0.0356	TRUE	Medium	SGISK		1	2	2	QDY55679.1		491.282	K.SGISK.S
High	QDW68641.1	flagellin A [Helicobacter pylori]	0	307.13	70	1	1	510	53.2	6.43	3743	70	107	31	flaA	HP0601	major flagellin
Percolator PEP (by Search Engine): A4 Mascot	Positions in Master Proteins	Annotated Sequence	Qvality q-value	Qvality PEP	Modifications in Master Proteins	Percolator q-Value (by Search Engine): A4 Mascot	Contaminant	Confidence	Sequence	Modifications	# Protein Groups	# Proteins	# PSMs	Master Protein Accessions		Theo. MH+ [Da]	Sequence in Protein	Peptide Group Modifications in Protein
1.721e-05	QDW68641.1 [41-55]	[K].AADDASGMTVADSLR.[S]	0	2.24446e-05		0	FALSE	High	AADDASGMTVADSLR		1	2	9	QDW68641.1		1479.67	K.AADDASGMTVADSLR.S
1.275e-08	QDW68641.1 [484-507]	[K].NNILAQSGSYAMSQANTVQQNILR.[L]	0	1.03829e-09		0	FALSE	High	NNILAQSGSYAMSQANTVQQNILR	1xOxidation [M12]	1	2	2	QDW68641.1		2637.3	K.NNILAQSGSYAMSQANTVQQNILR.L
6.656e-08	QDW68641.1 [484-507]	[K].NNILAQSGSYAMSQANTVQQNILR.[L]	0	9.56359e-08		0	FALSE	High	NNILAQSGSYAMSQANTVQQNILR		1	2	4	QDW68641.1		2621.31	K.NNILAQSGSYAMSQANTVQQNILR.L
1.555e-07	QDW68641.1 [439-463]	[R].SDLGSVQNQMISTVNNISITQVNVK.[A]	0	2.2345e-07		0	FALSE	High	SDLGSVQNQMISTVNNISITQVNVK	1xOxidation [M10]	1	2	1	QDW68641.1		2705.38	R.SDLGSVQNQMISTVNNISITQVNVK.A
1.378e-06	QDW68641.1 [439-463]	[R].SDLGSVQNQMISTVNNISITQVNVK.[A]	0	3.5953e-07		0	FALSE	High	SDLGSVQNQMISTVNNISITQVNVK		1	2	2	QDW68641.1		2689.38	R.SDLGSVQNQMISTVNNISITQVNVK.A
2.125e-08	QDW68641.1 [274-294]	[R].LVAAINAVTSETGVEAYTDQK.[G]	0	3.04655e-08		0	FALSE	High	LVAAINAVTSETGVEAYTDQK		1	2	9	QDW68641.1		2180.11	R.LVAAINAVTSETGVEAYTDQK.G
9.055e-07	QDW68641.1 [274-296]	[R].LVAAINAVTSETGVEAYTDQKGR.[L]	0	1.30211e-06		0	FALSE	High	LVAAINAVTSETGVEAYTDQKGR		1	1	1	QDW68641.1		2393.23	R.LVAAINAVTSETGVEAYTDQKGR.L
0.02174	QDW68641.1 [433-438]	[K].MLDKVR.[S]	0.00299638	0.0341134		0.002065	FALSE	High	MLDKVR	1xOxidation [M1]	1	2	1	QDW68641.1		777.429	K.MLDKVR.S
3.965e-06	QDW68641.1 [94-109]	[K].VKATQAAQDGQTTESR.[K]	0	5.70019e-06		0	FALSE	High	VKATQAAQDGQTTESR		1	2	1	QDW68641.1		1690.84	K.VKATQAAQDGQTTESR.K
1.864e-06	QDW68641.1 [206-223]	[K].VSSSAGTGIGVLAEVINK.[N]	0	2.67824e-06		0	FALSE	High	VSSSAGTGIGVLAEVINK		1	2	3	QDW68641.1		1701.94	K.VSSSAGTGIGVLAEVINK.N
2.915e-06	QDW68641.1 [311-332]	[K].TDSVGNGPSALTMVNGGQDLTK.[G]	0	4.1903e-06		0	FALSE	High	TDSVGNGPSALTMVNGGQDLTK	1xOxidation [M13]	1	2	2	QDW68641.1		2178.03	K.TDSVGNGPSALTMVNGGQDLTK.G
2.689e-07	QDW68641.1 [311-332]	[K].TDSVGNGPSALTMVNGGQDLTK.[G]	0	3.86177e-07		0	FALSE	High	TDSVGNGPSALTMVNGGQDLTK		1	2	2	QDW68641.1		2162.04	K.TDSVGNGPSALTMVNGGQDLTK.G
3.201e-05	QDW68641.1 [56-87]	[R].SQASSLGQAIANTNDGMGIIQVADKAMDEQLK.[I]	0	4.61395e-05		0	FALSE	High	SQASSLGQAIANTNDGMGIIQVADKAMDEQLK	2xOxidation [M17; M27]	1	2	2	QDW68641.1		3336.6	R.SQASSLGQAIANTNDGMGIIQVADKAMDEQLK.I
7.076e-05	QDW68641.1 [56-87]	[R].SQASSLGQAIANTNDGMGIIQVADKAMDEQLK.[I]	0	3.16508e-07		0	FALSE	High	SQASSLGQAIANTNDGMGIIQVADKAMDEQLK	1xOxidation [M27]	1	2	2	QDW68641.1		3320.61	R.SQASSLGQAIANTNDGMGIIQVADKAMDEQLK.I
1.405e-06	QDW68641.1 [56-80]	[R].SQASSLGQAIANTNDGMGIIQVADK.[A]	0	2.01836e-06		0	FALSE	High	SQASSLGQAIANTNDGMGIIQVADK	1xOxidation [M17]	1	2	3	QDW68641.1		2505.22	R.SQASSLGQAIANTNDGMGIIQVADK.A
6.123e-07	QDW68641.1 [56-80]	[R].SQASSLGQAIANTNDGMGIIQVADK.[A]	0	8.80125e-07		0	FALSE	High	SQASSLGQAIANTNDGMGIIQVADK		1	2	4	QDW68641.1		2489.23	R.SQASSLGQAIANTNDGMGIIQVADK.A
0.07204	QDW68641.1 [81-87]; QDY56108.1 [81-87]	[K].AMDEQIK.[I]	0.00247173	0.0220792		0.006697	FALSE	High	AMDEQIK		2	3	6	QDW68641.1; QDY56108.1		834.403	K.AMDEQLK.I
0.003058	QDW68641.1 [81-87]; QDY56108.1 [81-87]	[K].AMDEQIK.[I]	0.00143485	0.00466499		0.0009944	FALSE	High	AMDEQIK	1xOxidation [M2]	2	3	4	QDW68641.1; QDY56108.1		850.397	K.AMDEQLK.I
3.685e-05	QDW68641.1 [419-432]	[R].GAMVVIDIAESAMK.[M]	0	5.30574e-05		0	FALSE	High	GAMVVIDIAESAMK	2xOxidation [M3; M13]	1	2	1	QDW68641.1		1466.72	R.GAMVVIDIAESAMK.M
5.217e-07	QDW68641.1 [419-432]	[R].GAMVVIDIAESAMK.[M]	0	6.92775e-07		0	FALSE	High	GAMVVIDIAESAMK	1xOxidation [M]	1	2	3	QDW68641.1		1450.73	R.GAMVVIDIAESAMK.M
1.736e-07	QDW68641.1 [419-432]	[R].GAMVVIDIAESAMK.[M]	0	2.49133e-07		0	FALSE	High	GAMVVIDIAESAMK		1	2	1	QDW68641.1		1434.73	R.GAMVVIDIAESAMK.M
1.249e-06	QDW68641.1 [96-109]	[K].ATQAAQDGQTTESR.[K]	0	1.79349e-06		0	FALSE	High	ATQAAQDGQTTESR		1	2	3	QDW68641.1		1463.67	K.ATQAAQDGQTTESR.K
0.0008748	QDW68641.1 [96-110]	[K].ATQAAQDGQTTESRK.[A]	0	0.00127673		0	FALSE	High	ATQAAQDGQTTESRK		1	2	1	QDW68641.1		1591.77	K.ATQAAQDGQTTESRK.A
6.299e-05	QDW68641.1 [471-483]	[R].DVDFAEESANFNK.[N]	0	7.01993e-06		0	FALSE	High	DVDFAEESANFNK		1	2	16	QDW68641.1		1485.65	R.DVDFAEESANFNK.N
0.04869	QDW68641.1 [159-168]	[K].ASIGSTTSDK.[I]	0	0.00146219		0.00496	FALSE	High	ASIGSTTSDK		1	2	2	QDW68641.1		966.474	K.ASIGSTTSDK.I
6.283e-05	QDW68641.1 [159-173]	[K].ASIGSTTSDKIGQVR.[I]	0	9.04674e-05		0	FALSE	High	ASIGSTTSDKIGQVR		1	2	1	QDW68641.1		1519.81	K.ASIGSTTSDKIGQVR.I
0.0004574	QDW68641.1 [382-392]	[R].DVTGNFNANVK.[S]	0	0.000662667		0	FALSE	High	DVTGNFNANVK		1	2	2	QDW68641.1		1178.58	R.DVTGNFNANVK.S
0.0001892	QDW68641.1 [146-158]	[K].EFQVGAYSNQSIK.[A]	0	0.000272703		0	FALSE	High	EFQVGAYSNQSIK		1	2	2	QDW68641.1		1470.72	K.EFQVGAYSNQSIK.A
2.825e-07	QDW68641.1 [119-145]	[R].LIQGLDNIGNTTTYNGQALLSGQFTNK.[E]	0	1.16325e-07		0	FALSE	High	LIQGLDNIGNTTTYNGQALLSGQFTNK		1	2	4	QDW68641.1		2881.47	R.LIQGLDNIGNTTTYNGQALLSGQFTNK.E
3.276e-06	QDW68641.1 [2-26]	[M].AFQVNTNINAMNAHVQSALTQNALK.[T]	0	4.71567e-06		0	FALSE	High	AFQVNTNINAMNAHVQSALTQNALK	1xOxidation [M11]	1	2	1	QDW68641.1		2714.37	M.AFQVNTNINAMNAHVQSALTQNALK.T
3.148e-06	QDW68641.1 [2-26]	[M].AFQVNTNINAMNAHVQSALTQNALK.[T]	0	4.52892e-06		0	FALSE	High	AFQVNTNINAMNAHVQSALTQNALK		1	2	1	QDW68641.1		2698.37	M.AFQVNTNINAMNAHVQSALTQNALK.T
0.002014	QDW68641.1 [174-191]	[R].IATGALITASGDISLTFK.[Q]	0.00143485	0.00300339		0.0009944	FALSE	High	IATGALITASGDISLTFK		1	2	1	QDW68641.1		1778.99	R.IATGALITASGDISLTFK.Q
0.0003827	QDW68641.1 [464-483]	[K].AAESQIRDVDFAEESANFNK.[N]	0	5.79282e-09		0	FALSE	High	AAESQIRDVDFAEESANFNK		1	2	2	QDW68641.1		2241.04	K.AAESQIRDVDFAEESANFNK.N
0.006783	QDW68641.1 [169-173]	[K].IGQVR.[I]	0.0020469	0.0106434		0.001419	FALSE	High	IGQVR		1	2	1	QDW68641.1		572.351	K.IGQVR.I
0.09312	QDW68641.1 [333-339]	[K].GSTNYGR.[L]	0.00964825	0.135865		0.006905	FALSE	High	GSTNYGR		1	2	2	QDW68641.1		754.348	K.GSTNYGR.L
0.003548	QDW68641.1 [111-118]	[K].AIQSDIVR.[L]	0.00143485	0.00544614		0.0009944	FALSE	High	AIQSDIVR		1	2	3	QDW68641.1		901.51	K.AIQSDIVR.L
1.842e-05	QDW68641.1 [41-55]	[K].AADDASGMTVADSLR.[S]	0	2.65445e-05		0	FALSE	High	AADDASGMTVADSLR	1xOxidation [M8]	1	2	1	QDW68641.1		1495.67	K.AADDASGMTVADSLR.S
0.001896	QDW68641.1 [110-118]	[R].KAIQSDIVR.[L]	0.00090346	0.00282647		0.0006299	FALSE	High	KAIQSDIVR		1	2	2	QDW68641.1		1029.61	R.KAIQSDIVR.L
0.1192	QDW68641.1 [433-438]	[K].MLDKVR.[S]	0.0130897	0.169692		0.0092	FALSE	Medium	MLDKVR		1	2	1	QDW68641.1		761.434	K.MLDKVR.S
0.1673	QDW68641.1 [306-310]	[R].GIEIK.[T]	0.0155215	0.228894		0.01149	FALSE	Medium	GIEIK		1	2	1	QDW68641.1		559.345	R.GIEIK.T
0.227	QDW68641.1 [88-93]	[K].ILDTVK.[V]	0.0207859	0.301866		0.01671	FALSE	Medium	ILDTVK		1	2	1	QDW68641.1		688.424	K.ILDTVK.V
0.2685	QDW68641.1 [27-31]	[K].TSLER.[L]	0.0274584	0.352515		0.02183	FALSE	Medium	TSLER		1	2	1	QDW68641.1		605.325	K.TSLER.L
High	QDY56949.1	outer membrane protein [Helicobacter pylori B128]	0	214.986	53	37	1	711	77.7	8.82	2128	53	71	38	hopD	HP0025	outer membrane protein
Percolator PEP (by Search Engine): A4 Mascot	Positions in Master Proteins	Annotated Sequence	Qvality q-value	Qvality PEP	Modifications in Master Proteins	Percolator q-Value (by Search Engine): A4 Mascot	Contaminant	Confidence	Sequence	Modifications	# Protein Groups	# Proteins	# PSMs	Master Protein Accessions		Theo. MH+ [Da]	Sequence in Protein	Peptide Group Modifications in Protein
0.038	QDY56949.1 [92-97]	[K].NLINDK.[T]	0.00299638	0.0288228		0.004306	FALSE	High	NLINDK		1	1	2	QDY56949.1		716.394	K.NLINDK.T
0.02988	QDY55668.1 [66-70]; QDY56949.1 [549-553]; EEC24852.1 [529-533]; QDY56213.1 [332-336]; QDY55903.1 [538-542]	[K].QFFGK.[KN]	0.00521227	0.0464919		0.003573	FALSE	High	QFFGK		5	10	1	QDY55668.1; QDY56949.1; EEC24852.1; QDY56213.1; QDY55903.1		626.33	K.QFFGK.N
0.0001612	QDY56949.1 [72-83]	[R].QSADPNAINNAR.[G]	0	0.000232354		0	FALSE	High	QSADPNAINNAR		1	1	1	QDY56949.1		1270.61	R.QSADPNAINNAR.G
1.084e-07	QDY56949.1 [56-71]	[R].LNNLLTSYSALNTLIR.[Q]	0	1.5532e-07		0	FALSE	High	LNNLLTSYSALNTLIR		1	1	2	QDY56949.1		1806.01	R.LNNLLTSYSALNTLIR.Q
0.0186	QDY56949.1 [378-384]	[R].IPTEFVK.[D]	0.00299638	0.0292961		0.002065	FALSE	High	IPTEFVK		1	1	2	QDY56949.1		833.477	R.IPTEFVK.D
2.439e-06	QDY56949.1 [680-698]	[K].IPTINTNYYSLLGTTLQYR.[R]	0	3.50992e-06		0	FALSE	High	IPTINTNYYSLLGTTLQYR		1	1	1	QDY56949.1		2231.17	K.IPTINTNYYSLLGTTLQYR.R
8.426e-05	QDY56949.1 [315-324]	[K].NAEIAVEQSK.[I]	0	0.000121431		0	FALSE	High	NAEIAVEQSK		1	1	2	QDY56949.1		1088.56	K.NAEIAVEQSK.I
0.0008302	QDY56949.1 [304-314]	[K].NEISAIQDMIK.[N]	0	0.000760996		0	FALSE	High	NEISAIQDMIK	1xOxidation [M9]	1	1	2	QDY56949.1		1277.64	K.NEISAIQDMIK.N
0.001282	QDY56949.1 [304-314]	[K].NEISAIQDMIK.[N]	0	0.00188505		0	FALSE	High	NEISAIQDMIK		1	1	1	QDY56949.1		1261.65	K.NEISAIQDMIK.N
0.00329	QDY56949.1 [211-219]	[K].NDNAQPGER.[W]	0.00143485	0.00503679		0.0009944	FALSE	High	NDNAQPGER		1	1	1	QDY56949.1		1000.44	K.NDNAQPGER.W
1.269e-05	QDY56949.1 [325-340]	[K].IVAANAQNQHNLDTGK.[T]	0	1.82264e-05		0	FALSE	High	IVAANAQNQHNLDTGK		1	1	2	QDY56949.1		1693.86	K.IVAANAQNQHNLDTGK.T
8.078e-07	QDY56949.1 [561-573]	[R].YYGFVDYNHTYNK.[S]	0	1.16064e-06		0	FALSE	High	YYGFVDYNHTYNK		1	1	2	QDY56949.1		1683.74	R.YYGFVDYNHTYNK.S
0.001729	QDY56949.1 [248-257]	[K].VSNNAQELLK.[Q]	0.00090346	0.00256294		0.0006299	FALSE	High	VSNNAQELLK		1	1	2	QDY56949.1		1115.61	K.VSNNAQELLK.Q
0.004213	QDY56949.1 [234-243]	[K].WVNGTYTETK.[E]	0.00143485	0.0065085		0.0009944	FALSE	High	WVNGTYTETK		1	1	1	QDY56949.1		1198.57	K.WVNGTYTETK.E
0.0003721	QDY56949.1 [164-174]	[K].WSAISTENYAK.[I]	0	0.00053778		0	FALSE	High	WSAISTENYAK		1	1	2	QDY56949.1		1269.61	K.WSAISTENYAK.I
0.01044	QDY56949.1 [514-524]	[R].TQELGSNPFRR.[A]	0.00247173	0.0164888		0.001705	FALSE	High	TQELGSNPFRR		1	1	1	QDY56949.1		1304.67	R.TQELGSNPFRR.A
0.0008194	QDY56949.1 [514-523]	[R].TQELGSNPFR.[R]	0	0.001194		0	FALSE	High	TQELGSNPFR		1	1	2	QDY56949.1		1148.57	R.TQELGSNPFR.R
9.701e-06	QDY56949.1 [341-359]	[K].TFNPYKDANFAQSMFANAK.[A]	0	1.3952e-05		0	FALSE	High	TFNPYKDANFAQSMFANAK		1	1	1	QDY56949.1		2165.01	K.TFNPYKDANFAQSMFANAK.A
0.05607	QDY56949.1 [341-346]	[K].TFNPYK.[D]	0.00723459	0.0778388		0.006065	FALSE	High	TFNPYK		1	1	2	QDY56949.1		769.388	K.TFNPYK.D
5.553e-07	QDY56949.1 [488-513]	[K].TNPNSPQGIQDNYYIDSNIHSQVQSR.[T]	0	7.96789e-07		0	FALSE	High	TNPNSPQGIQDNYYIDSNIHSQVQSR		1	1	1	QDY56949.1		2975.39	K.TNPNSPQGIQDNYYIDSNIHSQVQSR.T
0.08325	QDY56949.1 [656-660]	[R].TNLAR.[N]	0.00964825	0.122874		0.006905	FALSE	High	TNLAR		1	1	1	QDY56949.1		574.331	R.TNLAR.N
0.005151	QDY56949.1 [360-367]	[K].AQAEILNR.[A]	0.00143485	0.00802133		0.0009944	FALSE	High	AQAEILNR		1	1	2	QDY56949.1		914.505	K.AQAEILNR.A
0.04689	QDY56949.1 [368-373]	[R].AQAVVK.[D]	0.00675847	0.0718199		0.004627	FALSE	High	AQAVVK		1	1	2	QDY56949.1		615.382	R.AQAVVK.D
2.03e-05	QDY56949.1 [222-233]	[K].FPWTNGEFVSIK.[W]	0	2.9228e-05		0	FALSE	High	FPWTNGEFVSIK		1	1	1	QDY56949.1		1424.72	K.FPWTNGEFVSIK.W
0.009233	QDY56949.1 [368-377]	[R].AQAVVKDFER.[I]	0.00247173	0.0145655		0.001705	FALSE	High	AQAVVKDFER		1	1	1	QDY56949.1		1162.62	R.AQAVVKDFER.I
0.005737	QDY56949.1 [178-184]	[K].AYQIIQK.[A]	0.00143485	0.00896389		0.0009944	FALSE	High	AYQIIQK		1	1	2	QDY56949.1		863.499	K.AYQIIQK.A
1.676e-05	QDY56949.1 [665-679]	[R].GADHSAQHGMELGVK.[I]	0	2.41072e-05		0	FALSE	High	GADHSAQHGMELGVK		1	1	3	QDY56949.1		1536.72	R.GADHSAQHGMELGVK.I
0.03122	QDY56949.1 [665-679]	[R].GADHSAQHGMELGVK.[I]	0	0.000193096		0.003573	FALSE	High	GADHSAQHGMELGVK	1xOxidation [M10]	1	1	3	QDY56949.1		1552.72	R.GADHSAQHGMELGVK.I
0.00212	QDY56949.1 [192-200]	[K].DIPALSDTK.[E]	0.00143485	0.00317336		0.0009944	FALSE	High	DIPALSDTK		1	1	3	QDY56949.1		959.504	K.DIPALSDTK.E
3.987e-06	QDY56949.1 [347-359]	[K].DANFAQSMFANAK.[A]	0	5.73574e-06		0	FALSE	High	DANFAQSMFANAK	1xOxidation [M8]	1	1	1	QDY56949.1		1430.64	K.DANFAQSMFANAK.A
3.387e-06	QDY56949.1 [347-359]	[K].DANFAQSMFANAK.[A]	0	4.86455e-06		0	FALSE	High	DANFAQSMFANAK		1	1	2	QDY56949.1		1414.64	K.DANFAQSMFANAK.A
0.005219	QDY56949.1 [201-207]	[K].ELNFEIK.[G]	0.00143485	0.00814099		0.0009944	FALSE	High	ELNFEIK		1	1	2	QDY56949.1		892.477	K.ELNFEIK.G
0.0004638	QDY56949.1 [244-257]	[K].EDIKVSNNAQELLK.[Q]	0	0.000672732		0	FALSE	High	EDIKVSNNAQELLK		1	1	1	QDY56949.1		1600.85	K.EDIKVSNNAQELLK.Q
0.0003108	QDY56949.1 [460-486]	[K].LGEHYDSITAAISSLPDAQSLQNVVSK.[K]	0	0.00044939		0	FALSE	High	LGEHYDSITAAISSLPDAQSLQNVVSK		1	1	1	QDY56949.1		2843.44	K.LGEHYDSITAAISSLPDAQSLQNVVSK.K
0.03603	QDY56949.1 [394-400]	[K].GSDGNLR.[G]	0.00574569	0.0557288		0.003939	FALSE	High	GSDGNLR		1	1	2	QDY56949.1		718.348	K.GSDGNLR.G
0.01307	QDY56949.1 [84-91]	[R].GNLNASAK.[N]	0.00247173	0.0206805		0.001705	FALSE	High	GNLNASAK		1	1	2	QDY56949.1		774.41	R.GNLNASAK.N
0.003805	QDY56949.1 [45-55]	[K].GIQDLSDSYER.[L]	0	0.00015268		0.0009944	FALSE	High	GIQDLSDSYER		1	1	2	QDY56949.1		1282.59	K.GIQDLSDSYER.L
0.001702	QDY56949.1 [210-219]	[K].KNDNAQPGER.[W]	0.00090346	0.00252311		0.0006299	FALSE	High	KNDNAQPGER		1	1	2	QDY56949.1		1128.54	K.KNDNAQPGER.W
4.77021e-11	QDY56949.1 [487-513]	[K].KTNPNSPQGIQDNYYIDSNIHSQVQSR.[T]	0	6.81632e-11		0	FALSE	High	KTNPNSPQGIQDNYYIDSNIHSQVQSR		1	1	2	QDY56949.1		3103.48	K.KTNPNSPQGIQDNYYIDSNIHSQVQSR.T
9.08e-06	QDY56949.1 [525-548]	[R].AGLIAASTTNNGAMNGIGFQVGYK.[Q]	0	1.16787e-06		0	FALSE	High	AGLIAASTTNNGAMNGIGFQVGYK		1	1	2	QDY56949.1		2355.18	R.AGLIAASTTNNGAMNGIGFQVGYK.Q
3.124e-06	QDY56949.1 [525-548]	[R].AGLIAASTTNNGAMNGIGFQVGYK.[Q]	0	4.48688e-06		0	FALSE	High	AGLIAASTTNNGAMNGIGFQVGYK	1xOxidation [M14]	1	1	1	QDY56949.1		2371.17	R.AGLIAASTTNNGAMNGIGFQVGYK.Q
0.217	QDY56949.1 [185-191]	[K].AFGASGK.[D]	0.019818	0.28974		0.01576	FALSE	Medium	AFGASGK		1	1	2	QDY56949.1		637.33	K.AFGASGK.D
High	QDY56108.1	flagellin B [Helicobacter pylori B128]	0	163.374	67	28	1	514	53.9	6.38	1738	67	53	30	flaB	HP0115	minor flagellin
Percolator PEP (by Search Engine): A4 Mascot	Positions in Master Proteins	Annotated Sequence	Qvality q-value	Qvality PEP	Modifications in Master Proteins	Percolator q-Value (by Search Engine): A4 Mascot	Contaminant	Confidence	Sequence	Modifications	# Protein Groups	# Proteins	# PSMs	Master Protein Accessions		Theo. MH+ [Da]	Sequence in Protein	Peptide Group Modifications in Protein
0.0004555	QDY56108.1 [443-467]	[R].SDMGSVQMELVTTINNISVTQVNVK.[A]	0	0.000660671		0	FALSE	High	SDMGSVQMELVTTINNISVTQVNVK	1xOxidation [M]	1	1	2	QDY56108.1		2723.36	R.SDMGSVQMELVTTINNISVTQVNVK.A
0.004032	QDY56108.1 [110-118]	[R].RALQSDIQR.[L]	0.00143485	0.00622785		0.0009944	FALSE	High	RALQSDIQR		1	1	1	QDY56108.1		1086.6	R.RALQSDIQR.L
0.01334	QDY56108.1 [202-210]	[K].QVNGVNDYK.[I]	0.00247173	0.0210803		0.001705	FALSE	High	QVNGVNDYK		1	1	1	QDY56108.1		1036.51	K.QVNGVNDYK.I
4.538e-05	QDY56108.1 [216-233]	[R].ISTSAGTGIGALSEIINR.[F]	0	6.53211e-05		0	FALSE	High	ISTSAGTGIGALSEIINR		1	1	1	QDY56108.1		1759.95	R.ISTSAGTGIGALSEIINR.F
0.001214	QDY56108.1 [284-294]	[R].LTNAINSVKDR.[T]	0	0.00178292		0	FALSE	High	LTNAINSVKDR		1	1	1	QDY56108.1		1230.68	R.LTNAINSVKDR.T
0.0003552	QDY56108.1 [284-292]	[R].LTNAINSVK.[D]	0	0.000513823		0	FALSE	High	LTNAINSVK		1	1	2	QDY56108.1		959.552	R.LTNAINSVK.D
2.04e-05	QDY56108.1 [5-23]	[R].INTNIAALTSHAVGVQNNR.[D]	0	4.41768e-06		0	FALSE	High	INTNIAALTSHAVGVQNNR		1	1	2	QDY56108.1		1993.06	R.INTNIAALTSHAVGVQNNR.D
0.002437	QDY56108.1 [307-315]	[R].INLHSIDGR.[A]	0.00143485	0.00314186		0.0009944	FALSE	High	INLHSIDGR		1	1	2	QDY56108.1		1024.55	R.INLHSIDGR.A
3.756e-07	QDY56108.1 [67-87]	[R].NANDAIGMVQTADKAMDEQIK.[I]	0	5.38567e-07		0	FALSE	High	NANDAIGMVQTADKAMDEQIK	1xOxidation [M16]	1	1	1	QDY56108.1		2279.06	R.NANDAIGMVQTADKAMDEQIK.I
4.929e-05	QDY56108.1 [67-80]	[R].NANDAIGMVQTADK.[A]	0	7.10289e-05		0	FALSE	High	NANDAIGMVQTADK	1xOxidation [M8]	1	1	1	QDY56108.1		1463.68	R.NANDAIGMVQTADK.A
0.000169	QDY56108.1 [67-80]	[R].NANDAIGMVQTADK.[A]	0	0.000244096		0	FALSE	High	NANDAIGMVQTADK		1	1	1	QDY56108.1		1447.68	R.NANDAIGMVQTADK.A
9.169e-08	QDY56108.1 [488-511]	[K].YNILAQSGSFAMAQANAVQQNVLR.[L]	0	1.31727e-07		0	FALSE	High	YNILAQSGSFAMAQANAVQQNVLR	1xOxidation [M12]	1	1	1	QDY56108.1		2610.31	K.YNILAQSGSFAMAQANAVQQNVLR.L
1.398e-08	QDY56108.1 [488-511]	[K].YNILAQSGSFAMAQANAVQQNVLR.[L]	0	2.00241e-08		0	FALSE	High	YNILAQSGSFAMAQANAVQQNVLR		1	1	1	QDY56108.1		2594.31	K.YNILAQSGSFAMAQANAVQQNVLR.L
0.0002361	QDY56108.1 [56-66]	[R].SQSANLGQAIR.[N]	0	0.000341247		0	FALSE	High	SQSANLGQAIR		1	1	1	QDY56108.1		1144.61	R.SQSANLGQAIR.N
2.778e-05	QDY56108.1 [295-306]	[R].TGVEASLDIQGR.[I]	0	3.9998e-05		0	FALSE	High	TGVEASLDIQGR		1	1	1	QDY56108.1		1245.64	R.TGVEASLDIQGR.I
0.07204	QDW68641.1 [81-87]; QDY56108.1 [81-87]	[K].AMDEQIK.[I]	0.00247173	0.0220792		0.006697	FALSE	High	AMDEQIK		2	3	6	QDW68641.1; QDY56108.1		834.403	K.AMDEQIK.I
0.003058	QDW68641.1 [81-87]; QDY56108.1 [81-87]	[K].AMDEQIK.[I]	0.00143485	0.00466499		0.0009944	FALSE	High	AMDEQIK	1xOxidation [M2]	2	3	4	QDW68641.1; QDY56108.1		850.397	K.AMDEQIK.I
0.008269	QDY56108.1 [234-241]	[R].FSNTLGVR.[A]	0.00247173	0.0130066		0.001705	FALSE	High	FSNTLGVR		1	1	2	QDY56108.1		893.484	R.FSNTLGVR.A
8.592e-06	QDY56108.1 [423-435]	[K].GAMIVMDMADSAR.[T]	0	1.23594e-05		0	FALSE	High	GAMIVMDMADSAR	2xOxidation [M6; M]	1	1	2	QDY56108.1		1399.6	K.GAMIVMDMADSAR.T
2.704e-06	QDY56108.1 [423-435]	[K].GAMIVMDMADSAR.[T]	0	3.88907e-06		0	FALSE	High	GAMIVMDMADSAR	1xOxidation [M]	1	1	2	QDY56108.1		1383.61	K.GAMIVMDMADSAR.T
3.078e-06	QDY56108.1 [423-435]	[K].GAMIVMDMADSAR.[T]	0	4.43144e-06		0	FALSE	High	GAMIVMDMADSAR		1	1	1	QDY56108.1		1367.61	K.GAMIVMDMADSAR.T
0.006273	QDY56108.1 [24-31]	[R].DLSSSLEK.[L]	0.0020469	0.00983425		0.001419	FALSE	High	DLSSSLEK		1	1	1	QDY56108.1		878.447	R.DLSSSLEK.L
6.897e-05	QDY56108.1 [475-487]	[R].DVDFAEESANFSK.[Y]	0	9.92836e-05		0	FALSE	High	DVDFAEESANFSK		1	1	2	QDY56108.1		1458.64	R.DVDFAEESANFSK.Y
6.891e-05	QDY56108.1 [242-260]	[R].ASYNVMATGGTPVQSGTVR.[E]	0	9.92836e-05		0	FALSE	High	ASYNVMATGGTPVQSGTVR		1	1	1	QDY56108.1		1895.93	R.ASYNVMATGGTPVQSGTVR.E
8.992e-05	QDY56108.1 [96-109]	[K].AVQAAQDGQTLESR.[R]	0	0.000129588		0	FALSE	High	AVQAAQDGQTLESR		1	1	1	QDY56108.1		1473.73	K.AVQAAQDGQTLESR.R
2.072e-05	QDY56108.1 [261-277]	[R].ELTINGVEIGTVNDVHK.[N]	0	2.98705e-05		0	FALSE	High	ELTINGVEIGTVNDVHK		1	1	2	QDY56108.1		1837.97	R.ELTINGVEIGTVNDVHK.N
0.0007001	QDY56108.1 [159-168]	[K].ASIGSTSSDK.[I]	0	0.00101886		0	FALSE	High	ASIGSTSSDK		1	1	2	QDY56108.1		952.458	K.ASIGSTSSDK.I
0.0002948	QDY56108.1 [146-158]	[K].EFQIGAYSNTTVK.[A]	0	0.000426669		0	FALSE	High	EFQIGAYSNTTVK		1	1	1	QDY56108.1		1457.73	K.EFQIGAYSNTTVK.A
0.03674	QDY56108.1 [211-215]	[K].IETVR.[I]	0.00574569	0.0566778		0.003939	FALSE	High	IETVR		1	1	1	QDY56108.1		617.362	K.IETVR.I
0.000424	QDY56108.1 [41-55]	[K].AADDSSGMAIADSLR.[S]	0	0.00061448		0	FALSE	High	AADDSSGMAIADSLR	1xOxidation [M8]	1	1	1	QDY56108.1		1495.67	K.AADDSSGMAIADSLR.S
8.57e-08	QDY56108.1 [119-145]	[R].LLEELDNIANTTSFNGQQMLSGSFSNK.[E]	0	1.23019e-07		0	FALSE	High	LLEELDNIANTTSFNGQQMLSGSFSNK		1	1	1	QDY56108.1		2958.41	R.LLEELDNIANTTSFNGQQMLSGSFSNK.E
0.02766	QDY56687.1 [507-512]; QDY56108.1 [88-93]	[KR].IIDTIK.[AET]	0.00469961	0.0431051		0.003234	FALSE	High	IIDTIK		2	3	6	QDY56687.1; QDY56108.1		702.44	K.ILDTIK.T
7.423e-05	QDY56108.1 [41-55]	[K].AADDSSGMAIADSLR.[S]	0	0.000106949		0	FALSE	High	AADDSSGMAIADSLR		1	1	2	QDY56108.1		1479.67	K.AADDSSGMAIADSLR.S
0.001633	QDY56108.1 [111-118]	[R].ALQSDIQR.[L]	0	0.00241917		0	FALSE	High	ALQSDIQR		1	1	2	QDY56108.1		930.5	R.ALQSDIQR.L
0.1547	QDY56108.1 [348-352]	[R].LTLTR.[T]	0.0150517	0.213645		0.01052	FALSE	Medium	LTLTR		1	1	2	QDY56108.1		603.382	R.LTLTR.T
0.3757	QDY56108.1 [436-440]	[R].TQLDK.[I]	0.0396389	0.481347		0.03065	FALSE	Medium	TQLDK		1	1	1	QDY56108.1		604.33	R.TQLDK.I
High	QDY56409.1	outer membrane beta-barrel protein [Helicobacter pylori B128]	0	49.861	37	9	1	186	20.9	9.13	1617	37	54	9	horE	HP0472	outer membrane protein
Percolator PEP (by Search Engine): A4 Mascot	Positions in Master Proteins	Annotated Sequence	Qvality q-value	Qvality PEP	Modifications in Master Proteins	Percolator q-Value (by Search Engine): A4 Mascot	Contaminant	Confidence	Sequence	Modifications	# Protein Groups	# Proteins	# PSMs	Master Protein Accessions		Theo. MH+ [Da]	Sequence in Protein	Peptide Group Modifications in Protein
9.817e-05	QDY56409.1 [152-168]	[R].SAFEAGVKFPMVNQGSK.[D]	0	0.000141318		0	FALSE	High	SAFEAGVKFPMVNQGSK	1xOxidation [M11]	1	1	1	QDY56409.1		1812.89	R.SAFEAGVKFPMVNQGSK.D
0.005853	QDY56409.1 [152-159]	[R].SAFEAGVK.[F]	0.00143485	0.00915793		0.0009944	FALSE	High	SAFEAGVK		1	1	3	QDY56409.1		808.42	R.SAFEAGVK.F
0.0001451	QDY56409.1 [152-168]	[R].SAFEAGVKFPMVNQGSK.[D]	0	7.24155e-06		0	FALSE	High	SAFEAGVKFPMVNQGSK		1	1	2	QDY56409.1		1796.9	R.SAFEAGVKFPMVNQGSK.D
3.852e-05	QDY56409.1 [148-159]	[R].VGDRSAFEAGVK.[F]	0	5.54139e-05		0	FALSE	High	VGDRSAFEAGVK		1	1	1	QDY56409.1		1235.64	R.VGDRSAFEAGVK.F
0.0003303	QDY56409.1 [35-46]	[R].YGPYNSNYSDWR.[H]	0	0.000111344		0	FALSE	High	YGPYNSNYSDWR		1	1	35	QDY56409.1		1521.64	R.YGPYNSNYSDWR.H
0.0003112	QDY56409.1 [136-145]	[R].FQFLWNLGGR.[M]	0	0.00044939		0	FALSE	High	FQFLWNLGGR		1	1	1	QDY56409.1		1237.65	R.FQFLWNLGGR.M
0.007257	QDY56409.1 [160-168]	[K].FPMVNQGSK.[D]	0.0020469	0.0113899		0.001419	FALSE	High	FPMVNQGSK	1xOxidation [M3]	1	1	4	QDY56409.1		1023.49	K.FPMVNQGSK.D
0.002992	QDY56409.1 [160-168]	[K].FPMVNQGSK.[D]	0.00143485	0.00455999		0.0009944	FALSE	High	FPMVNQGSK		1	1	2	QDY56409.1		1007.5	K.FPMVNQGSK.D
0.003669	QDY56409.1 [58-66]	[K].LGFVGFANK.[W]	0.00143485	0.00412549		0.0009944	FALSE	High	LGFVGFANK		1	1	2	QDY56409.1		952.525	K.LGFVGFANK.W
0.000102	QDY56409.1 [47-57]	[R].HGNDLYGLNFK.[L]	0	0.000147117		0	FALSE	High	HGNDLYGLNFK		1	1	2	QDY56409.1		1277.63	R.HGNDLYGLNFK.L
0.2601	QDY56409.1 [169-174]	[K].DVGLIR.[Y]	0.027021	0.342775		0.02155	FALSE	Medium	DVGLIR		1	1	1	QDY56409.1		672.404	K.DVGLIR.Y
High	QDW68185.1	outer membrane protein [Helicobacter pylori]	0	141.076	35	0	1	731	78.6	8.48	1347	35	42	21	babA	HP1243	outer membrane protein
Percolator PEP (by Search Engine): A4 Mascot	Positions in Master Proteins	Annotated Sequence	Qvality q-value	Qvality PEP	Modifications in Master Proteins	Percolator q-Value (by Search Engine): A4 Mascot	Contaminant	Confidence	Sequence	Modifications	# Protein Groups	# Proteins	# PSMs	Master Protein Accessions		Theo. MH+ [Da]	Sequence in Protein	Peptide Group Modifications in Protein
0.09454	QDW68185.1 [88-94]	[K].NLIGDTK.[T]	0.00964825	0.11881		0.006905	FALSE	High	NLIGDTK		1	9	2	QDW68185.1		760.42	K.NLIGDTK.T
0.01827	QDW68185.1 [565-570]	[K].QFFGQK.[R]	0.00299638	0.0288228		0.002065	FALSE	High	QFFGQK		1	9	1	QDW68185.1		754.388	K.QFFGQK.R
0.002392	QDW68185.1 [297-306]	[K].SGGPQMEPTR.[G]	0.00143485	0.00360065		0.0009944	FALSE	High	SGGPQMEPTR	1xOxidation [M6]	1	2	1	QDW68185.1		1075.48	K.SGGPQMEPTR.G
0.006795	QDW68185.1 [297-306]	[K].SGGPQMEPTR.[G]	0.0020469	0.0106775		0.001419	FALSE	High	SGGPQMEPTR		1	2	1	QDW68185.1		1059.49	K.SGGPQMEPTR.G
0.0213	QDW68185.1 [52-58]	[K].LNNLLTR.[Y]	0.00299638	0.0334139		0.002065	FALSE	High	LNNLLTR		1	9	1	QDW68185.1		843.505	K.LNNLLTR.Y
0.0001194	QDW68185.1 [172-184]	[K].LNEAYQILQTALK.[Q]	0	0.000172243		0	FALSE	High	LNEAYQILQTALK		1	9	2	QDW68185.1		1504.84	K.LNEAYQILQTALK.Q
4.335e-07	QDW68185.1 [700-716]	[K].IPTINTNYYSFMGAELK.[Y]	0	6.23291e-07		0	FALSE	High	IPTINTNYYSFMGAELK	1xOxidation [M12]	1	9	2	QDW68185.1		1977.96	K.IPTINTNYYSFMGAELK.Y
2.999e-07	QDW68185.1 [700-716]	[K].IPTINTNYYSFMGAELK.[Y]	0	4.30564e-07		0	FALSE	High	IPTINTNYYSFMGAELK		1	9	2	QDW68185.1		1961.97	K.IPTINTNYYSFMGAELK.Y
3.612e-06	QDW68185.1 [374-395]	[K].MLDLANQVGQAINPSNLSGTFK.[N]	0	5.19268e-06		0	FALSE	High	MLDLANQVGQAINPSNLSGTFK	1xOxidation [M1]	1	9	2	QDW68185.1		2334.18	K.MLDLANQVGQAINPSNLSGTFK.N
1.501e-06	QDW68185.1 [374-395]	[K].MLDLANQVGQAINPSNLSGTFK.[N]	0	2.15451e-06		0	FALSE	High	MLDLANQVGQAINPSNLSGTFK		1	9	2	QDW68185.1		2318.18	K.MLDLANQVGQAINPSNLSGTFK.N
1.942e-07	QDW68185.1 [542-564]	[K].VGIVSSQTNNGAMNGIGIQVGYK.[Q]	0	2.78633e-07		0	FALSE	High	VGIVSSQTNNGAMNGIGIQVGYK	1xOxidation [M13]	1	9	1	QDW68185.1		2323.17	K.VGIVSSQTNNGAMNGIGIQVGYK.Q
7.425e-05	QDW68185.1 [542-564]	[K].VGIVSSQTNNGAMNGIGIQVGYK.[Q]	0	9.44541e-08		0	FALSE	High	VGIVSSQTNNGAMNGIGIQVGYK		1	9	2	QDW68185.1		2307.18	K.VGIVSSQTNNGAMNGIGIQVGYK.Q
0.0002192	QDW68185.1 [491-503]	[K].VPNAQSLQNVVSK.[K]	0	0.00031605		0	FALSE	High	VPNAQSLQNVVSK		1	9	1	QDW68185.1		1383.76	K.VPNAQSLQNVVSK.K
1.527e-05	QDW68185.1 [474-490]	[K].YSELGNTYNSITTALSK.[V]	0	2.19617e-05		0	FALSE	High	YSELGNTYNSITTALSK		1	9	2	QDW68185.1		1861.92	K.YSELGNTYNSITTALSK.V
1.881e-05	QDW68185.1 [59-79]	[R].YSTLNTLIQLSADPSAINSAR.[E]	0	6.65337e-07		0	FALSE	High	YSTLNTLIQLSADPSAINSAR		1	6	4	QDW68185.1		2235.16	R.YSTLNTLIQLSADPSAINSAR.E
0.0001721	QDW68185.1 [242-252]	[K].VVDSNAEGNTR.[G]	0	0.000248649		0	FALSE	High	VVDSNAEGNTR		1	2	2	QDW68185.1		1161.55	K.VVDSNAEGNTR.G
0.01843	QDW68185.1 [233-241]	[K].SVTTTISSK.[V]	0.00299638	0.0290583		0.002065	FALSE	High	SVTTTISSK		1	9	1	QDW68185.1		923.504	K.SVTTTISSK.V
4.353e-05	QDW68185.1 [131-145]	[K].STSSTTIFNNEPGYR.[S]	0	2.21674e-05		0	FALSE	High	STSSTTIFNNEPGYR		1	7	4	QDW68185.1		1673.78	K.STSSTTIFNNEPGYR.S
0.008029	QDW68185.1 [224-232]	[K].TETQTIDGK.[S]	0.00143485	0.00503679		0.001419	FALSE	High	TETQTIDGK		1	9	2	QDW68185.1		992.489	K.TETQTIDGK.S
0.05102	QDW68185.1 [215-223]	[K].APVSNGGTK.[T]	0.00723459	0.0778388		0.00496	FALSE	High	APVSNGGTK		1	2	1	QDW68185.1		830.437	K.APVSNGGTK.T
3.638e-06	QDW68185.1 [685-699]	[K].DSDHAAQHGIELGLK.[I]	0	5.22506e-06		0	FALSE	High	DSDHAAQHGIELGLK		1	9	3	QDW68185.1		1590.79	K.DSDHAAQHGIELGLK.I
0.003744	QDW68185.1 [617-623]; EEC24852.1 [581-587]	[K].ATNFLGK.[N]	0.00143485	0.00575807		0.0009944	FALSE	High	ATNFLGK		2	11	2	QDW68185.1; EEC24852.1		750.414	K.ATNFLGK.N
0.00684	QDW68185.1 [80-87]	[R].ENLGASAK.[N]	0.0020469	0.0107461		0.001419	FALSE	High	ENLGASAK		1	9	2	QDW68185.1		789.41	R.ENLGASAK.N
0.001823	QDW68185.1 [41-51]	[K].GIQELSDNYEK.[L]	0	0.00065078		0.0006299	FALSE	High	GIQELSDNYEK		1	9	2	QDW68185.1		1295.61	K.GIQELSDNYEK.L
0.3251	QDW68185.1 [185-191]	[K].QGLPALK.[E]	0.033464	0.420927		0.02652	FALSE	Medium	QGLPALK		1	9	1	QDW68185.1		726.451	K.QGLPALK.E
High	QDY55938.1	gamma-glutamyltransferase [Helicobacter pylori B128]	0	150.087	42	22	1	567	61	9.28	1267	42	47	22		HP1118	predicted Sec/SPI signal peptide
Percolator PEP (by Search Engine): A4 Mascot	Positions in Master Proteins	Annotated Sequence	Qvality q-value	Qvality PEP	Modifications in Master Proteins	Percolator q-Value (by Search Engine): A4 Mascot	Contaminant	Confidence	Sequence	Modifications	# Protein Groups	# Proteins	# PSMs	Master Protein Accessions		Theo. MH+ [Da]	Sequence in Protein	Peptide Group Modifications in Protein
0.004194	QDY55938.1 [176-184]	[R].QAETLKEAR.[E]	0.00143485	0.00649049		0.0009944	FALSE	High	QAETLKEAR		1	1	1	QDY55938.1		1045.56	R.QAETLKEAR.E
0.0004704	QDY55938.1 [311-320]	[K].NIHIAAEAMR.[Q]	0	0.00068089		0	FALSE	High	NIHIAAEAMR		1	1	2	QDY55938.1		1125.58	K.NIHIAAEAMR.Q
0.006009	QDY55938.1 [247-253]	[K].NGGIITK.[E]	0.0020469	0.00941531		0.001419	FALSE	High	NGGIITK		1	1	2	QDY55938.1		702.414	K.NGGIITK.E
0.0002499	QDY55938.1 [311-320]	[K].NIHIAAEAMR.[Q]	0	0.000360603		0	FALSE	High	NIHIAAEAMR	1xOxidation [M9]	1	1	1	QDY55938.1		1141.58	K.NIHIAAEAMR.Q
0.01912	QDY55938.1 [113-118]	[K].NMFLDK.[Q]	0.00247173	0.0226886		0.002065	FALSE	High	NMFLDK		1	1	2	QDY55938.1		767.376	K.NMFLDK.Q
0.000339	QDY55938.1 [448-460]	[K].RPLSSMSPTIVLK.[N]	0	0.000489413		0	FALSE	High	RPLSSMSPTIVLK		1	1	2	QDY55938.1		1428.82	K.RPLSSMSPTIVLK.N
0.01125	QDY55938.1 [119-125]	[K].QGNVVPK.[L]	0.00247173	0.0177994		0.001705	FALSE	High	QGNVVPK		1	1	2	QDY55938.1		741.425	K.QGNVVPK.L
0.01051	QDY55938.1 [448-460]	[K].RPLSSMSPTIVLK.[N]	0.00247173	0.0166082		0.001705	FALSE	High	RPLSSMSPTIVLK	1xOxidation [M6]	1	1	1	QDY55938.1		1444.82	K.RPLSSMSPTIVLK.N
0.0009563	QDY55938.1 [155-164]	[K].LSQLIDPAIK.[L]	0	0.00139649		0	FALSE	High	LSQLIDPAIK		1	1	1	QDY55938.1		1097.66	K.LSQLIDPAIK.L
1.33e-06	QDY55938.1 [126-148]	[K].LSEDGYLAAGVPGTVAGMEAMLK.[K]	0	1.91447e-06		0	FALSE	High	LSEDGYLAAGVPGTVAGMEAMLK	1xOxidation [M21]	1	1	1	QDY55938.1		2296.12	K.LSEDGYLAAGVPGTVAGMEAMLK.K
0.004625	QDY55938.1 [126-148]	[K].LSEDGYLAAGVPGTVAGMEAMLK.[K]	0	5.47302e-05		0.0009944	FALSE	High	LSEDGYLAAGVPGTVAGMEAMLK		1	1	2	QDY55938.1		2280.13	K.LSEDGYLAAGVPGTVAGMEAMLK.K
8.329e-08	QDY55938.1 [530-551]	[K].MGYQIVTKPVMGDVNAIQVLPK.[T]	0	1.19625e-07		0	FALSE	High	MGYQIVTKPVMGDVNAIQVLPK	2xOxidation [M1; M11]	1	1	1	QDY55938.1		2433.29	K.MGYQIVTKPVMGDVNAIQVLPK.T
6.257e-07	QDY55938.1 [530-551]	[K].MGYQIVTKPVMGDVNAIQVLPK.[T]	0	8.99486e-07		0	FALSE	High	MGYQIVTKPVMGDVNAIQVLPK	1xOxidation [M]	1	1	2	QDY55938.1		2417.29	K.MGYQIVTKPVMGDVNAIQVLPK.T
7.693e-06	QDY55938.1 [530-551]	[K].MGYQIVTKPVMGDVNAIQVLPK.[T]	0	1.75885e-07		0	FALSE	High	MGYQIVTKPVMGDVNAIQVLPK		1	1	2	QDY55938.1		2401.3	K.MGYQIVTKPVMGDVNAIQVLPK.T
2.651e-05	QDY55938.1 [37-53]	[K].VGLALSSHPLATEIGQK.[V]	0	1.00673e-05		0	FALSE	High	VGLALSSHPLATEIGQK		1	1	2	QDY55938.1		1720.96	K.VGLALSSHPLATEIGQK.V
0.00693	QDY55938.1 [464-475]	[K].VFLVVGSPGGSR.[I]	0.0020469	0.0108851		0.001419	FALSE	High	VFLVVGSPGGSR		1	1	1	QDY55938.1		1174.66	K.VFLVVGSPGGSR.I
6.62e-06	QDY55938.1 [327-342]	[R].SVYMGDADFVSVPVDK.[L]	0	9.51958e-06		0	FALSE	High	SVYMGDADFVSVPVDK	1xOxidation [M4]	1	1	1	QDY55938.1		1744.81	R.SVYMGDADFVSVPVDK.L
3.809e-05	QDY55938.1 [327-342]	[R].SVYMGDADFVSVPVDK.[L]	0	5.49003e-05		0	FALSE	High	SVYMGDADFVSVPVDK		1	1	1	QDY55938.1		1728.81	R.SVYMGDADFVSVPVDK.L
0.01116	QDY55938.1 [219-224]	[K].TLNQIK.[T]	0.00247173	0.0176043		0.001705	FALSE	High	TLNQIK		1	1	2	QDY55938.1		716.43	K.TLNQIK.T
0.0007082	QDY55938.1 [517-529]	[K].FGMPADVKDNLTK.[M]	0	9.99009e-05		0	FALSE	High	FGMPADVKDNLTK	1xOxidation [M3]	1	1	2	QDY55938.1		1451.72	K.FGMPADVKDNLTK.M
0.003564	QDY55938.1 [517-529]	[K].FGMPADVKDNLTK.[M]	0.00143485	0.0054749		0.0009944	FALSE	High	FGMPADVKDNLTK		1	1	2	QDY55938.1		1435.72	K.FGMPADVKDNLTK.M
0.008266	QDY55938.1 [517-524]	[K].FGMPADVK.[D]	0.00247173	0.0130066		0.001705	FALSE	High	FGMPADVK	1xOxidation [M3]	1	1	1	QDY55938.1		880.423	K.FGMPADVK.D
0.006945	QDY55938.1 [517-524]	[K].FGMPADVK.[D]	0.0020469	0.0109202		0.001419	FALSE	High	FGMPADVK		1	1	2	QDY55938.1		864.428	K.FGMPADVK.D
5.721e-05	QDY55938.1 [230-242]	[K].GFYQGQVADLIEK.[D]	0	8.24317e-05		0	FALSE	High	GFYQGQVADLIEK		1	1	1	QDY55938.1		1467.75	K.GFYQGQVADLIEK.D
0.007947	QDY55938.1 [254-262]	[K].EDLASYNVK.[W]	0.0020469	0.0124926		0.001419	FALSE	High	EDLASYNVK		1	1	2	QDY55938.1		1038.51	K.EDLASYNVK.W
0.0001595	QDY55938.1 [165-175]	[K].LAENGYAISQR.[Q]	0	0.000230216		0	FALSE	High	LAENGYAISQR		1	1	1	QDY55938.1		1221.62	K.LAENGYAISQR.Q
0.0005502	QDY55938.1 [554-564]	[K].GSVFYGSTDPR.[K]	0	0.000798364		0	FALSE	High	GSVFYGSTDPR		1	1	1	QDY55938.1		1185.55	K.GSVFYGSTDPR.K
1.404e-07	QDY55938.1 [201-214]	[K].GHLDYQEGDLFVQK.[D]	0	2.01664e-07		0	FALSE	High	GHLDYQEGDLFVQK		1	1	2	QDY55938.1		1648.8	K.GHLDYQEGDLFVQK.D
0.001185	QDY55938.1 [154-164]	[K].KLSQLIDPAIK.[L]	0	0.000286457		0	FALSE	High	KLSQLIDPAIK		1	1	2	QDY55938.1		1225.75	K.KLSQLIDPAIK.L
0.002871	QDY55938.1 [265-272]	[R].KPVVGSYR.[G]	0.00143485	0.00435825		0.0009944	FALSE	High	KPVVGSYR		1	1	1	QDY55938.1		905.52	R.KPVVGSYR.G
0.4424	QDY55938.1 [113-118]	[K].NMFLDK.[Q]	0.0465151	0.554793		0.03578	FALSE	Medium	NMFLDK	1xOxidation [M2]	1	1	1	QDY55938.1		783.371	K.NMFLDK.Q
High	QDY56070.1	urease subunit beta [Helicobacter pylori B128]	0	137.35	40	0	1	569	61.7	6.01	1198	40	46	27	ureB	HP0072	urease subunit
Percolator PEP (by Search Engine): A4 Mascot	Positions in Master Proteins	Annotated Sequence	Qvality q-value	Qvality PEP	Modifications in Master Proteins	Percolator q-Value (by Search Engine): A4 Mascot	Contaminant	Confidence	Sequence	Modifications	# Protein Groups	# Proteins	# PSMs	Master Protein Accessions		Theo. MH+ [Da]	Sequence in Protein	Peptide Group Modifications in Protein
0.009168	QDY56070.1 [369-375]	[R].VGEVITR.[T]	0.00247173	0.0144645		0.001705	FALSE	High	VGEVITR		1	2	2	QDY56070.1		773.452	R.VGEVITR.T
1.526e-08	QDY56070.1 [409-430]	[K].YTINPAIAHGISEYVGSVEVGK.[V]	0	2.18451e-08		0	FALSE	High	YTINPAIAHGISEYVGSVEVGK		1	2	1	QDY56070.1		2304.19	K.YTINPAIAHGISEYVGSVEVGK.V
6.599e-07	QDY56070.1 [487-501]	[K].YDANITFVSQAAYDK.[G]	0	9.48298e-07		0	FALSE	High	YDANITFVSQAAYDK		1	2	2	QDY56070.1		1705.81	K.YDANITFVSQAAYDK.G
0.01386	QDY56070.1 [376-382]	[R].TWQTADK.[NK]	0.0020469	0.0105083		0.001705	FALSE	High	TWQTADK		1	2	2	QDY56070.1		849.41	R.TWQTADK.N
0.0001797	QDY56070.1 [327-338]	[K].SIKEDVQFADSR.[I]	0	0.000259601		0	FALSE	High	SIKEDVQFADSR		1	2	2	QDY56070.1		1394.69	K.SIKEDVQFADSR.I
0.02975	QDY56070.1 [45-49]	[K].FGGGK.[T]	0.00521227	0.0462968		0.003573	FALSE	High	FGGGK		1	2	1	QDY56070.1		465.246	K.FGGGK.T
0.03212	QDY56070.1 [551-559]	[K].EVTSKPANK.[V]	0.00521227	0.0499409		0.003573	FALSE	High	EVTSKPANK		1	2	1	QDY56070.1		973.531	K.EVTSKPANK.V
0.0004837	QDY56070.1 [8-20]	[K].EYVSMYGPTTGDK.[V]	0	0.000701704		0	FALSE	High	EYVSMYGPTTGDK		1	2	1	QDY56070.1		1447.64	K.EYVSMYGPTTGDK.V
0.0003961	QDY56070.1 [8-20]	[K].EYVSMYGPTTGDK.[V]	0	0.000573152		0	FALSE	High	EYVSMYGPTTGDK	1xOxidation [M5]	1	2	1	QDY56070.1		1463.64	K.EYVSMYGPTTGDK.V
0.004231	QDY56070.1 [8-22]	[K].EYVSMYGPTTGDKVR.[L]	0.00143485	0.00654474		0.0009944	FALSE	High	EYVSMYGPTTGDKVR		1	2	1	QDY56070.1		1702.81	K.EYVSMYGPTTGDKVR.L
0.01479	QDY56070.1 [395-401]	[K].GDNDNFR.[I]	0.00247173	0.0233185		0.001705	FALSE	High	GDNDNFR		1	2	1	QDY56070.1		837.349	K.GDNDNFR.I
0.002617	QDY56070.1 [99-109]	[K].GGNKDMQDGVK.[N]	0.00143485	0.00395511		0.0009944	FALSE	High	GGNKDMQDGVK		1	2	2	QDY56070.1		1148.54	K.GGNKDMQDGVK.N
0.0004323	QDY56070.1 [452-476]	[K].GGFIALSQMGDANASIPTPQPVYYR.[E]	0	0.000625726		0	FALSE	High	GGFIALSQMGDANASIPTPQPVYYR	1xOxidation [M9]	1	2	1	QDY56070.1		2669.3	K.GGFIALSQMGDANASIPTPQPVYYR.E
0.0008195	QDY56070.1 [452-476]	[K].GGFIALSQMGDANASIPTPQPVYYR.[E]	0	0.001194		0	FALSE	High	GGFIALSQMGDANASIPTPQPVYYR		1	2	2	QDY56070.1		2653.31	K.GGFIALSQMGDANASIPTPQPVYYR.E
0.01571	QDY56070.1 [99-109]	[K].GGNKDMQDGVK.[N]	0.00247173	0.0247403		0.001705	FALSE	High	GGNKDMQDGVK	1xOxidation [M6]	1	2	1	QDY56070.1		1164.53	K.GGNKDMQDGVK.N
0.02488	QDY56070.1 [103-109]	[K].DMQDGVK.[N]	0.00355018	0.0389799		0.002445	FALSE	High	DMQDGVK		1	2	2	QDY56070.1		792.356	K.DMQDGVK.N
0.02619	QDY56070.1 [477-484]	[R].EMFAHHGK.[A]	0.00412326	0.0409889		0.002842	FALSE	High	EMFAHHGK	1xOxidation [M2]	1	2	2	QDY56070.1		972.436	R.EMFAHHGK.A
0.0005644	QDY56070.1 [53-63]	[R].EGMSQSNNPSK.[E]	0	0.000817698		0	FALSE	High	EGMSQSNNPSK		1	2	1	QDY56070.1		1178.51	R.EGMSQSNNPSK.E
0.001815	QDY56070.1 [330-338]	[K].EDVQFADSR.[I]	0.00090346	0.00269918		0.0006299	FALSE	High	EDVQFADSR		1	2	1	QDY56070.1		1066.48	K.EDVQFADSR.I
0.01556	QDY56070.1 [505-511]	[K].EELGLER.[Q]	0.00247173	0.0245449		0.001705	FALSE	High	EELGLER		1	2	1	QDY56070.1		845.436	K.EELGLER.Q
8.273e-05	QDY56070.1 [185-198]	[R].AAEEYSMNFGFLAK.[G]	0	0.000119195		0	FALSE	High	AAEEYSMNFGFLAK		1	2	1	QDY56070.1		1577.73	R.AAEEYSMNFGFLAK.G
0.007838	QDY56070.1 [84-92]	[K].ADIGIKDGK.[I]	0.0020469	0.012327		0.001419	FALSE	High	ADIGIKDGK		1	2	1	QDY56070.1		916.51	K.ADIGIKDGK.I
0.01031	QDY56070.1 [84-89]	[K].ADIGIK.[D]	0.00247173	0.0162532		0.001705	FALSE	High	ADIGIK		1	2	2	QDY56070.1		616.366	K.ADIGIK.D
0.0002474	QDY56070.1 [185-198]	[R].AAEEYSMNFGFLAK.[G]	0	0.000357304		0	FALSE	High	AAEEYSMNFGFLAK	1xOxidation [M7]	1	2	1	QDY56070.1		1593.73	R.AAEEYSMNFGFLAK.G
2.836e-06	QDY56070.1 [199-219]	[K].GNVSNDASLADQIEAGAIGFK.[I]	0	5.18399e-08		0	FALSE	High	GNVSNDASLADQIEAGAIGFK		1	2	2	QDY56070.1		2077.02	K.GNVSNDASLADQIEAGAIGFK.I
0.000588	QDY56070.1 [502-511]	[K].GIKEELGLER.[Q]	0	0.000852611		0	FALSE	High	GIKEELGLER		1	2	2	QDY56070.1		1143.64	K.GIKEELGLER.Q
4.646e-06	QDY56070.1 [7-20]	[R].KEYVSMYGPTTGDK.[V]	0	6.67936e-06		0	FALSE	High	KEYVSMYGPTTGDK		1	2	2	QDY56070.1		1575.74	R.KEYVSMYGPTTGDK.V
2.514e-05	QDY56070.1 [7-20]	[R].KEYVSMYGPTTGDK.[V]	0	3.62141e-05		0	FALSE	High	KEYVSMYGPTTGDK	1xOxidation [M6]	1	2	2	QDY56070.1		1591.73	R.KEYVSMYGPTTGDK.V
1.977e-07	QDY56070.1 [485-501]	[K].AKYDANITFVSQAAYDK.[G]	0	2.83879e-07		0	FALSE	High	AKYDANITFVSQAAYDK		1	2	1	QDY56070.1		1904.94	K.AKYDANITFVSQAAYDK.G
0.3491	QDY56070.1 [93-98]	[K].IAGIGK.[G]	0.0361182	0.449783		0.02827	FALSE	Medium	IAGIGK		1	2	1	QDY56070.1		558.361	K.IAGIGK.G
0.1114	QDY56070.1 [512-517]	[R].QVLPVK.[N]	0.0130897	0.159633		0.0092	FALSE	Medium	QVLPVK		1	2	2	QDY56070.1		683.445	R.QVLPVK.N
0.3639	QDY56070.1 [404-408]	[K].RYLSK.[Y]	0.0388153	0.46727		0.03011	FALSE	Medium	RYLSK		1	2	1	QDY56070.1		666.393	K.RYLSK.Y
High	QDY56071.1	urease subunit alpha [Helicobacter pylori B128]	0	110.711	51	19	1	238	26.5	8.47	1166	51	45	19	ureA	HP0073	urease subunit
Percolator PEP (by Search Engine): A4 Mascot	Positions in Master Proteins	Annotated Sequence	Qvality q-value	Qvality PEP	Modifications in Master Proteins	Percolator q-Value (by Search Engine): A4 Mascot	Contaminant	Confidence	Sequence	Modifications	# Protein Groups	# Proteins	# PSMs	Master Protein Accessions		Theo. MH+ [Da]	Sequence in Protein	Peptide Group Modifications in Protein
0.002014	QDY56071.1 [228-234]	[K].SDDNYVK.[T]	0.00143485	0.00300339		0.0009944	FALSE	High	SDDNYVK		1	1	4	QDY56071.1		840.373	K.SDDNYVK.T
2.06e-05	QDY56071.1 [165-175]	[K].RLDIASGTAVR.[F]	0	2.96855e-05		0	FALSE	High	RLDIASGTAVR		1	1	2	QDY56071.1		1158.66	K.RLDIASGTAVR.F
6.646e-05	QDY56071.1 [11-21]	[K].LMLHYAGELAK.[K]	0	4.80399e-05		0	FALSE	High	LMLHYAGELAK	1xOxidation [M2]	1	1	2	QDY56071.1		1261.66	K.LMLHYAGELAK.K
0.0008082	QDY56071.1 [115-125]	[K].NEDITINEGKK.[A]	0	0.00117669		0	FALSE	High	NEDITINEGKK		1	1	3	QDY56071.1		1260.64	K.NEDITINEGKK.A
0.03051	QDY56071.1 [115-124]	[K].NEDITINEGK.[K]	0	0.000441239		0.003573	FALSE	High	NEDITINEGK		1	1	2	QDY56071.1		1132.55	K.NEDITINEGK.K
0.0002516	QDY56071.1 [93-105]	[K].LVTVHTPIEANGK.[L]	0	0.000362819		0	FALSE	High	LVTVHTPIEANGK		1	1	3	QDY56071.1		1378.77	K.LVTVHTPIEANGK.L
5.601e-06	QDY56071.1 [106-124]	[K].LVPGELFLKNEDITINEGK.[K]	0	8.04872e-06		0	FALSE	High	LVPGELFLKNEDITINEGK		1	1	1	QDY56071.1		2129.15	K.LVPGELFLKNEDITINEGK.K
0.004549	QDY56071.1 [106-114]	[K].LVPGELFLK.[N]	0.00143485	0.00706074		0.0009944	FALSE	High	LVPGELFLK		1	1	1	QDY56071.1		1015.62	K.LVPGELFLK.N
0.07872	QDY56071.1 [1-6]	[-].MKLTPK.[E]	0.00964825	0.116336		0.006905	FALSE	High	MKLTPK		1	1	1	QDY56071.1		717.433	-.MKLTPK.E
0.001081	QDY56071.1 [11-21]	[K].LMLHYAGELAK.[K]	0	7.81983e-05		0	FALSE	High	LMLHYAGELAK		1	1	2	QDY56071.1		1245.67	K.LMLHYAGELAK.K
0.0001795	QDY56071.1 [183-194]	[K].SVELIDIGGNRR.[I]	0	0.000258803		0	FALSE	High	SVELIDIGGNRR		1	1	2	QDY56071.1		1328.73	K.SVELIDIGGNRR.I
9.382e-05	QDY56071.1 [183-193]	[K].SVELIDIGGNR.[R]	0	0.000135327		0	FALSE	High	SVELIDIGGNR		1	1	2	QDY56071.1		1172.63	K.SVELIDIGGNR.R
0.0005758	QDY56071.1 [53-62]	[K].TAAELMQEGR.[T]	0	0.000834981		0	FALSE	High	TAAELMQEGR	1xOxidation [M6]	1	1	1	QDY56071.1		1121.53	K.TAAELMQEGR.T
0.00169	QDY56071.1 [53-62]	[K].TAAELMQEGR.[T]	0	3.11014e-05		0.0006299	FALSE	High	TAAELMQEGR		1	1	4	QDY56071.1		1105.53	K.TAAELMQEGR.T
0.08642	QDY56071.1 [176-182]	[R].FEPGEEK.[S]	0.00355018	0.0403075		0.006905	FALSE	High	FEPGEEK		1	1	2	QDY56071.1		835.383	R.FEPGEEK.S
0.1363	QDY56071.1 [126-130]	[K].AVSVK.[V]	0.00964825	0.114392		0.009538	FALSE	High	AVSVK		1	1	2	QDY56071.1		503.319	K.AVSVK.V
6.077e-05	QDY56071.1 [7-21]	[K].ELDKLMLHYAGELAK.[K]	0	8.74341e-05		0	FALSE	High	ELDKLMLHYAGELAK	1xOxidation [M6]	1	1	1	QDY56071.1		1746.91	K.ELDKLMLHYAGELAK.K
0.001671	QDY56071.1 [166-175]	[R].LDIASGTAVR.[F]	0	0.00247723		0	FALSE	High	LDIASGTAVR		1	1	2	QDY56071.1		1002.56	R.LDIASGTAVR.F
0.04221	QDY56071.1 [213-217]	[K].IALHR.[A]	0.00675847	0.064884		0.004627	FALSE	High	IALHR		1	1	1	QDY56071.1		609.383	K.IALHR.A
0.0006032	QDY56071.1 [195-204]	[R].IFGFNALVDR.[Q]	0	0.000875798		0	FALSE	High	IFGFNALVDR		1	1	2	QDY56071.1		1151.62	R.IFGFNALVDR.Q
0.0008383	QDY56071.1 [52-62]	[K].KTAAELMQEGR.[T]	0	0.000241107		0	FALSE	High	KTAAELMQEGR	1xOxidation [M7]	1	1	2	QDY56071.1		1249.62	K.KTAAELMQEGR.T
0.002091	QDY56071.1 [52-62]	[K].KTAAELMQEGR.[T]	0	6.95478e-06		0.0009944	FALSE	High	KTAAELMQEGR		1	1	2	QDY56071.1		1233.63	K.KTAAELMQEGR.T
0.291	QDY56071.1 [1-6]	[-].MKLTPK.[E]	0.0287371	0.38011		0.02268	FALSE	Medium	MKLTPK	1xOxidation [M1]	1	1	1	QDY56071.1		733.428	-.MKLTPK.E
High	QDY56435.1	flagellar hook protein FlgE [Helicobacter pylori B128]	0	97.964	39	25	1	718	76.2	5.25	1049	39	27	25	flgE	HP0870	flagellar hook protein
Percolator PEP (by Search Engine): A4 Mascot	Positions in Master Proteins	Annotated Sequence	Qvality q-value	Qvality PEP	Modifications in Master Proteins	Percolator q-Value (by Search Engine): A4 Mascot	Contaminant	Confidence	Sequence	Modifications	# Protein Groups	# Proteins	# PSMs	Master Protein Accessions		Theo. MH+ [Da]	Sequence in Protein	Peptide Group Modifications in Protein
6.895e-08	QDY56435.1 [587-607]	[K].ISETYAIEQNGYQAGDLMDVR.[F]	0	9.89627e-08		0	FALSE	High	ISETYAIEQNGYQAGDLMDVR		1	1	1	QDY56435.1		2373.1	K.ISETYAIEQNGYQAGDLMDVR.F
1.907e-05	QDY56435.1 [568-586]	[R].INLAFGSSGSFDGLTSVDK.[I]	0	2.74673e-05		0	FALSE	High	INLAFGSSGSFDGLTSVDK		1	1	1	QDY56435.1		1914.94	R.INLAFGSSGSFDGLTSVDK.I
0.003344	QDY56435.1 [300-306]	[K].NAINAVK.[S]	0.00143485	0.00511549		0.0009944	FALSE	High	NAINAVK		1	1	1	QDY56435.1		729.425	K.NAINAVK.S
0.000128	QDY56435.1 [159-169]	[K].VDNTGPLENIR.[I]	0	0.000184356		0	FALSE	High	VDNTGPLENIR		1	1	1	QDY56435.1		1227.63	K.VDNTGPLENIR.I
8.716e-08	QDY56435.1 [362-378]	[K].YSYTHSISPNADIGQFR.[T]	0	1.24946e-07		0	FALSE	High	YSYTHSISPNADIGQFR		1	1	1	QDY56435.1		1955.92	K.YSYTHSISPNADIGQFR.T
0.001486	QDY56435.1 [685-694]	[R].SLTNLIVVQR.[G]	0	0.00219143		0	FALSE	High	SLTNLIVVQR		1	1	1	QDY56435.1		1142.69	R.SLTNLIVVQR.G
9.928e-05	QDY56435.1 [307-318]	[K].SQTGIEAYLDGK.[Q]	0	0.000143078		0	FALSE	High	SQTGIEAYLDGK		1	1	1	QDY56435.1		1281.63	K.SQTGIEAYLDGK.Q
0.01931	QDY56435.1 [379-384]	[R].TTEDLR.[A]	0.00299638	0.0303937		0.002065	FALSE	High	TTEDLR		1	1	1	QDY56435.1		734.368	R.TTEDLR.A
0.02664	QDY56435.1 [292-299]	[R].TSSLVAAK.[N]	0.00412326	0.0416821		0.002842	FALSE	High	TSSLVAAK		1	1	1	QDY56435.1		776.451	R.TSSLVAAK.N
0.0002061	QDY56435.1 [608-622]	[R].FDSDGVLLGAFSNGR.[T]	0	0.000297219		0	FALSE	High	FDSDGVLLGAFSNGR		1	1	1	QDY56435.1		1554.75	R.FDSDGVLLGAFSNGR.T
0.02499	QDY56435.1 [188-194]	[R].ANLNAGR.[H]	0.00355018	0.0391433		0.002445	FALSE	High	ANLNAGR		1	1	1	QDY56435.1		715.385	R.ANLNAGR.H
9.715e-06	QDY56435.1 [264-280]	[K].DILPSAENSTLELNGVK.[I]	0	1.39954e-05		0	FALSE	High	DILPSAENSTLELNGVK		1	1	1	QDY56435.1		1799.94	K.DILPSAENSTLELNGVK.I
0.001095	QDY56435.1 [702-717]	[K].AVTTSDQILNTLLNLK.[Q]	0	0.00160191		0	FALSE	High	AVTTSDQILNTLLNLK		1	1	2	QDY56435.1		1743.99	K.AVTTSDQILNTLLNLK.Q
7.77e-05	QDY56435.1 [702-718]	[K].AVTTSDQILNTLLNLKQ.[-]	0	0.000112036		0	FALSE	High	AVTTSDQILNTLLNLKQ		1	1	2	QDY56435.1		1872.04	K.AVTTSDQILNTLLNLKQ.-
0.0001264	QDY56435.1 [39-49]	[R].ASFVDMLSQVK.[L]	0	0.000182092		0	FALSE	High	ASFVDMLSQVK		1	1	1	QDY56435.1		1224.63	R.ASFVDMLSQVK.L
0.005606	QDY56435.1 [170-179]	[R].IDPGMVMPAR.[A]	0.00143485	0.00874851		0.0009944	FALSE	High	IDPGMVMPAR		1	1	1	QDY56435.1		1086.54	R.IDPGMVMPAR.A
7.147e-05	QDY56435.1 [675-684]	[K].LESSNVDLSR.[S]	0	0.000103045		0	FALSE	High	LESSNVDLSR		1	1	1	QDY56435.1		1119.56	K.LESSNVDLSR.S
0.000619	QDY56435.1 [322-335]	[R].LENTNELDGDEKLK.[N]	0	0.000899582		0	FALSE	High	LENTNELDGDEKLK		1	1	1	QDY56435.1		1617.8	R.LENTNELDGDEKLK.N
3.821e-06	QDY56435.1 [322-333]	[R].LENTNELDGDEK.[L]	0	5.49149e-06		0	FALSE	High	LENTNELDGDEK		1	1	1	QDY56435.1		1376.62	R.LENTNELDGDEK.L
0.01262	QDY56435.1 [500-504]	[R].IEFYR.[S]	0.00247173	0.0199087		0.001705	FALSE	High	IEFYR		1	1	1	QDY56435.1		727.377	R.IEFYR.S
0.06228	QDY56435.1 [50-57]	[K].LIATAPYK.[N]	0.00873345	0.0937859		0.006343	FALSE	High	LIATAPYK		1	1	1	QDY56435.1		876.519	K.LIATAPYK.N
1.622e-05	QDY56435.1 [80-92]	[K].IFSQGNIQNTDVK.[T]	0	2.33697e-05		0	FALSE	High	IFSQGNIQNTDVK		1	1	1	QDY56435.1		1463.75	K.IFSQGNIQNTDVK.T
0.007387	QDY56435.1 [151-158]	[K].GSDTDALK.[V]	0.0020469	0.0116154		0.001419	FALSE	High	GSDTDALK		1	1	1	QDY56435.1		806.389	K.GSDTDALK.V
9.981e-07	QDY56435.1 [459-476]	[K].GLNTASLIEGGASASSSK.[F]	0	1.43383e-06		0	FALSE	High	GLNTASLIEGGASASSSK		1	1	1	QDY56435.1		1649.83	K.GLNTASLIEGGASASSSK.F
5.766e-07	QDY56435.1 [195-210]	[R].HADQTAAIFALDSSAK.[T]	0	8.27073e-07		0	FALSE	High	HADQTAAIFALDSSAK		1	1	1	QDY56435.1		1645.82	R.HADQTAAIFALDSSAK.T
High	AVG73761.1	hypothetical protein BXP01_04425 [Helicobacter pylori]	0	104.723	39	0	1	640	69.7	9.14	969	39	29	24	hopQ	HP1177	outer membrane protein
Percolator PEP (by Search Engine): A4 Mascot	Positions in Master Proteins	Annotated Sequence	Qvality q-value	Qvality PEP	Modifications in Master Proteins	Percolator q-Value (by Search Engine): A4 Mascot	Contaminant	Confidence	Sequence	Modifications	# Protein Groups	# Proteins	# PSMs	Master Protein Accessions		Theo. MH+ [Da]	Sequence in Protein	Peptide Group Modifications in Protein
0.04626	AVG73761.1 [526-532]	[K].NTNFLGK.[N]	0.00675847	0.0709135		0.004627	FALSE	High	NTNFLGK		1	5	1	AVG73761.1		793.42	K.NTNFLGK.N
0.05689	AVG73761.1 [199-208]	[K].QAGLAPLNSK.[G]	0.00830527	0.0861702		0.006065	FALSE	High	QAGLAPLNSK		1	4	1	AVG73761.1		998.563	K.QAGLAPLNSK.G
0.0005189	AVG73761.1 [175-185]	[K].NVSLSIEQYEK.[I]	0	0.000751919		0	FALSE	High	NVSLSIEQYEK		1	4	1	AVG73761.1		1309.66	K.NVSLSIEQYEK.I
1.123e-07	AVG73761.1 [324-345]	[K].NITQPHNLNLNTPSSLTALAQK.[M]	0	1.61223e-07		0	FALSE	High	NITQPHNLNLNTPSSLTALAQK		1	4	1	AVG73761.1		2375.27	K.NITQPHNLNLNTPSSLTALAQK.M
0.01411	QDY56609.1 [100-105]; AVG73761.1 [474-479]	[K].QFFGEK.[KR]	0.00247173	0.0222513		0.001705	FALSE	High	QFFGEK		2	7	2	QDY56609.1; AVG73761.1		755.372	K.QFFGEK.K
4.348e-06	AVG73761.1 [50-59]	[K].LSDAYEQLSR.[L]	0	6.2573e-06		0	FALSE	High	LSDAYEQLSR		1	4	1	AVG73761.1		1181.58	K.LSDAYEQLSR.L
6.61e-08	AVG73761.1 [609-623]	[K].IPTINTNYYSFLDTK.[L]	0	9.47482e-08		0	FALSE	High	IPTINTNYYSFLDTK		1	4	1	AVG73761.1		1789.9	K.IPTINTNYYSFLDTK.L
0.0035	AVG73761.1 [349-358]	[K].NAQSQAEILK.[L]	0.00143485	0.00537507		0.0009944	FALSE	High	NAQSQAEILK		1	4	1	AVG73761.1		1101.59	K.NAQSQAEILK.L
5.814e-07	AVG73761.1 [310-323]	[K].IVQETQQLSANQPK.[N]	0	8.34822e-07		0	FALSE	High	IVQETQQLSANQPK		1	4	1	AVG73761.1		1583.84	K.IVQETQQLSANQPK.N
0.008236	AVG73761.1 [221-228]	[K].YQQDNQTK.[T]	0.0020469	0.0129628		0.001705	FALSE	High	YQQDNQTK		1	4	1	AVG73761.1		1024.47	K.YQQDNQTK.T
2.42e-06	AVG73761.1 [265-287]	[K].SSSGSSGQATTNTPSWQTAGGGK.[N]	0	3.47734e-06		0	FALSE	High	SSSGSSGQATTNTPSWQTAGGGK		1	4	2	AVG73761.1		2153.97	K.SSSGSSGQATTNTPSWQTAGGGK.N
9.316e-05	AVG73761.1 [71-88]	[K].TSAQAINQAVNNLNERAK.[T]	0	0.000134076		0	FALSE	High	TSAQAINQAVNNLNERAK		1	4	1	AVG73761.1		1942.01	K.TSAQAINQAVNNLNERAK.T
1.206e-06	AVG73761.1 [71-86]	[K].TSAQAINQAVNNLNER.[A]	0	1.33905e-06		0	FALSE	High	TSAQAINQAVNNLNER		1	4	2	AVG73761.1		1742.88	K.TSAQAINQAVNNLNER.A
5.215e-07	AVG73761.1 [89-108]	[K].TLAGGTTNSPAYQATLLALR.[S]	0	7.4876e-07		0	FALSE	High	TLAGGTTNSPAYQATLLALR		1	4	2	AVG73761.1		2019.09	K.TLAGGTTNSPAYQATLLALR.S
0.01683	AVG73761.1 [561-569]	[K].TISNVYSAK.[V]	0.00299638	0.026584		0.002065	FALSE	High	TISNVYSAK		1	4	1	AVG73761.1		982.52	K.TISNVYSAK.V
0.009066	AVG73761.1 [209-220]	[K].GEKLEAHVTTSK.[Y]	0.00247173	0.0143146		0.001705	FALSE	High	GEKLEAHVTTSK		1	4	1	AVG73761.1		1299.69	K.GEKLEAHVTTSK.Y
0.0003707	AVG73761.1 [212-220]	[K].LEAHVTTSK.[Y]	0	0.00053615		0	FALSE	High	LEAHVTTSK		1	4	1	AVG73761.1		985.531	K.LEAHVTTSK.Y
0.000386	AVG73761.1 [359-369]	[K].LANQVESDFNK.[L]	0	0.000559419		0	FALSE	High	LANQVESDFNK		1	4	1	AVG73761.1		1264.62	K.LANQVESDFNK.L
0.0004986	AVG73761.1 [186-195]	[K].IHESYQILSK.[A]	0	0.000194291		0	FALSE	High	IHESYQILSK		1	4	2	AVG73761.1		1217.65	K.IHESYQILSK.A
1.344e-05	AVG73761.1 [172-185]	[K].ADKNVSLSIEQYEK.[I]	0	1.93348e-05		0	FALSE	High	ADKNVSLSIEQYEK		1	4	1	AVG73761.1		1623.82	K.ADKNVSLSIEQYEK.I
0.001182	AVG73761.1 [60-70]	[R].LLTNDNGTNSK.[T]	0	0.00173365		0	FALSE	High	LLTNDNGTNSK		1	4	1	AVG73761.1		1176.59	R.LLTNDNGTNSK.T
0.3974	AVG73761.1 [370-376]	[K].LSSGHLK.[D]	0.0428016	0.506125		0.03274	FALSE	Medium	LSSGHLK		1	4	1	AVG73761.1		741.425	K.LSSGHLK.D
0.215	AVG73761.1 [585-591]	[R].TNLARPK.[K]	0.019818	0.286748		0.01576	FALSE	Medium	TNLARPK		1	4	1	AVG73761.1		799.478	R.TNLARPK.K
0.3011	AVG73761.1 [377-381]	[K].DYIGK.[C]	0.0296608	0.392473		0.0233	FALSE	Medium	DYIGK		1	4	1	AVG73761.1		595.309	K.DYIGK.C
High	QDY56424.1	outer membrane beta-barrel protein HofC [Helicobacter pylori B128]	0	96.647	30	18	1	528	59.7	9.19	868	30	34	18	hofC	HP0486	outer membrane protein
Percolator PEP (by Search Engine): A4 Mascot	Positions in Master Proteins	Annotated Sequence	Qvality q-value	Qvality PEP	Modifications in Master Proteins	Percolator q-Value (by Search Engine): A4 Mascot	Contaminant	Confidence	Sequence	Modifications	# Protein Groups	# Proteins	# PSMs	Master Protein Accessions		Theo. MH+ [Da]	Sequence in Protein	Peptide Group Modifications in Protein
0.00179	QDY56424.1 [173-178]	[R].RYEVYK.[A]	0.00090346	0.00265774		0.0006299	FALSE	High	RYEVYK		1	1	1	QDY56424.1		857.452	R.RYEVYK.A
0.0001094	QDY56424.1 [130-143]	[K].MWQQSGPGGIINPR.[G]	0	0.000157475		0	FALSE	High	MWQQSGPGGIINPR	1xOxidation [M1]	1	1	1	QDY56424.1		1556.76	K.MWQQSGPGGIINPR.G
2.366e-05	QDY56424.1 [130-143]	[K].MWQQSGPGGIINPR.[G]	0	3.4033e-05		0	FALSE	High	MWQQSGPGGIINPR		1	1	2	QDY56424.1		1540.77	K.MWQQSGPGGIINPR.G
0.008046	QDY56424.1 [44-55]	[K].VGFNHSPINPVK.[G]	0	0.000159928		0.001419	FALSE	High	VGFNHSPINPVK		1	1	2	QDY56424.1		1308.71	K.VGFNHSPINPVK.G
0.0001307	QDY56424.1 [325-336]	[R].YNTWDPFLDNGK.[W]	0	0.000188384		0	FALSE	High	YNTWDPFLDNGK		1	1	1	QDY56424.1		1469.67	R.YNTWDPFLDNGK.W
0.0206	QDY56424.1 [174-178]	[R].YEVYK.[A]	0.00299638	0.0323272		0.002065	FALSE	High	YEVYK		1	1	2	QDY56424.1		701.35	R.YEVYK.A
0.000965	QDY56424.1 [312-319]	[R].WNNAEYGR.[Y]	0	0.0014086		0	FALSE	High	WNNAEYGR		1	1	1	QDY56424.1		1009.45	R.WNNAEYGR.Y
0.0002973	QDY56424.1 [302-311]	[R].TTFYVLYDYR.[W]	0	0.000429283		0	FALSE	High	TTFYVLYDYR		1	1	1	QDY56424.1		1340.65	R.TTFYVLYDYR.W
0.001961	QDY56424.1 [179-187]	[K].ANLTYDSDR.[V]	0	0.000896909		0.0009944	FALSE	High	ANLTYDSDR		1	1	2	QDY56424.1		1054.48	K.ANLTYDSDR.V
0.0007368	QDY56424.1 [425-432]	[K].FSWSLYQR.[F]	0	0.00107124		0	FALSE	High	FSWSLYQR		1	1	1	QDY56424.1		1086.54	K.FSWSLYQR.F
0.006727	QDY56424.1 [104-113]	[K].DFTPPSYWDK.[T]	0.0020469	0.0105419		0.001419	FALSE	High	DFTPPSYWDK		1	1	1	QDY56424.1		1255.56	K.DFTPPSYWDK.T
0.006721	QDY56424.1 [70-78]	[K].LEGSVHLGR.[G]	0	0.000915776		0.001419	FALSE	High	LEGSVHLGR		1	1	2	QDY56424.1		967.532	K.LEGSVHLGR.G
7.669e-07	QDY56424.1 [285-299]	[K].IEYDTNPEFNGMGMR.[N]	0	3.5953e-07		0	FALSE	High	IEYDTNPEFNGMGMR	1xOxidation [M]	1	1	4	QDY56424.1		1789.75	K.IEYDTNPEFNGMGMR.N
2.072e-07	QDY56424.1 [285-299]	[K].IEYDTNPEFNGMGMR.[N]	0	2.97429e-07		0	FALSE	High	IEYDTNPEFNGMGMR		1	1	2	QDY56424.1		1773.76	K.IEYDTNPEFNGMGMR.N
2.04e-06	QDY56424.1 [285-299]	[K].IEYDTNPEFNGMGMR.[N]	0	2.93088e-06		0	FALSE	High	IEYDTNPEFNGMGMR	2xOxidation [M12; M14]	1	1	1	QDY56424.1		1805.75	K.IEYDTNPEFNGMGMR.N
1.739e-05	QDY56424.1 [56-69]	[K].GIYPTETFVNLTGK.[L]	0	2.5023e-05		0	FALSE	High	GIYPTETFVNLTGK		1	1	2	QDY56424.1		1539.81	K.GIYPTETFVNLTGK.L
0.02281	QDY56424.1 [511-517]	[K].KSITQDR.[S]	0.00299638	0.0357088		0.002065	FALSE	High	KSITQDR		1	1	1	QDY56424.1		847.463	K.KSITQDR.S
0.01786	QDY56424.1 [255-263]	[K].AGIIYRPTK.[N]	0	0.000285577		0.002065	FALSE	High	AGIIYRPTK		1	1	2	QDY56424.1		1018.6	K.AGIIYRPTK.N
0.1688	QDY56424.1 [188-194]	[R].VHMVMGR.[F]	0.0155215	0.230633		0.01149	FALSE	Medium	VHMVMGR	1xOxidation [M5]	1	1	1	QDY56424.1		845.412	R.VHMVMGR.F
0.1914	QDY56424.1 [512-517]	[K].SITQDR.[S]	0.0174259	0.2587		0.01381	FALSE	Medium	SITQDR		1	1	2	QDY56424.1		719.368	K.SITQDR.S
0.149	QDY56424.1 [433-438]	[R].FTTAPR.[A]	0.0140582	0.2063		0.009843	FALSE	Medium	FTTAPR		1	1	2	QDY56424.1		692.373	R.FTTAPR.A
High	QDY56213.1	outer membrane protein [Helicobacter pylori B128]	0	86.998	35	14	1	483	52.7	9.31	795	35	24	15	hopA	HP0229	outer membrane protein
Percolator PEP (by Search Engine): A4 Mascot	Positions in Master Proteins	Annotated Sequence	Qvality q-value	Qvality PEP	Modifications in Master Proteins	Percolator q-Value (by Search Engine): A4 Mascot	Contaminant	Confidence	Sequence	Modifications	# Protein Groups	# Proteins	# PSMs	Master Protein Accessions		Theo. MH+ [Da]	Sequence in Protein	Peptide Group Modifications in Protein
0.0082	QDY56213.1 [38-44]	[K].NTGEIQK.[V]	0.0020469	0.0129191		0.001419	FALSE	High	NTGEIQK		1	1	2	QDY56213.1		789.41	K.NTGEIQK.V
2.045e-05	QDY56213.1 [237-253]	[K].NLNQVSSVINDTISYLK.[G]	0	2.94101e-05		0	FALSE	High	NLNQVSSVINDTISYLK		1	1	2	QDY56213.1		1908.01	K.NLNQVSSVINDTISYLK.G
0.02988	QDY55668.1 [66-70]; QDY56949.1 [549-553]; EEC24852.1 [529-533]; QDY56213.1 [332-336]; QDY55903.1 [538-542]	[K].QFFGK.[KN]	0.00521227	0.0464919		0.003573	FALSE	High	QFFGK		5	10	1	QDY55668.1; QDY56949.1; EEC24852.1; QDY56213.1; QDY55903.1		626.33	K.QFFGK.N
1.944e-07	QDY56213.1 [217-236]	[R].RTAPEGPNQPSAFTNADFNK.[N]	0	2.78633e-07		0	FALSE	High	RTAPEGPNQPSAFTNADFNK		1	1	1	QDY56213.1		2162.03	R.RTAPEGPNQPSAFTNADFNK.N
0.0002348	QDY56213.1 [64-81]	[K].QTASNTDSSTAQAIDNLK.[E]	0	1.33995e-05		0	FALSE	High	QTASNTDSSTAQAIDNLK		1	1	2	QDY56213.1		1864.89	K.QTASNTDSSTAQAIDNLK.E
0.01308	QDY56213.1 [415-423]	[K].ITNSAYSAK.[I]	0.00247173	0.0206805		0.001705	FALSE	High	ITNSAYSAK		1	1	1	QDY56213.1		954.489	K.ITNSAYSAK.I
0.0006606	QDY56213.1 [129-143]	[K].INAISQLLQNTLENK.[N]	0	0.000960317		0	FALSE	High	INAISQLLQNTLENK		1	1	1	QDY56213.1		1698.94	K.INAISQLLQNTLENK.N
0.000208	QDY56213.1 [452-466]	[K].IPTINTNYYSFMGAK.[L]	0	0.000299972		0	FALSE	High	IPTINTNYYSFMGAK	1xOxidation [M12]	1	1	1	QDY56213.1		1735.84	K.IPTINTNYYSFMGAK.L
8.719e-06	QDY56213.1 [452-466]	[K].IPTINTNYYSFMGAK.[L]	0	1.2553e-05		0	FALSE	High	IPTINTNYYSFMGAK		1	1	1	QDY56213.1		1719.84	K.IPTINTNYYSFMGAK.L
0.02267	QDY56213.1 [59-63]	[R].YNELK.[Q]	0.00299638	0.0355605		0.002065	FALSE	High	YNELK		1	1	2	QDY56213.1		666.346	R.YNELK.Q
3.503e-06	QDY56213.1 [45-58]	[K].VSNAYENLNNLLTR.[Y]	0	5.03376e-06		0	FALSE	High	VSNAYENLNNLLTR		1	1	2	QDY56213.1		1620.83	K.VSNAYENLNNLLTR.Y
3.982e-07	QDY56213.1 [280-299]	[R].SSYSYSINETQYSQFQTTTK.[E]	0	2.06742e-07		0	FALSE	High	SSYSYSINETQYSQFQTTTK		1	1	2	QDY56213.1		2363.07	R.SSYSYSINETQYSQFQTTTK.E
6.53e-07	QDY56213.1 [218-236]	[R].TAPEGPNQPSAFTNADFNK.[N]	0	9.3658e-07		0	FALSE	High	TAPEGPNQPSAFTNADFNK		1	1	2	QDY56213.1		2005.93	R.TAPEGPNQPSAFTNADFNK.N
0.007277	QDY56213.1 [339-343]	[K].FFGIR.[Y]	0.0020469	0.0114271		0.001419	FALSE	High	FFGIR		1	1	1	QDY56213.1		639.361	K.FFGIR.Y
0.0004422	QDY56213.1 [254-266]	[K].GDNLATIYNTLQK.[T]	0	0.000641031		0	FALSE	High	GDNLATIYNTLQK		1	1	1	QDY56213.1		1450.75	K.GDNLATIYNTLQK.T
0.002238	QDY56213.1 [272-279]	[K].GFQSLVSR.[S]	0.00143485	0.00335989		0.0009944	FALSE	High	GFQSLVSR		1	1	2	QDY56213.1		893.484	K.GFQSLVSR.S
High	QDY56118.1	outer membrane protein [Helicobacter pylori B128]	0	64.786	33	9	1	286	31.8	9.54	720	33	40	9	horB	HP0127	outer membrane protein
Percolator PEP (by Search Engine): A4 Mascot	Positions in Master Proteins	Annotated Sequence	Qvality q-value	Qvality PEP	Modifications in Master Proteins	Percolator q-Value (by Search Engine): A4 Mascot	Contaminant	Confidence	Sequence	Modifications	# Protein Groups	# Proteins	# PSMs	Master Protein Accessions		Theo. MH+ [Da]	Sequence in Protein	Peptide Group Modifications in Protein
1.496e-08	QDY56118.1 [252-269]	[R].NNYYTASADNVPEGTTYR.[F]	0	2.14415e-08		0	FALSE	High	NNYYTASADNVPEGTTYR		1	1	2	QDY56118.1		2035.9	R.NNYYTASADNVPEGTTYR.F
0.0001971	QDY56118.1 [146-155]	[K].YYTYNDYGMR.[D]	0	0.000284701		0	FALSE	High	YYTYNDYGMR	1xOxidation [M9]	1	1	1	QDY56118.1		1361.55	K.YYTYNDYGMR.D
4.68e-05	QDY56118.1 [146-155]	[K].YYTYNDYGMR.[D]	0	6.73797e-05		0	FALSE	High	YYTYNDYGMR		1	1	21	QDY56118.1		1345.55	K.YYTYNDYGMR.D
0.003406	QDY56118.1 [126-132]	[K].SPQFGMR.[Y]	0.00143485	0.00522282		0.0009944	FALSE	High	SPQFGMR	1xOxidation [M6]	1	1	1	QDY56118.1		838.388	K.SPQFGMR.Y
0.005983	QDY56118.1 [126-132]	[K].SPQFGMR.[Y]	0.00143485	0.0058988		0.001419	FALSE	High	SPQFGMR		1	1	3	QDY56118.1		822.393	K.SPQFGMR.Y
0.01014	QDY56118.1 [210-216]	[K].DLADEYR.[G]	0.00247173	0.0160219		0.001705	FALSE	High	DLADEYR		1	1	2	QDY56118.1		881.4	K.DLADEYR.G
1.086e-06	QDY56118.1 [217-233]	[R].GSFHPSNFQVLVNGGIR.[L]	0	1.55937e-06		0	FALSE	High	GSFHPSNFQVLVNGGIR		1	1	1	QDY56118.1		1828.95	R.GSFHPSNFQVLVNGGIR.L
3.505e-07	QDY56118.1 [102-120]	[K].GLSNQQYAINGFGFVVGYK.[H]	0	5.02966e-07		0	FALSE	High	GLSNQQYAINGFGFVVGYK		1	1	2	QDY56118.1		2062.04	K.GLSNQQYAINGFGFVVGYK.H
0.005131	QDY56118.1 [125-132]	[K].KSPQFGMR.[Y]	0.00143485	0.00799767		0.0009944	FALSE	High	KSPQFGMR	1xOxidation [M7]	1	1	2	QDY56118.1		966.483	K.KSPQFGMR.Y
0.01545	QDY56118.1 [125-132]	[K].KSPQFGMR.[Y]	0.0020469	0.00938627		0.001705	FALSE	High	KSPQFGMR		1	1	2	QDY56118.1		950.488	K.KSPQFGMR.Y
0.0008485	QDY56118.1 [238-246]	[K].HQGFEIGLK.[I]	0	0.000454905		0	FALSE	High	HQGFEIGLK		1	1	2	QDY56118.1		1028.55	K.HQGFEIGLK.I
0.2477	QDY56118.1 [282-286]	[R].YIVSF.[-]	0.0242222	0.326786		0.01935	FALSE	Medium	YIVSF		1	1	1	QDY56118.1		628.334	R.YIVSF.-
High	QDY55668.1	outer membrane protein [Helicobacter pylori B128]	0	51.48	31	7	1	248	28	9.51	676	31	20	8	horJ	HP1469	outer membrane protein
Percolator PEP (by Search Engine): A4 Mascot	Positions in Master Proteins	Annotated Sequence	Qvality q-value	Qvality PEP	Modifications in Master Proteins	Percolator q-Value (by Search Engine): A4 Mascot	Contaminant	Confidence	Sequence	Modifications	# Protein Groups	# Proteins	# PSMs	Master Protein Accessions		Theo. MH+ [Da]	Sequence in Protein	Peptide Group Modifications in Protein
0.02988	QDY55668.1 [66-70]; QDY56949.1 [549-553]; EEC24852.1 [529-533]; QDY56213.1 [332-336]; QDY55903.1 [538-542]	[K].QFFGK.[KN]	0.00521227	0.0464919		0.003573	FALSE	High	QFFGK		5	10	1	QDY55668.1; QDY56949.1; EEC24852.1; QDY56213.1; QDY55903.1		626.33	K.QFFGK.K
2.743e-05	QDY55668.1 [39-51]	[K].MVNDNGLQKPLIK.[F]	0	3.95043e-05		0	FALSE	High	MVNDNGLQKPLIK	1xOxidation [M1]	1	1	2	QDY55668.1		1485.81	K.MVNDNGLQKPLIK.F
5.444e-05	QDY55668.1 [39-51]	[K].MVNDNGLQKPLIK.[F]	0	7.84412e-05		0	FALSE	High	MVNDNGLQKPLIK		1	1	2	QDY55668.1		1469.81	K.MVNDNGLQKPLIK.F
1.175e-06	QDY55668.1 [212-226]	[K].VPTITHQLFSLTNEK.[G]	0	4.53929e-07		0	FALSE	High	VPTITHQLFSLTNEK		1	1	2	QDY55668.1		1727.93	K.VPTITHQLFSLTNEK.G
0.06278	QDY55668.1 [89-94]	[R].FGVMKK.[G]	0.00873345	0.0945833		0.006343	FALSE	High	FGVMKK	1xOxidation [M4]	1	1	1	QDY55668.1		725.401	R.FGVMKK.G
7.634e-07	QDY55668.1 [52-65]	[K].FPPYAGAGFEVGYK.[Q]	0	7.72401e-07		0	FALSE	High	FPPYAGAGFEVGYK		1	1	7	QDY55668.1		1502.73	K.FPPYAGAGFEVGYK.Q
0.07047	QDY55668.1 [170-176]	[K].EIANYAK.[H]	0.00521227	0.0486947		0.006343	FALSE	High	EIANYAK		1	1	2	QDY55668.1		808.42	K.EIANYAK.H
0.002267	QDY55668.1 [227-235]	[K].GYTLQADVR.[R]	0.00143485	0.00340173		0.0009944	FALSE	High	GYTLQADVR		1	1	2	QDY55668.1		1022.53	K.GYTLQADVR.R
0.02341	QDY55668.1 [203-211]	[K].HNSLELGIK.[V]	0.00355018	0.0367656		0.002445	FALSE	High	HNSLELGIK		1	1	1	QDY55668.1		1010.56	K.HNSLELGIK.V
High	QDY55634.1	outer membrane protein [Helicobacter pylori B128]	0	65.207	33	0	1	388	42.9	9.52	659	33	24	13	horK	HP1501	outer membrane protein
Percolator PEP (by Search Engine): A4 Mascot	Positions in Master Proteins	Annotated Sequence	Qvality q-value	Qvality PEP	Modifications in Master Proteins	Percolator q-Value (by Search Engine): A4 Mascot	Contaminant	Confidence	Sequence	Modifications	# Protein Groups	# Proteins	# PSMs	Master Protein Accessions		Theo. MH+ [Da]	Sequence in Protein	Peptide Group Modifications in Protein
3.041e-05	QDY55634.1 [150-163]	[R].NQPMYGLGVMTGYK.[H]	0	4.37672e-05		0	FALSE	High	NQPMYGLGVMTGYK	1xOxidation [M]	1	2	2	QDY55634.1		1574.73	R.NQPMYGLGVMTGYK.H
5.298e-05	QDY55634.1 [150-163]	[R].NQPMYGLGVMTGYK.[H]	0	7.62818e-05		0	FALSE	High	NQPMYGLGVMTGYK		1	2	1	QDY55634.1		1558.74	R.NQPMYGLGVMTGYK.H
1.774e-05	QDY55634.1 [86-104]	[K].NGELFQVPFGDVSANDDGK.[V]	0	2.54938e-05		0	FALSE	High	NGELFQVPFGDVSANDDGK		1	2	2	QDY55634.1		2008.92	K.NGELFQVPFGDVSANDDGK.V
4.04e-07	QDY55634.1 [350-375]	[K].QGPLENGQPTTITGAETNFSLTQTLR.[R]	0	5.80284e-07		0	FALSE	High	QGPLENGQPTTITGAETNFSLTQTLR		1	2	2	QDY55634.1		2774.4	K.QGPLENGQPTTITGAETNFSLTQTLR.R
0.01252	QDY55634.1 [377-383]	[R].QYSMYLR.[Y]	0.00247173	0.0197586		0.001705	FALSE	High	QYSMYLR	1xOxidation [M4]	1	2	1	QDY55634.1		976.456	R.QYSMYLR.Y
0.05351	QDY55634.1 [377-383]	[R].QYSMYLR.[Y]	0.00723459	0.0812079		0.00496	FALSE	High	QYSMYLR		1	2	1	QDY55634.1		960.461	R.QYSMYLR.Y
0.00306	QDY55634.1 [331-340]	[K].IPTLPNHFFK.[G]	0	0.000957475		0.0009944	FALSE	High	IPTLPNHFFK		1	2	2	QDY55634.1		1213.67	K.IPTLPNHFFK.G
0.01265	QDY55634.1 [247-251]	[R].VGYFK.[D]	0.00247173	0.0199842		0.001705	FALSE	High	VGYFK		1	2	2	QDY55634.1		613.334	R.VGYFK.D
0.01347	QDY55634.1 [138-144]	[R].TMLSTNK.[N]	0.00247173	0.0212429		0.001705	FALSE	High	TMLSTNK	1xOxidation [M2]	1	2	2	QDY55634.1		810.403	R.TMLSTNK.N
0.0008567	QDY55634.1 [128-137]	[K].ANCVVNWTSR.[T]	0	0.00125101		0	FALSE	High	ANCVVNWTSR		1	2	1	QDY55634.1		1149.55	K.ANCVVNWTSR.T
3.903e-06	QDY55634.1 [192-205]	[R].AANAISPFYLSDQK.[A]	0	1.5497e-06		0	FALSE	High	AANAISPFYLSDQK		1	2	2	QDY55634.1		1524.77	R.AANAISPFYLSDQK.A
5.481e-07	QDY55634.1 [349-375]	[K].KQGPLENGQPTTITGAETNFSLTQTLR.[R]	0	7.86943e-07		0	FALSE	High	KQGPLENGQPTTITGAETNFSLTQTLR		1	2	1	QDY55634.1		2902.49	K.KQGPLENGQPTTITGAETNFSLTQTLR.R
0.1032	QDY55634.1 [164-168]	[K].HFIGK.[K]	0.0117061	0.148859		0.008294	FALSE	Medium	HFIGK		1	2	1	QDY55634.1		601.346	K.HFIGK.K
0.2769	QDY55634.1 [145-149]	[K].NIPGR.[N]	0.0274584	0.362362		0.02183	FALSE	Medium	NIPGR		1	2	1	QDY55634.1		556.32	K.NIPGR.N
0.1265	QDY55634.1 [138-144]	[R].TMLSTNK.[N]	0.0130897	0.178843		0.0092	FALSE	Medium	TMLSTNK		1	2	2	QDY55634.1		794.408	R.TMLSTNK.N
0.4002	QDY55634.1 [81-85]	[K].TNAYK.[N]	0.0428016	0.508491		0.03274	FALSE	Medium	TNAYK		1	2	1	QDY55634.1		596.304	K.TNAYK.N
High	QDY56639.1	outer inflammatory protein OipA [Helicobacter pylori B128]	0	67.397	40	0	1	326	36.6	9.64	656	40	20	14	hopH	HP0638	outer membrane protein
Percolator PEP (by Search Engine): A4 Mascot	Positions in Master Proteins	Annotated Sequence	Qvality q-value	Qvality PEP	Modifications in Master Proteins	Percolator q-Value (by Search Engine): A4 Mascot	Contaminant	Confidence	Sequence	Modifications	# Protein Groups	# Proteins	# PSMs	Master Protein Accessions		Theo. MH+ [Da]	Sequence in Protein	Peptide Group Modifications in Protein
0.004184	QDY56639.1 [78-87]	[K].NSLFPEQNTK.[A]	0.00143485	0.00647253		0.0009944	FALSE	High	NSLFPEQNTK		1	3	1	QDY56639.1		1177.58	K.NSLFPEQNTK.A
3.403e-07	QDY56639.1 [295-309]	[K].VNYYSDNYGDKLDYK.[R]	0	4.8909e-07		0	FALSE	High	VNYYSDNYGDKLDYK		1	3	2	QDY56639.1		1856.83	K.VNYYSDNYGDKLDYK.R
1.438e-05	QDY56639.1 [295-305]	[K].VNYYSDNYGDK.[L]	0	2.07028e-05		0	FALSE	High	VNYYSDNYGDK		1	3	1	QDY56639.1		1337.56	K.VNYYSDNYGDK.L
1.661e-07	QDY56639.1 [273-289]	[R].YGDENYLGGSSVELGVK.[V]	0	2.38523e-07		0	FALSE	High	YGDENYLGGSSVELGVK		1	3	2	QDY56639.1		1786.85	R.YGDENYLGGSSVELGVK.V
5.512e-05	QDY56639.1 [263-272]	[R].WNNDEYDIDR.[Y]	0	7.94204e-05		0	FALSE	High	WNNDEYDIDR		1	3	1	QDY56639.1		1339.55	R.WNNDEYDIDR.Y
0.001012	QDY56639.1 [249-258]	[K].SHTIFQLQGK.[F]	0	0.00147904		0	FALSE	High	SHTIFQLQGK		1	3	2	QDY56639.1		1158.63	K.SHTIFQLQGK.F
0.006917	QDY56639.1 [204-212]	[R].TLDANTLKK.[A]	0.00143485	0.00831241		0.001419	FALSE	High	TLDANTLKK		1	2	2	QDY56639.1		1003.58	R.TLDANTLKK.A
5.51e-05	QDY56639.1 [109-127]	[R].FAGNGGSGGLFNELSFGYK.[Y]	0	7.94204e-05		0	FALSE	High	FAGNGGSGGLFNELSFGYK		1	3	1	QDY56639.1		1921.91	R.FAGNGGSGGLFNELSFGYK.Y
0.004295	QDY56639.1 [91-100]	[R].DAQNALNEVK.[D]	0.00143485	0.00665503		0.0009944	FALSE	High	DAQNALNEVK		1	3	1	QDY56639.1		1101.55	R.DAQNALNEVK.D
0.0003775	QDY56639.1 [91-104]	[R].DAQNALNEVKDSTK.[I]	0	0.000546005		0	FALSE	High	DAQNALNEVKDSTK		1	3	1	QDY56639.1		1532.76	R.DAQNALNEVKDSTK.I
0.0003745	QDY56639.1 [63-77]	[K].ASAENALNEAINNAK.[N]	0	2.05745e-05		0	FALSE	High	ASAENALNEAINNAK		1	3	2	QDY56639.1		1529.76	K.ASAENALNEAINNAK.N
0.005536	QDY56639.1 [135-139]	[R].IIGFR.[H]	0.00143485	0.00864331		0.0009944	FALSE	High	IIGFR		1	2	1	QDY56639.1		605.377	R.IIGFR.H
0.01393	QDY56639.1 [192-198]	[K].GLSIFYK.[D]	0.00247173	0.0219938		0.001705	FALSE	High	GLSIFYK		1	2	2	QDY56639.1		827.466	K.GLSIFYK.D
0.3539	QDY56639.1 [204-211]	[R].TLDANTLK.[K]	0.0365518	0.455598		0.0289	FALSE	Medium	TLDANTLK		1	2	1	QDY56639.1		875.483	R.TLDANTLK.K
High	QDY56121.1	hypothetical protein CV725_02910 [Helicobacter pylori B128]	0	62.661	47	0	1	286	32.7	9.36	629	47	19	15		HP0130	predicted Sec/SPI signal peptide
Percolator PEP (by Search Engine): A4 Mascot	Positions in Master Proteins	Annotated Sequence	Qvality q-value	Qvality PEP	Modifications in Master Proteins	Percolator q-Value (by Search Engine): A4 Mascot	Contaminant	Confidence	Sequence	Modifications	# Protein Groups	# Proteins	# PSMs	Master Protein Accessions		Theo. MH+ [Da]	Sequence in Protein	Peptide Group Modifications in Protein
2.202e-06	QDY56121.1 [218-237]	[K].RTQNASNSDLDSTTNANTLK.[E]	0	3.16773e-06		0	FALSE	High	RTQNASNSDLDSTTNANTLK		1	2	1	QDY56121.1		2151.03	K.RTQNASNSDLDSTTNANTLK.E
0.002176	QDY56121.1 [63-71]	[K].NFNQYSETK.[M]	0.00143485	0.00326138		0.0009944	FALSE	High	NFNQYSETK		1	2	1	QDY56121.1		1130.51	K.NFNQYSETK.M
0.03983	QDY56121.1 [277-283]	[K].QISDSSK.[S]	0.00627622	0.0614141		0.004306	FALSE	High	QISDSSK		1	2	1	QDY56121.1		764.378	K.QISDSSK.S
0.001964	QDY56121.1 [266-276]	[K].QQQALQQEFEK.[Q]	0.00143485	0.00292865		0.0009944	FALSE	High	QQQALQQEFEK		1	2	1	QDY56121.1		1376.68	K.QQQALQQEFEK.Q
0.0009243	QDY56121.1 [183-192]	[K].MEDQAEKDTK.[A]	0	0.00134897		0	FALSE	High	MEDQAEKDTK		1	2	2	QDY56121.1		1194.53	K.MEDQAEKDTK.A
0.00226	QDY56121.1 [61-71]	[R].VKNFNQYSETK.[M]	0	0.000215118		0.0009944	FALSE	High	VKNFNQYSETK		1	2	2	QDY56121.1		1357.67	R.VKNFNQYSETK.M
0.002413	QDY56121.1 [159-165]	[K].YLISMVR.[V]	0.00143485	0.00363638		0.0009944	FALSE	High	YLISMVR		1	2	1	QDY56121.1		881.491	K.YLISMVR.V
0.001031	QDY56121.1 [106-113]	[K].VSFVVNDR.[E]	0	0.00150895		0	FALSE	High	VSFVVNDR		1	2	1	QDY56121.1		935.495	K.VSFVVNDR.E
0.002399	QDY56121.1 [52-58]	[K].SMVNLEK.[E]	0.00143485	0.00360955		0.0009944	FALSE	High	SMVNLEK	1xOxidation [M2]	1	2	1	QDY56121.1		836.418	K.SMVNLEK.E
1.286e-05	QDY56121.1 [199-217]	[R].SSGELESHTDSPEFISSSK.[R]	0	5.42364e-06		0	FALSE	High	SSGELESHTDSPEFISSSK		1	2	2	QDY56121.1		2023.91	R.SSGELESHTDSPEFISSSK.R
3.443e-08	QDY56121.1 [219-237]	[R].TQNASNSDLDSTTNANTLK.[E]	0	4.93246e-08		0	FALSE	High	TQNASNSDLDSTTNANTLK		1	2	1	QDY56121.1		1994.93	R.TQNASNSDLDSTTNANTLK.E
0.002679	QDY56121.1 [238-249]	[K].ETASKEPEASSK.[K]	0.00143485	0.00405438		0.0009944	FALSE	High	ETASKEPEASSK		1	2	2	QDY56121.1		1263.61	K.ETASKEPEASSK.K
6.208e-05	QDY56121.1 [75-85]	[K].GDLSAFGAFFK.[G]	0	8.93524e-05		0	FALSE	High	GDLSAFGAFFK		1	2	1	QDY56121.1		1159.58	K.GDLSAFGAFFK.G
2.781e-05	QDY56121.1 [264-276]	[K].EKQQQALQQEFEK.[Q]	0	3.9998e-05		0	FALSE	High	EKQQQALQQEFEK		1	2	1	QDY56121.1		1633.82	K.EKQQQALQQEFEK.Q
0.04363	QDY56121.1 [174-181]	[R].KLDAITLK.[K]	0.00675847	0.0668338		0.004627	FALSE	High	KLDAITLK		1	2	1	QDY56121.1		901.572	R.KLDAITLK.K
High	QDY56671.1	TolC family protein [Helicobacter pylori B128]	0	56.677	41	19	1	477	54.5	9	568	41	22	20	hefA	HP0605	outer membrane protein
Percolator PEP (by Search Engine): A4 Mascot	Positions in Master Proteins	Annotated Sequence	Qvality q-value	Qvality PEP	Modifications in Master Proteins	Percolator q-Value (by Search Engine): A4 Mascot	Contaminant	Confidence	Sequence	Modifications	# Protein Groups	# Proteins	# PSMs	Master Protein Accessions		Theo. MH+ [Da]	Sequence in Protein	Peptide Group Modifications in Protein
0.008057	QDY56671.1 [292-298]	[R].QDLVSLR.[E]	0.0020469	0.0127036		0.001419	FALSE	High	QDLVSLR		1	1	1	QDY56671.1		830.473	R.QDLVSLR.E
0.002193	QDY56671.1 [367-378]	[K].QSIMLGQLANEK.[N]	0.00143485	0.00328576		0.0009944	FALSE	High	QSIMLGQLANEK	1xOxidation [M4]	1	1	1	QDY56671.1		1347.69	K.QSIMLGQLANEK.N
0.00598	QDY56671.1 [206-211]	[R].MIALQK.[K]	0.0020469	0.00935733		0.001419	FALSE	High	MIALQK		1	1	1	QDY56671.1		703.417	R.MIALQK.K
0.002907	QDY56671.1 [426-438]	[K].YDANLVDFTTYLR.[G]	0.00143485	0.00442431		0.0009944	FALSE	High	YDANLVDFTTYLR		1	1	1	QDY56671.1		1590.78	K.YDANLVDFTTYLR.G
0.0003275	QDY56671.1 [176-185]	[R].SNVANLEYSR.[Q]	0	0.000473291		0	FALSE	High	SNVANLEYSR		1	1	1	QDY56671.1		1152.56	R.SNVANLEYSR.Q
0.000495	QDY56671.1 [279-289]	[K].TTIDAPNLQLR.[E]	0	0.000716635		0	FALSE	High	TTIDAPNLQLR		1	1	1	QDY56671.1		1241.68	K.TTIDAPNLQLR.E
0.006159	QDY56671.1 [26-31]	[K].TPDEIK.[Q]	0.0020469	0.00965186		0.001419	FALSE	High	TPDEIK		1	1	1	QDY56671.1		702.367	K.TPDEIK.Q
7.404e-05	QDY56671.1 [64-75]	[K].ETATTINQEIAK.[Y]	0	0.000106618		0	FALSE	High	ETATTINQEIAK		1	1	1	QDY56671.1		1318.68	K.ETATTINQEIAK.Y
0.001003	QDY56671.1 [119-132]	[K].AMFLPTLNASYNFK.[N]	0	0.00146639		0	FALSE	High	AMFLPTLNASYNFK		1	1	1	QDY56671.1		1616.81	K.AMFLPTLNASYNFK.N
4.428e-06	QDY56671.1 [93-108]	[K].GATTNLSLQAQELSVK.[Q]	0	6.37509e-06		0	FALSE	High	GATTNLSLQAQELSVK		1	1	1	QDY56671.1		1659.89	K.GATTNLSLQAQELSVK.Q
0.01236	QDY56671.1 [290-298]	[R].ERQDLVSLR.[E]	0.00247173	0.0195362		0.001705	FALSE	High	ERQDLVSLR		1	1	1	QDY56671.1		1115.62	R.ERQDLVSLR.E
2.612e-05	QDY56671.1 [410-423]	[K].ASLDAANLSFANIK.[R]	0	3.75893e-05		0	FALSE	High	ASLDAANLSFANIK		1	1	1	QDY56671.1		1434.76	K.ASLDAANLSFANIK.R
0.0001786	QDY56671.1 [44-63]	[K].LIDPPTSSLEATPSFLSSPK.[E]	0	2.12238e-05		0	FALSE	High	LIDPPTSSLEATPSFLSSPK		1	1	2	QDY56671.1		2087.09	K.LIDPPTSSLEATPSFLSSPK.E
0.0005475	QDY56671.1 [83-92]	[K].AALGLYELLK.[G]	0	0.000793599		0	FALSE	High	AALGLYELLK		1	1	1	QDY56671.1		1090.65	K.AALGLYELLK.G
0.000521	QDY56671.1 [230-241]	[K].GLTTIDDLQSLK.[A]	0	0.000756444		0	FALSE	High	GLTTIDDLQSLK		1	1	1	QDY56671.1		1303.71	K.GLTTIDDLQSLK.A
0.2905	QDY56671.1 [2-6]	[MR].NAIIR.[YL]	0.0287371	0.378992		0.02268	FALSE	Medium	NAIIR		1	2	2	QDY56671.1		586.367	M.NAIIR.Y
0.1239	QDY56671.1 [212-217]	[K].KLEQIK.[T]	0.0130897	0.175275		0.0092	FALSE	Medium	KLEQIK		1	1	1	QDY56671.1		758.477	K.KLEQIK.T
0.2912	QDY56671.1 [379-383]	[K].NLAYK.[K]	0.0287371	0.374532		0.02268	FALSE	Medium	NLAYK		1	1	2	QDY56671.1		608.34	K.NLAYK.K
0.1014	QDY56671.1 [310-316]	[K].QLNYYPK.[I]	0.0111831	0.146418		0.00796	FALSE	Medium	QLNYYPK		1	1	1	QDY56671.1		925.478	K.QLNYYPK.I
0.2827	QDY56671.1 [299-305]	[R].EQISALR.[Y]	0.028392	0.37009		0.02268	FALSE	Medium	EQISALR		1	1	1	QDY56671.1		816.457	R.EQISALR.Y
High	AVG74409.1	ligand-gated channel [Helicobacter pylori]	0	56.567	23	0	1	842	94.7	9	568	23	17	17	fecA3	HP1400	iron(III) dicitrate transport protein; outer membrane protein
Percolator PEP (by Search Engine): A4 Mascot	Positions in Master Proteins	Annotated Sequence	Qvality q-value	Qvality PEP	Modifications in Master Proteins	Percolator q-Value (by Search Engine): A4 Mascot	Contaminant	Confidence	Sequence	Modifications	# Protein Groups	# Proteins	# PSMs	Master Protein Accessions		Theo. MH+ [Da]	Sequence in Protein	Peptide Group Modifications in Protein
0.0003507	AVG74409.1 [494-504]	[R].NNYTAVYLSDR.[I]	0	0.000507611		0	FALSE	High	NNYTAVYLSDR		1	3	1	AVG74409.1		1315.63	R.NNYTAVYLSDR.I
1.715e-05	AVG74409.1 [41-58]	[K].SDYSGQVNLGYSGITAPK.[S]	0	2.46373e-05		0	FALSE	High	SDYSGQVNLGYSGITAPK		1	3	1	AVG74409.1		1856.9	K.SDYSGQVNLGYSGITAPK.S
0.002578	AVG74409.1 [238-244]	[R].SGGMINK.[H]	0.00143485	0.00389681		0.0009944	FALSE	High	SGGMINK		1	3	1	AVG74409.1		706.355	R.SGGMINK.H
0.03091	AVG74409.1 [207-216]	[R].NAGFAAPPDK.[T]	0.00521227	0.0480835		0.003573	FALSE	High	NAGFAAPPDK		1	3	1	AVG74409.1		987.489	R.NAGFAAPPDK.T
0.001349	AVG74409.1 [102-115]	[R].NATGVGAMPTIQIR.[G]	0	0.00198661		0	FALSE	High	NATGVGAMPTIQIR		1	3	1	AVG74409.1		1428.76	R.NATGVGAMPTIQIR.G
2.526e-06	AVG74409.1 [814-832]	[K].YYFTGIGSSPAGLQPGPGR.[S]	0	3.63201e-06		0	FALSE	High	YYFTGIGSSPAGLQPGPGR		1	3	1	AVG74409.1		1924.96	K.YYFTGIGSSPAGLQPGPGR.S
4.808e-06	AVG74409.1 [678-693]	[R].VTSHGPLTDLNGDVLK.[G]	0	6.91168e-06		0	FALSE	High	VTSHGPLTDLNGDVLK		1	3	1	AVG74409.1		1665.88	R.VTSHGPLTDLNGDVLK.G
0.002266	AVG74409.1 [59-67]	[K].SWQDEEVKK.[Y]	0.00143485	0.00340173		0.0009944	FALSE	High	SWQDEEVKK		1	3	1	AVG74409.1		1148.56	K.SWQDEEVKK.Y
0.002965	AVG74409.1 [411-419]	[R].SINNAFEPK.[V]	0.00143485	0.00451423		0.0009944	FALSE	High	SINNAFEPK		1	3	1	AVG74409.1		1019.52	R.SINNAFEPK.V
0.01074	AVG74409.1 [217-224]	[K].TGDPSFIK.[S]	0.00247173	0.0169731		0.001705	FALSE	High	TGDPSFIK		1	3	1	AVG74409.1		864.446	K.TGDPSFIK.S
0.01122	AVG74409.1 [336-341]	[R].FGDLDR.[V]	0.00247173	0.017734		0.001705	FALSE	High	FGDLDR		1	3	1	AVG74409.1		722.347	R.FGDLDR.V
0.0006606	AVG74409.1 [328-335]	[R].FGAVYENR.[F]	0	0.000960317		0	FALSE	High	FGAVYENR		1	3	1	AVG74409.1		955.463	R.FGAVYENR.F
0.03898	AVG74409.1 [512-519]	[R].FFIVPGLR.[Y]	0.00627622	0.0601301		0.004306	FALSE	High	FFIVPGLR		1	3	1	AVG74409.1		948.567	R.FFIVPGLR.Y
2.091e-07	AVG74409.1 [39-58]	[K].DKSDYSGQVNLGYSGITAPK.[S]	0	3.00216e-07		0	FALSE	High	DKSDYSGQVNLGYSGITAPK		1	3	1	AVG74409.1		2100.02	K.DKSDYSGQVNLGYSGITAPK.S
9.558e-06	AVG74409.1 [625-640]	[R].DFATGQYSVYTSGPMK.[G]	0	1.37368e-05		0	FALSE	High	DFATGQYSVYTSGPMK		1	3	1	AVG74409.1		1751.79	R.DFATGQYSVYTSGPMK.G
3.806e-05	AVG74409.1 [79-101]	[K].ALTQQANQSIEEALQNVPGLQIR.[N]	0	5.47302e-05		0	FALSE	High	ALTQQANQSIEEALQNVPGLQIR		1	3	1	AVG74409.1		2521.34	K.ALTQQANQSIEEALQNVPGLQIR.N
0.2178	AVG74409.1 [199-204]	[R].ITYWAK.[A]	0.019818	0.290741		0.01576	FALSE	Medium	ITYWAK		1	3	1	AVG74409.1		781.424	R.ITYWAK.A
High	QDY56599.1	ligand-gated channel [Helicobacter pylori B128]	0	60.508	24	15	1	767	87.5	9.35	548	24	16	15	fecA1	HP0686	iron(III) dicitrate transport protein;l outer membrane protein
Percolator PEP (by Search Engine): A4 Mascot	Positions in Master Proteins	Annotated Sequence	Qvality q-value	Qvality PEP	Modifications in Master Proteins	Percolator q-Value (by Search Engine): A4 Mascot	Contaminant	Confidence	Sequence	Modifications	# Protein Groups	# Proteins	# PSMs	Master Protein Accessions		Theo. MH+ [Da]	Sequence in Protein	Peptide Group Modifications in Protein
0.001478	QDY56599.1 [83-96]	[R].NSTGIGAVPSISIR.[G]	0	0.00217962		0	FALSE	High	NSTGIGAVPSISIR		1	1	1	QDY56599.1		1371.76	R.NSTGIGAVPSISIR.G
7.121e-06	QDY56599.1 [64-82]	[K].SANQSIEEALQNVPGVHIR.[N]	0	1.02568e-05		0	FALSE	High	SANQSIEEALQNVPGVHIR		1	1	1	QDY56599.1		2062.07	K.SANQSIEEALQNVPGVHIR.N
0.003379	QDY56599.1 [392-399]	[K].QTFNVGMR.[F]	0.00143485	0.00518224		0.0009944	FALSE	High	QTFNVGMR		1	1	1	QDY56599.1		952.467	K.QTFNVGMR.F
0.01625	QDY56599.1 [461-468]	[K].LVITPGLR.[Y]	0.00247173	0.0256428		0.001705	FALSE	High	LVITPGLR		1	1	1	QDY56599.1		868.561	K.LVITPGLR.Y
0.003144	QDY56599.1 [26-35]	[R].VEASGVANDK.[E]	0.00143485	0.00479729		0.0009944	FALSE	High	VEASGVANDK		1	1	1	QDY56599.1		989.49	R.VEASGVANDK.E
8.3e-06	QDY56599.1 [26-42]	[R].VEASGVANDKEAPLSWR.[S]	0	1.1944e-05		0	FALSE	High	VEASGVANDKEAPLSWR		1	1	1	QDY56599.1		1828.92	R.VEASGVANDKEAPLSWR.S
7.209e-06	QDY56599.1 [569-582]	[R].YYAGGYSPQPINAR.[S]	0	1.03529e-05		0	FALSE	High	YYAGGYSPQPINAR		1	1	1	QDY56599.1		1556.75	R.YYAGGYSPQPINAR.S
0.0008083	QDY56599.1 [372-389]	[R].YVMNAFEPNLNLVVNTNK.[V]	0	0.00117669		0	FALSE	High	YVMNAFEPNLNLVVNTNK		1	1	1	QDY56599.1		2080.05	R.YVMNAFEPNLNLVVNTNK.V
0.0004883	QDY56599.1 [469-477]	[R].YTFLNYNNK.[E]	0	0.000708066		0	FALSE	High	YTFLNYNNK		1	1	1	QDY56599.1		1176.57	R.YTFLNYNNK.E
6.023e-06	QDY56599.1 [152-166]	[R].YGPNAFGGVINIITK.[G]	0	8.67208e-06		0	FALSE	High	YGPNAFGGVINIITK		1	1	1	QDY56599.1		1563.85	R.YGPNAFGGVINIITK.G
1.802e-06	QDY56599.1 [534-548]	[R].TNYNQIFNEIEVGQR.[Y]	0	2.58821e-06		0	FALSE	High	TNYNQIFNEIEVGQR		1	1	2	QDY56599.1		1824.89	R.TNYNQIFNEIEVGQR.Y
8.409e-06	QDY56599.1 [338-350]	[K].FDSNYLNVNTNPK.[L]	0	1.20934e-05		0	FALSE	High	FDSNYLNVNTNPK		1	1	1	QDY56599.1		1525.73	K.FDSNYLNVNTNPK.L
0.001482	QDY56599.1 [668-677]	[R].AYSSMLNQAK.[S]	0	0.00218551		0	FALSE	High	AYSSMLNQAK		1	1	1	QDY56599.1		1112.54	R.AYSSMLNQAK.S
0.05855	QDY56599.1 [743-751]	[R].GIGTSPTGR.[E]	0.00873345	0.088388		0.006343	FALSE	High	GIGTSPTGR		1	1	1	QDY56599.1		845.448	R.GIGTSPTGR.E
2.782e-05	QDY56599.1 [167-179]	[K].GIPTNWESQVSER.[T]	0	3.9998e-05		0	FALSE	High	GIPTNWESQVSER		1	1	1	QDY56599.1		1502.72	K.GIPTNWESQVSER.T
High	QDY56415.1	outer membrane beta-barrel protein [Helicobacter pylori B128]	0	60.566	38	6	1	366	41.4	8.78	527	38	15	11	hopK/hopJ	HP0923/HP0477	outer membrane protein
Percolator PEP (by Search Engine): A4 Mascot	Positions in Master Proteins	Annotated Sequence	Qvality q-value	Qvality PEP	Modifications in Master Proteins	Percolator q-Value (by Search Engine): A4 Mascot	Contaminant	Confidence	Sequence	Modifications	# Protein Groups	# Proteins	# PSMs	Master Protein Accessions		Theo. MH+ [Da]	Sequence in Protein	Peptide Group Modifications in Protein
0.07561	QDY56415.1 [209-213]; AVG73519.1 [210-214]	[K].NQGFR.[Y]	0.00964825	0.11248		0.006905	FALSE	High	NQGFR		2	4	1	QDY56415.1; AVG73519.1		621.31	K.NQGFR.Y
3.472e-05	QDY56415.1 [149-160]	[K].NLEVQFAQSQNR.[M]	0	5.00184e-05		0	FALSE	High	NLEVQFAQSQNR		1	1	1	QDY56415.1		1433.71	K.NLEVQFAQSQNR.M
2.004e-07	QDY56415.1 [69-86]	[K].NEITNMQNTFNYINNALK.[N]	0	2.87431e-07		0	FALSE	High	NEITNMQNTFNYINNALK		1	1	2	QDY56415.1		2142.03	K.NEITNMQNTFNYINNALK.N
6.839e-07	QDY56415.1 [91-112]	[K].LTPTEMQAEQYYLQSTLQNIEK.[I]	0	9.81285e-07		0	FALSE	High	LTPTEMQAEQYYLQSTLQNIEK		1	1	1	QDY56415.1		2628.29	K.LTPTEMQAEQYYLQSTLQNIEK.I
2.499e-06	QDY56415.1 [331-344]; AVG73519.1 [332-345]	[K].IPLAVNSFYETHGK.[G]	0	3.58713e-06		0	FALSE	High	IPLAVNSFYETHGK		2	5	1	QDY56415.1; AVG73519.1		1575.82	K.IPLAVNSFYETHGK.G
0.00886	QDY56415.1 [51-60]	[R].IQTISNAQNK.[I]	0.00247173	0.0139725		0.001705	FALSE	High	IQTISNAQNK		1	1	1	QDY56415.1		1116.6	R.IQTISNAQNK.I
0.0001672	QDY56415.1 [133-148]	[K].MQEPITNPLEFEENLK.[N]	0	0.000241107		0	FALSE	High	MQEPITNPLEFEENLK	1xOxidation [M1]	1	1	1	QDY56415.1		1947.94	K.MQEPITNPLEFEENLK.N
3.143e-05	QDY56415.1 [133-148]	[K].MQEPITNPLEFEENLK.[N]	0	5.04943e-06		0	FALSE	High	MQEPITNPLEFEENLK		1	1	2	QDY56415.1		1931.94	K.MQEPITNPLEFEENLK.N
1.479e-05	QDY56415.1 [113-132]	[K].IVTLSGGVASNPQLAQALEK.[M]	0	2.12899e-05		0	FALSE	High	IVTLSGGVASNPQLAQALEK		1	1	2	QDY56415.1		1996.11	K.IVTLSGGVASNPQLAQALEK.M
0.04858	QDY56415.1 [317-321]; AVG73519.1 [318-322]	[R].VNVNR.[H]	0.00723459	0.0742948		0.00496	FALSE	High	VNVNR		2	5	1	QDY56415.1; AVG73519.1		601.342	R.VNVNR.H
0.004101	QDY56415.1 [345-353]; AVG73519.1 [346-354]	[K].GLNTSLFFK.[R]	0.00143485	0.00633121		0.0009944	FALSE	High	GLNTSLFFK		2	5	1	QDY56415.1; AVG73519.1		1026.56	K.GLNTSLFFK.R
0.00357	QDY56415.1 [322-330]; AVG73519.1 [323-331]	[R].HNGFEMGLK.[I]	0.00143485	0.0054749		0.0009944	FALSE	High	HNGFEMGLK		2	5	1	QDY56415.1; AVG73519.1		1032.49	R.HNGFEMGLK.I
High	AVG74090.1	hypothetical protein BXP01_06270 [Helicobacter pylori]	0	51.828	28	0	1	471	52	9.55	526	28	19	15	hopG	HP0254	outer membrane protein
Percolator PEP (by Search Engine): A4 Mascot	Positions in Master Proteins	Annotated Sequence	Qvality q-value	Qvality PEP	Modifications in Master Proteins	Percolator q-Value (by Search Engine): A4 Mascot	Contaminant	Confidence	Sequence	Modifications	# Protein Groups	# Proteins	# PSMs	Master Protein Accessions		Theo. MH+ [Da]	Sequence in Protein	Peptide Group Modifications in Protein
0.01083	AVG74090.1 [245-254]	[K].NGGAGSMLQK.[D]	0.00247173	0.017097		0.001705	FALSE	High	NGGAGSMLQK		1	3	1	AVG74090.1		962.472	K.NGGAGSMLQK.D
0.003795	AVG74090.1 [73-80]	[R].NNVIDDFR.[Q]	0.00143485	0.0058514		0.0009944	FALSE	High	NNVIDDFR		1	3	1	AVG74090.1		992.48	R.NNVIDDFR.Q
0.006189	AVG74090.1 [440-446]	[K].IPAINQR.[Y]	0.0020469	0.00968196		0.001419	FALSE	High	IPAINQR		1	3	1	AVG74090.1		811.478	K.IPAINQR.Y
3.057e-05	AVG74090.1 [209-219]	[R].VNLDSNSVFLK.[G]	0	4.40398e-05		0	FALSE	High	VNLDSNSVFLK		1	3	1	AVG74090.1		1235.66	R.VNLDSNSVFLK.G
6.715e-05	AVG74090.1 [423-439]	[R].FLSASQSIQHGMEFGVK.[I]	0	9.68522e-05		0	FALSE	High	FLSASQSIQHGMEFGVK		1	3	1	AVG74090.1		1865.92	R.FLSASQSIQHGMEFGVK.I
1.38e-05	AVG74090.1 [423-439]	[R].FLSASQSIQHGMEFGVK.[I]	0	1.98832e-05		0	FALSE	High	FLSASQSIQHGMEFGVK	1xOxidation [M12]	1	3	1	AVG74090.1		1881.92	R.FLSASQSIQHGMEFGVK.I
0.06086	AVG74090.1 [139-143]	[R].FETNK.[ND]	0.00873345	0.0918215		0.006343	FALSE	High	FETNK		1	4	1	AVG74090.1		638.314	R.FETNK.N
0.001019	AVG74090.1 [450-458]	[K].ANGADVDYR.[R]	0	0.0014918		0	FALSE	High	ANGADVDYR		1	3	1	AVG74090.1		980.443	K.ANGADVDYR.R
0.0006462	AVG74090.1 [450-459]	[K].ANGADVDYRR.[LX]	0	0.000937797		0	FALSE	High	ANGADVDYRR		1	3	2	AVG74090.1		1136.54	K.ANGADVDYRR.X
0.0004471	AVG74090.1 [263-271]	[R].IATYQENLK.[Q]	0	0.000646863		0	FALSE	High	IATYQENLK		1	3	1	AVG74090.1		1079.57	R.IATYQENLK.Q
0.004213	AVG74090.1 [131-138]	[K].ILPQIEQR.[F]	0.00143485	0.0065085		0.0009944	FALSE	High	ILPQIEQR		1	3	1	AVG74090.1		996.584	K.ILPQIEQR.F
0.001555	AVG74090.1 [236-244]	[K].LGQIAENLK.[N]	0	0.00230002		0	FALSE	High	LGQIAENLK		1	3	1	AVG74090.1		985.568	K.LGQIAENLK.N
0.1073	AVG74090.1 [388-395]	[R].GQIENSFK.[E]	0.0020469	0.0115396		0.008995	FALSE	High	GQIENSFK		1	3	2	AVG74090.1		922.463	R.GQIENSFK.E
0.0001182	AVG74090.1 [220-235]	[K].GLLAQMQLFNDTSSAK.[L]	0	0.000170127		0	FALSE	High	GLLAQMQLFNDTSSAK	1xOxidation [M6]	1	3	1	AVG74090.1		1739.86	K.GLLAQMQLFNDTSSAK.L
1.816e-06	AVG74090.1 [220-235]	[K].GLLAQMQLFNDTSSAK.[L]	0	2.61246e-06		0	FALSE	High	GLLAQMQLFNDTSSAK		1	3	1	AVG74090.1		1723.87	K.GLLAQMQLFNDTSSAK.L
0.1944	AVG74090.1 [310-315]	[K].QFFGNK.[R]	0.0174259	0.26247		0.01381	FALSE	Medium	QFFGNK		1	3	1	AVG74090.1		740.373	K.QFFGNK.R
0.09558	AVG74090.1 [272-278]	[K].QLGGMLK.[N]	0.0101593	0.139305		0.007261	FALSE	Medium	QLGGMLK		1	3	1	AVG74090.1		746.423	K.QLGGMLK.N
High	EEC24244.1	hypothetical protein HPB128_201g20 [Helicobacter pylori B128]	0	45.711	44	0	1	273	29.9	8.98	471	44	21	14	hopE	HP0706	outer membrane protein
Percolator PEP (by Search Engine): A4 Mascot	Positions in Master Proteins	Annotated Sequence	Qvality q-value	Qvality PEP	Modifications in Master Proteins	Percolator q-Value (by Search Engine): A4 Mascot	Contaminant	Confidence	Sequence	Modifications	# Protein Groups	# Proteins	# PSMs	Master Protein Accessions		Theo. MH+ [Da]	Sequence in Protein	Peptide Group Modifications in Protein
0.004092	EEC24244.1 [102-108]	[K].SFDMTSK.[W]	0.00143485	0.00631383		0.0009944	FALSE	High	SFDMTSK		1	2	2	EEC24244.1		815.36	K.SFDMTSK.W
0.003673	EEC24244.1 [238-244]	[R].VPLLINK.[F]	0.00143485	0.00565161		0.0009944	FALSE	High	VPLLINK		1	2	2	EEC24244.1		796.529	R.VPLLINK.F
0.000908	EEC24244.1 [80-96]	[K].YANGALNGLGLNVGYKK.[F]	0	0.00132577		0	FALSE	High	YANGALNGLGLNVGYKK		1	2	1	EEC24244.1		1751.94	K.YANGALNGLGLNVGYKK.F
2.361e-05	EEC24244.1 [80-95]	[K].YANGALNGLGLNVGYK.[K]	0	3.4033e-05		0	FALSE	High	YANGALNGLGLNVGYK		1	2	1	EEC24244.1		1623.85	K.YANGALNGLGLNVGYK.K
1.581e-05	EEC24244.1 [114-127]	[R].VYGLFDYGHATLGK.[Q]	0	2.27253e-05		0	FALSE	High	VYGLFDYGHATLGK		1	2	1	EEC24244.1		1540.78	R.VYGLFDYGHATLGK.Q
0.001781	EEC24244.1 [175-182]	[K].SSAANYWK.[E]	0.00090346	0.00264404		0.0006299	FALSE	High	SSAANYWK		1	2	2	EEC24244.1		926.437	K.SSAANYWK.E
4.061e-05	EEC24244.1 [245-260]	[K].FLSAGPNATNLYYHLK.[R]	0	5.84164e-05		0	FALSE	High	FLSAGPNATNLYYHLK		1	2	2	EEC24244.1		1808.93	K.FLSAGPNATNLYYHLK.R
0.0437	EEC24244.1 [97-101]	[K].FFQFK.[S]	0.00675847	0.0671172		0.004627	FALSE	High	FFQFK		1	2	1	EEC24244.1		716.377	K.FFQFK.S
0.04357	EEC24244.1 [224-228]	[R].ANIYK.[H]	0.00675847	0.0668338		0.004627	FALSE	High	ANIYK		1	2	2	EEC24244.1		608.34	R.ANIYK.H
0.07372	EEC24244.1 [183-189]	[K].EQIIEAK.[G]	0.00521227	0.0516535		0.006905	FALSE	High	EQIIEAK		1	2	2	EEC24244.1		830.462	K.EQIIEAK.G
0.0006439	EEC24244.1 [67-79]	[K].HNPGGTNINWHAK.[Y]	0	0.000935018		0	FALSE	High	HNPGGTNINWHAK		1	2	1	EEC24244.1		1445.7	K.HNPGGTNINWHAK.Y
0.002064	EEC24244.1 [229-237]	[K].HNGVEFGVR.[V]	0.00143485	0.00308739		0.0009944	FALSE	High	HNGVEFGVR		1	2	1	EEC24244.1		1014.51	K.HNGVEFGVR.V
0.4521	EEC24244.1 [109-113]	[K].WFGFR.[VW]	0.0473614	0.564293		0.03635	FALSE	Medium	WFGFR		1	3	1	EEC24244.1		712.357	K.WFGFR.V
0.3287	EEC24244.1 [128-134]	[K].QVYAPNK.[I]	0.0242222	0.321526		0.02717	FALSE	Medium	QVYAPNK		1	2	2	EEC24244.1		819.436	K.QVYAPNK.I
High	QDY56511.1	outer membrane beta-barrel protein HofF [Helicobacter pylori B128]	0	37.091	21	10	1	499	56.9	8.78	470	21	11	10	hofF	HP0788	outer membrane protein
Percolator PEP (by Search Engine): A4 Mascot	Positions in Master Proteins	Annotated Sequence	Qvality q-value	Qvality PEP	Modifications in Master Proteins	Percolator q-Value (by Search Engine): A4 Mascot	Contaminant	Confidence	Sequence	Modifications	# Protein Groups	# Proteins	# PSMs	Master Protein Accessions		Theo. MH+ [Da]	Sequence in Protein	Peptide Group Modifications in Protein
0.000164	QDY56511.1 [183-192]	[R].NYVIYNAYLR.[Y]	0	0.000236691		0	FALSE	High	NYVIYNAYLR		1	1	1	QDY56511.1		1288.67	R.NYVIYNAYLR.Y
0.02639	QDY56511.1 [471-477]	[K].MGWNGPK.[L]	0.00412326	0.0411611		0.002842	FALSE	High	MGWNGPK		1	1	1	QDY56511.1		789.371	K.MGWNGPK.L
0.0006907	QDY56511.1 [43-54]	[K].VGFNNKPINTNK.[G]	0	0.000839983		0	FALSE	High	VGFNNKPINTNK		1	1	2	QDY56511.1		1345.72	K.VGFNNKPINTNK.G
2.533e-05	QDY56511.1 [315-328]	[R].SQTDVTVLNPFYAK.[R]	0	3.64398e-05		0	FALSE	High	SQTDVTVLNPFYAK		1	1	1	QDY56511.1		1582.81	R.SQTDVTVLNPFYAK.R
8.934e-06	QDY56511.1 [435-447]	[R].ANEQVLSLNLGYK.[F]	0	1.2869e-05		0	FALSE	High	ANEQVLSLNLGYK		1	1	1	QDY56511.1		1448.77	R.ANEQVLSLNLGYK.F
2.058e-06	QDY56511.1 [330-342]	[R].FWDTYQFGMPAGK.[N]	0	2.95834e-06		0	FALSE	High	FWDTYQFGMPAGK		1	1	1	QDY56511.1		1547.7	R.FWDTYQFGMPAGK.N
0.002144	QDY56511.1 [106-114]	[K].DFINEVTGK.[T]	0.00143485	0.0032131		0.0009944	FALSE	High	DFINEVTGK		1	1	1	QDY56511.1		1022.52	K.DFINEVTGK.T
0.0001207	QDY56511.1 [478-488]	[K].LDSQPATDQDR.[S]	0	0.000173847		0	FALSE	High	LDSQPATDQDR		1	1	1	QDY56511.1		1245.57	K.LDSQPATDQDR.S
0.001656	QDY56511.1 [35-42]	[K].AGAESFSK.[V]	0	0.0024513		0	FALSE	High	AGAESFSK		1	1	1	QDY56511.1		796.384	K.AGAESFSK.V
0.2346	QDY56511.1 [197-202]	[K].DIFEIR.[G]	0.021783	0.311112		0.01705	FALSE	Medium	DIFEIR		1	1	1	QDY56511.1		792.425	K.DIFEIR.G
High	AVG73519.1	hypothetical protein BXP01_03020 [Helicobacter pylori]	0	43.038	35	0	1	367	41.6	8.91	465	35	14	13	hopJ/hopK	HP0477/HP0923	outer membrane protein
Percolator PEP (by Search Engine): A4 Mascot	Positions in Master Proteins	Annotated Sequence	Qvality q-value	Qvality PEP	Modifications in Master Proteins	Percolator q-Value (by Search Engine): A4 Mascot	Contaminant	Confidence	Sequence	Modifications	# Protein Groups	# Proteins	# PSMs	Master Protein Accessions		Theo. MH+ [Da]	Sequence in Protein	Peptide Group Modifications in Protein
0.07561	QDY56415.1 [209-213]; AVG73519.1 [210-214]	[K].NQGFR.[Y]	0.00964825	0.11248		0.006905	FALSE	High	NQGFR		2	4	1	QDY56415.1; AVG73519.1		621.31	K.NQGFR.Y
0.0002724	AVG73519.1 [150-161]	[K].NLELQFNQSQNR.[T]	0	0.000392875		0	FALSE	High	NLELQFNQSQNR		1	3	1	AVG73519.1		1490.73	K.NLELQFNQSQNR.T
0.03607	AVG73519.1 [92-101]	[K].LTPTEIQAEK.[Y]	0.00574569	0.0557288		0.003939	FALSE	High	LTPTEIQAEK		1	3	1	AVG73519.1		1129.61	K.LTPTEIQAEK.Y
2.499e-06	QDY56415.1 [331-344]; AVG73519.1 [332-345]	[K].IPLAVNSFYETHGK.[G]	0	3.58713e-06		0	FALSE	High	IPLAVNSFYETHGK		2	5	1	QDY56415.1; AVG73519.1		1575.82	K.IPLAVNSFYETHGK.G
4.352e-05	AVG73519.1 [134-149]	[K].IQEPITNPLEFEENLK.[N]	0	9.40196e-06		0	FALSE	High	IQEPITNPLEFEENLK		1	3	2	AVG73519.1		1913.99	K.IQEPITNPLEFEENLK.N
0.006452	AVG73519.1	[K].NEITNMPK.[T]	0.0020469	0.0101162		0.001419	FALSE	High	NEITNMPK		1	3	2	AVG73519.1		946.466
0.0001257	AVG73519.1 [114-126]	[K].IVTLSGGVASNPK.[L]	0	0.000180971		0	FALSE	High	IVTLSGGVASNPK		1	3	1	AVG73519.1		1242.71	K.IVTLSGGVASNPK.L
0.003647	AVG73519.1 [127-133]	[K].LVQALEK.[I]	0.00143485	0.00560675		0.0009944	FALSE	High	LVQALEK		1	3	1	AVG73519.1		800.488	K.LVQALEK.I
0.04858	QDY56415.1 [317-321]; AVG73519.1 [318-322]	[R].VNVNR.[H]	0.00723459	0.0742948		0.00496	FALSE	High	VNVNR		2	5	1	QDY56415.1; AVG73519.1		601.342	R.VNVNR.H
9.593e-05	AVG73519.1 [102-113]	[K].YYLQSTFENIEK.[I]	0	0.00013829		0	FALSE	High	YYLQSTFENIEK		1	3	1	AVG73519.1		1534.74	K.YYLQSTFENIEK.I
0.0008585	AVG73519.1 [78-87]	[K].TFAYINNALK.[N]	0	0.00125101		0	FALSE	High	TFAYINNALK		1	3	1	AVG73519.1		1154.62	K.TFAYINNALK.N
0.004101	QDY56415.1 [345-353]; AVG73519.1 [346-354]	[K].GLNTSLFFK.[R]	0.00143485	0.00633121		0.0009944	FALSE	High	GLNTSLFFK		2	5	1	QDY56415.1; AVG73519.1		1026.56	K.GLNTSLFFK.R
0.00357	QDY56415.1 [322-330]; AVG73519.1 [323-331]	[R].HNGFEMGLK.[I]	0.00143485	0.0054749		0.0009944	FALSE	High	HNGFEMGLK		2	5	1	QDY56415.1; AVG73519.1		1032.49	R.HNGFEMGLK.I
High	QDY55903.1	outer membrane protein [Helicobacter pylori B128]	0	40.47	19	0	1	694	76.4	8.87	457	19	13	12	hopI	HP1156	outer membrane protein
Percolator PEP (by Search Engine): A4 Mascot	Positions in Master Proteins	Annotated Sequence	Qvality q-value	Qvality PEP	Modifications in Master Proteins	Percolator q-Value (by Search Engine): A4 Mascot	Contaminant	Confidence	Sequence	Modifications	# Protein Groups	# Proteins	# PSMs	Master Protein Accessions		Theo. MH+ [Da]	Sequence in Protein	Peptide Group Modifications in Protein
0.004026	QDY55903.1 [154-162]	[R].NPENLSNAK.[V]	0.00143485	0.00621084		0.0009944	FALSE	High	NPENLSNAK		1	2	1	QDY55903.1		986.49	R.NPENLSNAK.V
0.02988	QDY55668.1 [66-70]; QDY56949.1 [549-553]; EEC24852.1 [529-533]; QDY56213.1 [332-336]; QDY55903.1 [538-542]	[K].QFFGK.[KN]	0.00521227	0.0464919		0.003573	FALSE	High	QFFGK		5	10	1	QDY55668.1; QDY56949.1; EEC24852.1; QDY56213.1; QDY55903.1		626.33	K.QFFGK.K
0.006502	QDY55903.1 [281-288]	[K].QFGFTYNK.[A]	0.0020469	0.0101802		0.001419	FALSE	High	QFGFTYNK		1	2	1	QDY55903.1		1004.48	K.QFGFTYNK.A
0.002582	QDY55903.1 [143-153]	[K].LTQLIGETLIR.[N]	0.00143485	0.00390646		0.0009944	FALSE	High	LTQLIGETLIR		1	2	1	QDY55903.1		1256.76	K.LTQLIGETLIR.N
0.01493	QDY55903.1 [311-320]	[K].NDNTTQAPLK.[A]	0.00247173	0.0235949		0.001705	FALSE	High	NDNTTQAPLK		1	2	1	QDY55903.1		1101.55	K.NDNTTQAPLK.A
1.298e-05	QDY55903.1 [450-469]	[K].VIMNQLEQATNAPTPAQINR.[I]	0	1.86851e-05		0	FALSE	High	VIMNQLEQATNAPTPAQINR		1	2	2	QDY55903.1		2209.14	K.VIMNQLEQATNAPTPAQINR.I
0.0003424	QDY55903.1 [505-515]	[K].VNQVYQMGFAR.[N]	0	0.000495407		0	FALSE	High	VNQVYQMGFAR		1	2	1	QDY55903.1		1312.65	K.VNQVYQMGFAR.N
3.849e-07	QDY55903.1 [47-63]	[R].VDNSGLNASQDASTYIR.[Q]	0	5.52128e-07		0	FALSE	High	VDNSGLNASQDASTYIR		1	2	1	QDY55903.1		1810.86	R.VDNSGLNASQDASTYIR.Q
0.004473	QDY55903.1 [481-489]	[K].TLMAYGLYR.[S]	0.00143485	0.0069416		0.0009944	FALSE	High	TLMAYGLYR		1	2	1	QDY55903.1		1087.56	K.TLMAYGLYR.S
0.001675	QDY55903.1 [653-662]	[R].FSQGIEFGLK.[I]	0.00090346	0.00248375		0.0006299	FALSE	High	FSQGIEFGLK		1	2	1	QDY55903.1		1125.59	R.FSQGIEFGLK.I
5.075e-05	QDY55903.1 [492-504]	[K].AVIGGVIDEMQTK.[V]	0	7.304e-05		0	FALSE	High	AVIGGVIDEMQTK		1	2	1	QDY55903.1		1360.71	K.AVIGGVIDEMQTK.V
0.003987	QDY55903.1 [470-480]	[R].ILANPYSPTAK.[T]	0.00143485	0.00616017		0.0009944	FALSE	High	ILANPYSPTAK		1	2	1	QDY55903.1		1174.65	R.ILANPYSPTAK.T
High	QDY56333.1	outer membrane beta-barrel protein HofB [Helicobacter pylori B128]	0	42.242	20	9	1	479	53.2	9.52	452	20	12	9	hofB	HP1083	outer membrane protein
Percolator PEP (by Search Engine): A4 Mascot	Positions in Master Proteins	Annotated Sequence	Qvality q-value	Qvality PEP	Modifications in Master Proteins	Percolator q-Value (by Search Engine): A4 Mascot	Contaminant	Confidence	Sequence	Modifications	# Protein Groups	# Proteins	# PSMs	Master Protein Accessions		Theo. MH+ [Da]	Sequence in Protein	Peptide Group Modifications in Protein
3.292e-06	QDY56333.1 [161-172]	[R].NYLMNNAFLEYR.[Y]	0	4.73035e-06		0	FALSE	High	NYLMNNAFLEYR		1	1	1	QDY56333.1		1547.73	R.NYLMNNAFLEYR.Y
0.005588	QDY56333.1 [469-478]	[R].SHLMTTLSAK.[F]	0.00143485	0.00872206		0.0009944	FALSE	High	SHLMTTLSAK	1xOxidation [M4]	1	1	1	QDY56333.1		1104.57	R.SHLMTTLSAK.F
1.83e-06	QDY56333.1 [89-102]	[K].VGGTLGGIAYDSTK.[F]	0	2.62875e-06		0	FALSE	High	VGGTLGGIAYDSTK		1	1	1	QDY56333.1		1338.69	K.VGGTLGGIAYDSTK.F
7.709e-07	QDY56333.1 [184-203]	[R].YQSNAPYMSGYTQGFEISAK.[V]	0	1.10776e-06		0	FALSE	High	YQSNAPYMSGYTQGFEISAK		1	1	2	QDY56333.1		2242.01	R.YQSNAPYMSGYTQGFEISAK.V
0.0001735	QDY56333.1 [77-88]	[K].DLKDQGHVLEGK.[V]	0	9.33158e-05		0	FALSE	High	DLKDQGHVLEGK		1	1	2	QDY56333.1		1338.7	K.DLKDQGHVLEGK.V
0.02425	QDY56333.1 [80-88]	[K].DQGHVLEGK.[V]	0.00355018	0.0380142		0.002445	FALSE	High	DQGHVLEGK		1	1	1	QDY56333.1		982.495	K.DQGHVLEGK.V
0.0003236	QDY56333.1 [31-40]	[K].IEVLAESFSK.[V]	0	0.000467558		0	FALSE	High	IEVLAESFSK		1	1	1	QDY56333.1		1122.6	K.IEVLAESFSK.V
0.0009312	QDY56333.1 [322-332]	[K].AGTAGQSLLIR.[Q]	0	0.00136071		0	FALSE	High	AGTAGQSLLIR		1	1	1	QDY56333.1		1086.63	K.AGTAGQSLLIR.Q
0.3359	QDY56333.1 [463-468]	[K].ALYSDR.[S]	0.0316143	0.40153		0.02744	FALSE	Medium	ALYSDR		1	1	2	QDY56333.1		724.362	K.ALYSDR.S
High	QDY55681.1	hypothetical protein CV725_00375 [Helicobacter pylori B128]	0	41.915	38	11	1	303	33.9	9.28	445	38	12	11		HP1454	predicted Sec/SPI signal peptide
Percolator PEP (by Search Engine): A4 Mascot	Positions in Master Proteins	Annotated Sequence	Qvality q-value	Qvality PEP	Modifications in Master Proteins	Percolator q-Value (by Search Engine): A4 Mascot	Contaminant	Confidence	Sequence	Modifications	# Protein Groups	# Proteins	# PSMs	Master Protein Accessions		Theo. MH+ [Da]	Sequence in Protein	Peptide Group Modifications in Protein
0.02146	QDY55681.1 [275-280]	[K].NFAITR.[L]	0.00299638	0.0336918		0.002065	FALSE	High	NFAITR		1	1	1	QDY55681.1		721.399	K.NFAITR.L
0.001425	QDY55681.1 [212-220]	[K].NALISAYAR.[V]	0	0.00209837		0	FALSE	High	NALISAYAR		1	1	1	QDY55681.1		978.537	K.NALISAYAR.V
5.159e-05	QDY55681.1 [198-211]	[K].VQITFDNNSDTEIK.[N]	0	7.41817e-05		0	FALSE	High	VQITFDNNSDTEIK		1	1	1	QDY55681.1		1623.79	K.VQITFDNNSDTEIK.N
1.234e-06	QDY55681.1 [93-110]	[K].TDDLELNNVEIVNQEAQK.[G]	0	1.02087e-07		0	FALSE	High	TDDLELNNVEIVNQEAQK		1	1	2	QDY55681.1		2072.01	K.TDDLELNNVEIVNQEAQK.G
0.0008113	QDY55681.1 [157-164]	[K].SMGDLLAK.[A]	0	0.00118359		0	FALSE	High	SMGDLLAK		1	1	1	QDY55681.1		834.439	K.SMGDLLAK.A
0.001442	QDY55681.1 [83-92]	[K].SSDSQTINLK.[T]	0	0.0021271		0	FALSE	High	SSDSQTINLK		1	1	1	QDY55681.1		1092.55	K.SSDSQTINLK.T
0.006734	QDY55681.1 [281-287]	[R].LQSLLYK.[E]	0.0020469	0.0105756		0.001419	FALSE	High	LQSLLYK		1	1	1	QDY55681.1		864.519	R.LQSLLYK.E
3.995e-05	QDY55681.1 [174-187]	[K].AYSVPVGSLENYEK.[I]	0	5.75168e-05		0	FALSE	High	AYSVPVGSLENYEK		1	1	1	QDY55681.1		1555.76	K.AYSVPVGSLENYEK.I
0.00693	QDY55681.1 [149-156]	[K].GVFLQQSK.[S]	0.0020469	0.0108851		0.001419	FALSE	High	GVFLQQSK		1	1	1	QDY55681.1		906.504	K.GVFLQQSK.S
3.196e-05	QDY55681.1 [36-47]	[K].GYLYGSGSATSK.[E]	0	4.59964e-05		0	FALSE	High	GYLYGSGSATSK		1	1	1	QDY55681.1		1190.57	K.GYLYGSGSATSK.E
0.1257	QDY55681.1 [221-229]	[R].VLTPSDEEK.[L]	0.0130897	0.177409		0.0092	FALSE	Medium	VLTPSDEEK		1	1	1	QDY55681.1		1017.51	R.VLTPSDEEK.L
High	QDY56679.1	tumor necrosis factor alpha-inducing protein [Helicobacter pylori B128]	0	47.484	39	0	1	192	21.8	8.51	422	39	16	11		HP0596	predicted lipoprotein
Percolator PEP (by Search Engine): A4 Mascot	Positions in Master Proteins	Annotated Sequence	Qvality q-value	Qvality PEP	Modifications in Master Proteins	Percolator q-Value (by Search Engine): A4 Mascot	Contaminant	Confidence	Sequence	Modifications	# Protein Groups	# Proteins	# PSMs	Master Protein Accessions		Theo. MH+ [Da]	Sequence in Protein	Peptide Group Modifications in Protein
7.996e-06	QDY56679.1 [49-65]	[R].SEYITQGVDSSHIVDGK.[K]	0	1.15068e-05		0	FALSE	High	SEYITQGVDSSHIVDGK		1	2	2	QDY56679.1		1834.88	R.SEYITQGVDSSHIVDGK.K
8.49e-07	QDY56679.1 [159-172]	[K].MSLDNQAVSILVAK.[V]	0	1.21982e-06		0	FALSE	High	MSLDNQAVSILVAK	1xOxidation [M1]	1	2	1	QDY56679.1		1504.8	K.MSLDNQAVSILVAK.V
5.487e-06	QDY56679.1 [159-172]	[K].MSLDNQAVSILVAK.[V]	0	7.90001e-06		0	FALSE	High	MSLDNQAVSILVAK		1	2	1	QDY56679.1		1488.81	K.MSLDNQAVSILVAK.V
0.0332	QDY56679.1 [188-192]	[K].VPIAM.[-]	0.00521227	0.0514362		0.003573	FALSE	High	VPIAM	1xOxidation [M5]	1	2	1	QDY56679.1		546.296	K.VPIAM.-
0.002168	QDY56679.1 [82-89]	[R].VAQNIVHK.[L]	0.00143485	0.00324522		0.0009944	FALSE	High	VAQNIVHK		1	2	1	QDY56679.1		908.531	R.VAQNIVHK.L
2.326e-06	QDY56679.1 [173-187]	[K].VEEIFKDSVNYGDVK.[V]	0	3.33963e-06		0	FALSE	High	VEEIFKDSVNYGDVK		1	2	2	QDY56679.1		1741.86	K.VEEIFKDSVNYGDVK.V
0.01027	QDY56679.1 [173-178]	[K].VEEIFK.[D]	0.00247173	0.016195		0.001705	FALSE	High	VEEIFK		1	2	1	QDY56679.1		764.419	K.VEEIFK.D
0.04645	QDY56679.1 [67-72]	[K].TEEIEK.[I]	0.00675847	0.0712143		0.004627	FALSE	High	TEEIEK		1	2	2	QDY56679.1		748.372	K.TEEIEK.I
0.002496	QDY56679.1 [179-187]	[K].DSVNYGDVK.[V]	0.00143485	0.00376428		0.0009944	FALSE	High	DSVNYGDVK		1	2	1	QDY56679.1		996.463	K.DSVNYGDVK.V
0.01546	QDY56679.1 [90-97]	[K].LKEAYLSK.[S]	0.00247173	0.0243513		0.001705	FALSE	High	LKEAYLSK		1	2	1	QDY56679.1		951.551	K.LKEAYLSK.S
0.006124	QDY56679.1 [66-72]	[K].KTEEIEK.[I]	0.0020469	0.00959202		0.001419	FALSE	High	KTEEIEK		1	2	1	QDY56679.1		876.467	K.KTEEIEK.I
0.4313	QDY56679.1 [188-192]	[K].VPIAM.[-]	0.0458315	0.542909		0.03533	FALSE	Medium	VPIAM		1	2	1	QDY56679.1		530.301	K.VPIAM.-
0.15	QDY56679.1 [92-97]	[K].EAYLSK.[S]	0.0140582	0.207916		0.009843	FALSE	Medium	EAYLSK		1	2	1	QDY56679.1		710.372	K.EAYLSK.S
High	QDY55678.1	penicillin-binding protein activator LpoB [Helicobacter pylori B128]	0	40.611	27	7	1	210	23.2	8.59	421	27	11	7		HP1457	predicted lipoprotein
Percolator PEP (by Search Engine): A4 Mascot	Positions in Master Proteins	Annotated Sequence	Qvality q-value	Qvality PEP	Modifications in Master Proteins	Percolator q-Value (by Search Engine): A4 Mascot	Contaminant	Confidence	Sequence	Modifications	# Protein Groups	# Proteins	# PSMs	Master Protein Accessions		Theo. MH+ [Da]	Sequence in Protein	Peptide Group Modifications in Protein
0.0006824	QDY55678.1 [189-202]	[K].TGEEVWSDVKPIVK.[N]	0	9.80604e-05		0	FALSE	High	TGEEVWSDVKPIVK		1	1	2	QDY55678.1		1586.84	K.TGEEVWSDVKPIVK.N
0.03383	QDY55678.1 [110-114]	[R].FNITR.[A]	0.00521227	0.0525321		0.003573	FALSE	High	FNITR		1	1	1	QDY55678.1		650.362	R.FNITR.A
4.325e-06	QDY55678.1 [136-148]	[R].ESEEYNQDTTVEK.[G]	0	6.21852e-06		0	FALSE	High	ESEEYNQDTTVEK		1	1	1	QDY55678.1		1571.67	R.ESEEYNQDTTVEK.G
3.536e-05	QDY55678.1 [134-148]	[K].ERESEEYNQDTTVEK.[G]	0	5.44052e-06		0	FALSE	High	ERESEEYNQDTTVEK		1	1	2	QDY55678.1		1856.81	K.ERESEEYNQDTTVEK.G
0.0003606	QDY55678.1 [115-126]	[R].ASGGSGIAADSR.[M]	0	0.000366169		0	FALSE	High	ASGGSGIAADSR		1	1	2	QDY55678.1		1048.5	R.ASGGSGIAADSR.M
0.001077	QDY55678.1 [153-161]	[K].AADLSLSGK.[V]	0	0.00157933		0	FALSE	High	AADLSLSGK		1	1	2	QDY55678.1		861.468	K.AADLSLSGK.V
3.296e-05	QDY55678.1 [188-202]	[R].KTGEEVWSDVKPIVK.[N]	0	4.7447e-05		0	FALSE	High	KTGEEVWSDVKPIVK		1	1	1	QDY55678.1		1714.94	R.KTGEEVWSDVKPIVK.N
High	QDY56296.1	nuclease NucT [Helicobacter pylori B128]	0	39.853	46	9	1	180	20.1	9.5	405	46	13	9	nucT	HP0323	predicted lipoprotein
Percolator PEP (by Search Engine): A4 Mascot	Positions in Master Proteins	Annotated Sequence	Qvality q-value	Qvality PEP	Modifications in Master Proteins	Percolator q-Value (by Search Engine): A4 Mascot	Contaminant	Confidence	Sequence	Modifications	# Protein Groups	# Proteins	# PSMs	Master Protein Accessions		Theo. MH+ [Da]	Sequence in Protein	Peptide Group Modifications in Protein
0.0003157	QDY56296.1 [25-35]	[K].NSLFVLPYEQR.[D]	0	0.000456294		0	FALSE	High	NSLFVLPYEQR		1	1	1	QDY56296.1		1365.72	K.NSLFVLPYEQR.D
0.002726	QDY56296.1 [116-126]	[K].NGNYYGIMHQK.[V]	0.00143485	0.00413576		0.0009944	FALSE	High	NGNYYGIMHQK		1	1	1	QDY56296.1		1324.61	K.NGNYYGIMHQK.V
4.741e-05	QDY56296.1 [92-105]	[K].QSTIGYLDKYPNTK.[V]	0	1.271e-05		0	FALSE	High	QSTIGYLDKYPNTK		1	1	2	QDY56296.1		1627.83	K.QSTIGYLDKYPNTK.V
3.849e-05	QDY56296.1 [134-144]	[K].IVFLGSANWSK.[N]	0	5.54139e-05		0	FALSE	High	IVFLGSANWSK		1	1	1	QDY56296.1		1221.66	K.IVFLGSANWSK.N
0.002835	QDY56296.1 [127-133]	[K].VAIIDDK.[I]	0.00143485	0.00430406		0.0009944	FALSE	High	VAIIDDK		1	1	2	QDY56296.1		773.44	K.VAIIDDK.I
0.009897	QDY56296.1 [157-165]	[K].TDDTETILK.[A]	0.00247173	0.0156271		0.001705	FALSE	High	TDDTETILK		1	1	1	QDY56296.1		1035.52	K.TDDTETILK.A
0.03431	QDY56296.1 [168-172]	[K].SYYQK.[M]	0.00521227	0.0532011		0.003573	FALSE	High	SYYQK		1	1	2	QDY56296.1		688.33	K.SYYQK.M
2.994e-06	QDY56296.1 [36-49]	[R].DALNSLVSGISNAR.[E]	0	4.30918e-06		0	FALSE	High	DALNSLVSGISNAR		1	1	2	QDY56296.1		1416.74	R.DALNSLVSGISNAR.E
0.3666	QDY56296.1 [101-105]	[K].YPNTK.[V]	0.0388153	0.470783		0.03011	FALSE	Medium	YPNTK		1	1	1	QDY56296.1		622.319	K.YPNTK.V
High	QDW68296.1	peptide-associated lipoprotein [Helicobacter pylori]	0	46.582	58	1	1	179	20	6.09	377	58	16	10	palA	HP1125	predicted lipoprotein
Percolator PEP (by Search Engine): A4 Mascot	Positions in Master Proteins	Annotated Sequence	Qvality q-value	Qvality PEP	Modifications in Master Proteins	Percolator q-Value (by Search Engine): A4 Mascot	Contaminant	Confidence	Sequence	Modifications	# Protein Groups	# Proteins	# PSMs	Master Protein Accessions		Theo. MH+ [Da]	Sequence in Protein	Peptide Group Modifications in Protein
0.03353	QDW68296.1 [129-134]	[K].RTLSVK.[N]	0.00521227	0.0520909		0.003573	FALSE	High	RTLSVK		1	3	1	QDW68296.1		703.446	K.RTLSVK.N
0.1438	QDW68296.1 [135-140]	[K].NALVIK.[G]	0.00299638	0.0315378		0.009843	FALSE	High	NALVIK		1	3	2	QDW68296.1		657.429	K.NALVIK.G
3.623e-05	QDW68296.1 [36-54]	[K].TVQTAPVTTEPAPEKEEPK.[Q]	0	5.20783e-05		0	FALSE	High	TVQTAPVTTEPAPEKEEPK		1	3	2	QDW68296.1		2052.05	K.TVQTAPVTTEPAPEKEEPK.Q
5.094e-05	QDW68296.1 [36-50]	[K].TVQTAPVTTEPAPEK.[E]	0	7.32669e-05		0	FALSE	High	TVQTAPVTTEPAPEK		1	3	1	QDW68296.1		1568.82	K.TVQTAPVTTEPAPEK.E
0.01016	QDW68296.1 [27-35]	[K].TVAGDVSTK.[T]	0.00247173	0.0160219		0.001705	FALSE	High	TVAGDVSTK		1	1	1	QDW68296.1		877.463	K.TVAGDVSTK.T
0.001279	QDW68296.1 [149-158]	[K].TISFGETKPK.[C]	0	0.00187983		0	FALSE	High	TISFGETKPK		1	3	2	QDW68296.1		1107.6	K.TISFGETKPK.C
7.639e-05	QDW68296.1 [87-99]	[K].ESDQETLDEIVQK.[A]	0	0.000109973		0	FALSE	High	ESDQETLDEIVQK		1	3	2	QDW68296.1		1533.73	K.ESDQETLDEIVQK.A
8.217e-10	QDW68296.1 [102-128]	[K].ENHMQVLLEGNTDEFGSSEYNQALGVK.[R]	0	1.17577e-09		0	FALSE	High	ENHMQVLLEGNTDEFGSSEYNQALGVK	1xOxidation [M4]	1	3	1	QDW68296.1		3025.38	K.ENHMQVLLEGNTDEFGSSEYNQALGVK.R
0.07292	QDW68296.1 [141-148]	[K].GVEKDMIK.[T]	0.00964825	0.108747		0.006905	FALSE	High	GVEKDMIK	1xOxidation [M6]	1	3	1	QDW68296.1		935.487	K.GVEKDMIK.T
0.01563	QDW68296.1 [141-148]	[K].GVEKDMIK.[T]	0.00143485	0.00408468		0.001705	FALSE	High	GVEKDMIK		1	3	2	QDW68296.1		919.492	K.GVEKDMIK.T
0.2841	QDW68296.1 [172-176]	[R].RVDVK.[L]	0.0287371	0.371199		0.02268	FALSE	Medium	RVDVK		1	3	1	QDW68296.1		616.378	R.RVDVK.L
High	QDY56806.1	outer membrane beta-barrel protein HofG [Helicobacter pylori B128]	0	34.407	22	11	1	514	58.8	9.19	375	22	11	11	hofG	HP0914	outer membrane protein
Percolator PEP (by Search Engine): A4 Mascot	Positions in Master Proteins	Annotated Sequence	Qvality q-value	Qvality PEP	Modifications in Master Proteins	Percolator q-Value (by Search Engine): A4 Mascot	Contaminant	Confidence	Sequence	Modifications	# Protein Groups	# Proteins	# PSMs	Master Protein Accessions		Theo. MH+ [Da]	Sequence in Protein	Peptide Group Modifications in Protein
0.002084	QDY56806.1 [281-288]	[R].NFQNVGFR.[S]	0.00143485	0.00311842		0.0009944	FALSE	High	NFQNVGFR		1	1	1	QDY56806.1		981.49	R.NFQNVGFR.S
0.006883	QDY56806.1 [437-444]	[K].NALGQVGR.[A]	0.0020469	0.0108153		0.001419	FALSE	High	NALGQVGR		1	1	1	QDY56806.1		814.453	K.NALGQVGR.A
0.007218	QDY56806.1 [69-74]	[K].VNLLPK.[G]	0.0020469	0.0113529		0.001419	FALSE	High	VNLLPK		1	1	1	QDY56806.1		683.445	K.VNLLPK.G
0.01619	QDY56806.1 [266-273]	[K].TYNAPGFK.[L]	0.00247173	0.0255406		0.001705	FALSE	High	TYNAPGFK		1	1	1	QDY56806.1		897.446	K.TYNAPGFK.L
0.0007774	QDY56806.1 [99-107]	[K].YYINQANGK.[V]	0	0.00113274		0	FALSE	High	YYINQANGK		1	1	1	QDY56806.1		1070.53	K.YYINQANGK.V
0.0004324	QDY56806.1 [504-513]	[R].SYMMTNLTLK.[F]	0	0.000625726		0	FALSE	High	SYMMTNLTLK		1	1	1	QDY56806.1		1201.6	R.SYMMTNLTLK.F
3.292e-05	QDY56806.1 [289-302]	[R].SQSMVMTTFPLYYR.[G]	0	4.7447e-05		0	FALSE	High	SQSMVMTTFPLYYR		1	1	1	QDY56806.1		1723.82	R.SQSMVMTTFPLYYR.G
5.036e-07	QDY56806.1 [489-503]	[K].FNNPDGDFSANYQDR.[S]	0	7.2359e-07		0	FALSE	High	FNNPDGDFSANYQDR		1	1	1	QDY56806.1		1759.73	K.FNNPDGDFSANYQDR.S
0.001177	QDY56806.1 [39-49]	[K].IGFNNSQINTK.[K]	0	0.00172879		0	FALSE	High	IGFNNSQINTK		1	1	1	QDY56806.1		1235.64	K.IGFNNSQINTK.K
1.462e-05	QDY56806.1 [367-382]	[R].GNNTSYIGSEISITTR.[H]	0	2.10269e-05		0	FALSE	High	GNNTSYIGSEISITTR		1	1	1	QDY56806.1		1712.84	R.GNNTSYIGSEISITTR.H
0.2436	QDY56806.1 [274-280]	[K].LVYDTNR.[N]	0.0242222	0.322575		0.01935	FALSE	Medium	LVYDTNR		1	1	1	QDY56806.1		880.452	K.LVYDTNR.N
High	QDY56732.1	type I glutamate--ammonia ligase [Helicobacter pylori B128]	0	32.862	21	0	1	481	54.3	6.13	374	21	8	8	glnA	HP0512	glutamine synthetase
Percolator PEP (by Search Engine): A4 Mascot	Positions in Master Proteins	Annotated Sequence	Qvality q-value	Qvality PEP	Modifications in Master Proteins	Percolator q-Value (by Search Engine): A4 Mascot	Contaminant	Confidence	Sequence	Modifications	# Protein Groups	# Proteins	# PSMs	Master Protein Accessions		Theo. MH+ [Da]	Sequence in Protein	Peptide Group Modifications in Protein
4.152e-05	QDY56732.1 [287-298]	[K].NNENLFSGETYK.[G]	0	5.96994e-05		0	FALSE	High	NNENLFSGETYK		1	2	1	QDY56732.1		1415.64	K.NNENLFSGETYK.G
0.006617	QDY56732.1 [409-415]	[K].LTLDEIR.[E]	0.0020469	0.0103755		0.001419	FALSE	High	LTLDEIR		1	2	1	QDY56732.1		859.488	K.LTLDEIR.E
0.001519	QDY56732.1 [429-437]	[R].SLEEMLADK.[Q]	0	0.0022452		0	FALSE	High	SLEEMLADK		1	2	1	QDY56732.1		1035.5	R.SLEEMLADK.Q
6.596e-06	QDY56732.1 [235-247]	[K].FGDLVEAADNVQK.[L]	0	9.49004e-06		0	FALSE	High	FGDLVEAADNVQK		1	2	1	QDY56732.1		1405.7	K.FGDLVEAADNVQK.L
9.39e-07	QDY56732.1 [442-458]	[K].EGQVFSEEFIQAYQSLK.[F]	0	1.3474e-06		0	FALSE	High	EGQVFSEEFIQAYQSLK		1	2	1	QDY56732.1		2002.98	K.EGQVFSEEFIQAYQSLK.F
0.0005064	QDY56732.1 [396-408]	[K].IDPGEAMDINLFK.[L]	0	0.000734074		0	FALSE	High	IDPGEAMDINLFK		1	2	1	QDY56732.1		1462.72	K.IDPGEAMDINLFK.L
0.0001878	QDY56732.1 [332-349]	[R].LIPGYEAPSILTYSANNR.[S]	0	0.00027103		0	FALSE	High	LIPGYEAPSILTYSANNR		1	2	1	QDY56732.1		1979.02	R.LIPGYEAPSILTYSANNR.S
5.584e-06	QDY56732.1 [317-330]	[R].GLAAFTNASTNSYK.[R]	0	8.02374e-06		0	FALSE	High	GLAAFTNASTNSYK		1	2	1	QDY56732.1		1444.71	R.GLAAFTNASTNSYK.R
High	QDY55888.1	glutamine ABC transporter substrate-binding protein [Helicobacter pylori B128]	0	45.738	38	1	1	277	31.2	7.4	365	38	12	9	glnH	HP1172	periplasmic solute-binding protein
Percolator PEP (by Search Engine): A4 Mascot	Positions in Master Proteins	Annotated Sequence	Qvality q-value	Qvality PEP	Modifications in Master Proteins	Percolator q-Value (by Search Engine): A4 Mascot	Contaminant	Confidence	Sequence	Modifications	# Protein Groups	# Proteins	# PSMs	Master Protein Accessions		Theo. MH+ [Da]	Sequence in Protein	Peptide Group Modifications in Protein
6.113e-05	QDY55888.1 [75-85]	[R].MALDLLGDENK.[I]	0	8.7978e-05		0	FALSE	High	MALDLLGDENK		1	2	1	QDY55888.1		1218.6	R.MALDLLGDENK.I
0.0004451	QDY55888.1 [46-61]	[K].VGVFSDKPPFGSVDSK.[G]	0	2.07028e-05		0	FALSE	High	VGVFSDKPPFGSVDSK		1	2	2	QDY55888.1		1665.85	K.VGVFSDKPPFGSVDSK.G
0.0001915	QDY55888.1 [131-138]	[K].VALGVISK.[D]	0	0.000276079		0	FALSE	High	VALGVISK		1	2	1	QDY55888.1		786.508	K.VALGVISK.D
0.0001464	QDY55888.1 [64-73]	[K].YQGYDVVIAK.[R]	0	0.000211173		0	FALSE	High	YQGYDVVIAK		1	2	1	QDY55888.1		1155.6	K.YQGYDVVIAK.R
4.249e-06	QDY55888.1 [177-191]	[K].FEQNTETFLALLNNK.[A]	0	6.10362e-06		0	FALSE	High	FEQNTETFLALLNNK		1	1	2	QDY55888.1		1781.91	K.FEQNTETFLALLNNK.A
0.003612	QDY55888.1 [33-39]	[K].DALEVIK.[Q]	0.00143485	0.00554765		0.0009944	FALSE	High	DALEVIK		1	2	1	QDY55888.1		787.456	K.DALEVIK.Q
0.0003362	QDY55888.1 [86-96]	[K].IEFIPVEASAR.[V]	0	0.000486443		0	FALSE	High	IEFIPVEASAR		1	2	1	QDY55888.1		1231.67	K.IEFIPVEASAR.V
2.399e-05	QDY55888.1 [214-230]	[K].LGITSLGDKDVIAPAIK.[K]	0	9.69877e-06		0	FALSE	High	LGITSLGDKDVIAPAIK		1	2	2	QDY55888.1		1711	K.LGITSLGDKDVIAPAIK.K
0.005183	QDY55888.1 [158-167]	[K].GTTADFYFTK.[N]	0.00143485	0.00806892		0.0009944	FALSE	High	GTTADFYFTK		1	2	1	QDY55888.1		1150.54	K.GTTADFYFTK.N
High	QDY56963.1	molecular chaperone GroEL [Helicobacter pylori B128]	0	38.408	26	14	1	546	58.2	5.76	363	26	15	14	groEL	HP0010	cytoplasmic chaperone
Percolator PEP (by Search Engine): A4 Mascot	Positions in Master Proteins	Annotated Sequence	Qvality q-value	Qvality PEP	Modifications in Master Proteins	Percolator q-Value (by Search Engine): A4 Mascot	Contaminant	Confidence	Sequence	Modifications	# Protein Groups	# Proteins	# PSMs	Master Protein Accessions		Theo. MH+ [Da]	Sequence in Protein	Peptide Group Modifications in Protein
0.003667	QDY56963.1 [13-20]	[R].NLLFEGVR.[Q]	0.00143485	0.0056366		0.0009944	FALSE	High	NLLFEGVR		1	1	1	QDY56963.1		947.531	R.NLLFEGVR.Q
0.005102	QDY56963.1 [105-116]	[R].NITAGANPIEVK.[R]	0.00143485	0.00795062		0.0009944	FALSE	High	NITAGANPIEVK		1	1	1	QDY56963.1		1226.67	R.NITAGANPIEVK.R
0.001374	QDY56963.1 [371-379]	[K].LSGGVAVIK.[V]	0	0.00202516		0	FALSE	High	LSGGVAVIK		1	1	1	QDY56963.1		843.53	K.LSGGVAVIK.V
0.003271	QDY56963.1 [380-389]	[K].VGAASEVEMK.[E]	0.00143485	0.00499801		0.0009944	FALSE	High	VGAASEVEMK		1	1	1	QDY56963.1		1020.5	K.VGAASEVEMK.E
0.004895	QDY56963.1 [482-487]	[K].YVDMFK.[E]	0.00143485	0.00760898		0.0009944	FALSE	High	YVDMFK		1	1	1	QDY56963.1		802.38	K.YVDMFK.E
1.3e-05	QDY56963.1 [80-100]	[K].TADAAGDGTTTATVLAYSIFK.[E]	0	1.86851e-05		0	FALSE	High	TADAAGDGTTTATVLAYSIFK		1	1	2	QDY56963.1		2074.03	K.TADAAGDGTTTATVLAYSIFK.E
3.46e-05	QDY56963.1 [350-363]	[K].TQIASTTSDYDKEK.[L]	0	4.98634e-05		0	FALSE	High	TQIASTTSDYDKEK		1	1	1	QDY56963.1		1586.75	K.TQIASTTSDYDKEK.L
0.06226	QDY56963.1 [277-283]	[K].APGFGDR.[R]	0.00873345	0.0937859		0.006343	FALSE	High	APGFGDR		1	1	1	QDY56963.1		719.347	K.APGFGDR.R
0.0127	QDY56963.1 [7-12]	[K].FSDSAR.[N]	0.00247173	0.0200602		0.001705	FALSE	High	FSDSAR		1	1	1	QDY56963.1		682.315	K.FSDSAR.N
0.04745	QDY56963.1 [51-57]	[K].DGVSVAK.[E]	0.00723459	0.0724307		0.00496	FALSE	High	DGVSVAK		1	1	1	QDY56963.1		675.367	K.DGVSVAK.E
0.0009749	QDY56963.1 [488-498]	[K].EGIIDPLKVER.[I]	0	0.0014249		0	FALSE	High	EGIIDPLKVER		1	1	1	QDY56963.1		1268.72	K.EGIIDPLKVER.I
0.01439	QDY56963.1 [160-167]	[K].LIADAMEK.[V]	0.00247173	0.0226886		0.001705	FALSE	High	LIADAMEK		1	1	1	QDY56963.1		890.465	K.LIADAMEK.V
0.0002623	QDY56963.1 [197-209]	[R].GYLSPYFVTNAEK.[M]	0	0.000378711		0	FALSE	High	GYLSPYFVTNAEK		1	1	1	QDY56963.1		1488.74	R.GYLSPYFVTNAEK.M
0.4459	QDY56963.1 [231-238]	[K].DILPLLEK.[T]	0.0465151	0.558357		0.03578	FALSE	Medium	DILPLLEK		1	1	1	QDY56963.1		940.571	K.DILPLLEK.T
High	QDY56272.1	aliphatic amidase [Helicobacter pylori B128]	0	37.147	25	11	1	339	37.7	6.64	335	25	15	11	aimE	HP0294	periplasmic protein
Percolator PEP (by Search Engine): A4 Mascot	Positions in Master Proteins	Annotated Sequence	Qvality q-value	Qvality PEP	Modifications in Master Proteins	Percolator q-Value (by Search Engine): A4 Mascot	Contaminant	Confidence	Sequence	Modifications	# Protein Groups	# Proteins	# PSMs	Master Protein Accessions		Theo. MH+ [Da]	Sequence in Protein	Peptide Group Modifications in Protein
3.079e-06	QDY56272.1 [113-130]	[K].NPYNTLILVNDKGEIVQK.[Y]	0	4.43144e-06		0	FALSE	High	NPYNTLILVNDKGEIVQK		1	1	1	QDY56272.1		2058.12	K.NPYNTLILVNDKGEIVQK.Y
0.08806	QDY56272.1 [41-46]	[K].VIGGVK.[Q]	0.00964825	0.129217		0.006905	FALSE	High	VIGGVK		1	1	1	QDY56272.1		572.377	K.VIGGVK.Q
0.005129	QDY56272.1 [149-156]	[K].TYVVDGPK.[G]	0.00143485	0.00799767		0.0009944	FALSE	High	TYVVDGPK		1	1	2	QDY56272.1		878.462	K.TYVVDGPK.G
0.0006025	QDY56272.1 [268-277]	[K].YDQSQNQLFK.[L]	0	0.000875798		0	FALSE	High	YDQSQNQLFK		1	1	1	QDY56272.1		1270.61	K.YDQSQNQLFK.L
0.15	QDY56272.1 [306-313]	[K].TWVNDPKK.[A]	0.00299638	0.0303937		0.009843	FALSE	High	TWVNDPKK		1	1	2	QDY56272.1		987.526	K.TWVNDPKK.A
0.004469	QDY56272.1 [306-312]	[K].TWVNDPK.[K]	0.00143485	0.006922		0.0009944	FALSE	High	TWVNDPK		1	1	1	QDY56272.1		859.431	K.TWVNDPK.K
0.01684	QDY56272.1 [314-320]	[K].AQENVEK.[F]	0.00299638	0.026584		0.002065	FALSE	High	AQENVEK		1	1	1	QDY56272.1		817.405	K.AQENVEK.F
0.004227	QDY56272.1 [181-187]	[R].GAELIVR.[C]	0.00143485	0.00654474		0.0009944	FALSE	High	GAELIVR		1	1	2	QDY56272.1		757.457	R.GAELIVR.C
0.008302	QDY56272.1 [197-204]	[K].EQQIAIVK.[A]	0.00247173	0.0130949		0.001705	FALSE	High	EQQIAIVK		1	1	1	QDY56272.1		928.546	K.EQQIAIVK.A
0.0003848	QDY56272.1 [267-277]	[R].KYDQSQNQLFK.[L]	0	0.000374102		0	FALSE	High	KYDQSQNQLFK		1	1	2	QDY56272.1		1398.7	R.KYDQSQNQLFK.L
0.0002128	QDY56272.1 [282-294]	[R].GYSGVFASGDGDK.[G]	0	0.000307435		0	FALSE	High	GYSGVFASGDGDK		1	1	1	QDY56272.1		1259.55	R.GYSGVFASGDGDK.G
High	QDY56298.1	flagellar basal body L-ring protein FlgH [Helicobacter pylori B128]	0	33.309	53	12	1	237	26.4	8.4	326	53	12	12	flgH	HP0325	flagellar L-ring protein
Percolator PEP (by Search Engine): A4 Mascot	Positions in Master Proteins	Annotated Sequence	Qvality q-value	Qvality PEP	Modifications in Master Proteins	Percolator q-Value (by Search Engine): A4 Mascot	Contaminant	Confidence	Sequence	Modifications	# Protein Groups	# Proteins	# PSMs	Master Protein Accessions		Theo. MH+ [Da]	Sequence in Protein	Peptide Group Modifications in Protein
0.00613	QDY56298.1 [93-103]	[K].SASGGNSTPPR.[L]	0.0020469	0.00959202		0.001419	FALSE	High	SASGGNSTPPR		1	1	1	QDY56298.1		1030.49	K.SASGGNSTPPR.L
0.0006102	QDY56298.1 [104-112]	[R].LTYNGLDER.[K]	0	0.000886294		0	FALSE	High	LTYNGLDER		1	1	1	QDY56298.1		1080.53	R.LTYNGLDER.K
6.585e-06	QDY56298.1 [160-172]	[K].VLENGNYFIYGNK.[E]	0	9.46059e-06		0	FALSE	High	VLENGNYFIYGNK		1	1	1	QDY56298.1		1530.76	K.VLENGNYFIYGNK.E
0.001342	QDY56298.1 [185-196]	[K].VSGVIRPYDIER.[N]	0	0.00197571		0	FALSE	High	VSGVIRPYDIER		1	1	1	QDY56298.1		1403.76	K.VSGVIRPYDIER.N
0.01084	QDY56298.1 [131-138]	[K].SSNNTNFK.[G]	0.00247173	0.017097		0.001705	FALSE	High	SSNNTNFK		1	1	1	QDY56298.1		911.422	K.SSNNTNFK.G
0.0517	QDY56298.1 [173-180]	[K].EVLVDGEK.[Q]	0.00723459	0.0788345		0.00496	FALSE	High	EVLVDGEK		1	1	1	QDY56298.1		888.467	K.EVLVDGEK.Q
0.001884	QDY56298.1 [226-237]	[K].FAADAMETQMPY.[-]	0.00090346	0.00280494		0.0006299	FALSE	High	FAADAMETQMPY		1	1	1	QDY56298.1		1374.57	K.FAADAMETQMPY.-
0.007647	QDY56298.1 [81-89]	[K].ASANYSSSK.[D]	0.0020469	0.0120438		0.001419	FALSE	High	ASANYSSSK		1	1	1	QDY56298.1		914.421	K.ASANYSSSK.D
0.04527	QDY56298.1 [41-48]	[K].EFIPELNK.[L]	0.00675847	0.0694283		0.004627	FALSE	High	EFIPELNK		1	1	1	QDY56298.1		989.53	K.EFIPELNK.L
0.0001763	QDY56298.1 [26-40]	[K].IDFNPPNYVEETPSK.[E]	0	0.000254067		0	FALSE	High	IDFNPPNYVEETPSK		1	1	1	QDY56298.1		1749.83	K.IDFNPPNYVEETPSK.E
1.596e-06	QDY56298.1 [210-223]	[K].IEYTNLGHLSDSNK.[K]	0	2.29271e-06		0	FALSE	High	IEYTNLGHLSDSNK		1	1	1	QDY56298.1		1590.78	K.IEYTNLGHLSDSNK.K
0.1443	QDY56298.1 [204-209]	[K].FLADAK.[I]	0.0140582	0.200719		0.009843	FALSE	Medium	FLADAK		1	1	1	QDY56298.1		664.366	K.FLADAK.I
High	QDY56466.1	hypothetical protein CV725_04790 [Helicobacter pylori B128]	0	36.735	45	10	1	201	21.9	9.76	320	45	15	10	flgP	HP0836/HP0837	predicted lipoprotein
Percolator PEP (by Search Engine): A4 Mascot	Positions in Master Proteins	Annotated Sequence	Qvality q-value	Qvality PEP	Modifications in Master Proteins	Percolator q-Value (by Search Engine): A4 Mascot	Contaminant	Confidence	Sequence	Modifications	# Protein Groups	# Proteins	# PSMs	Master Protein Accessions		Theo. MH+ [Da]	Sequence in Protein	Peptide Group Modifications in Protein
5.594e-06	QDY56466.1 [30-56]	[R].NTNAQLIPPSANGLQAPIYPPTNFTPR.[K]	0	8.04872e-06		0	FALSE	High	NTNAQLIPPSANGLQAPIYPPTNFTPR		1	1	1	QDY56466.1		2892.5	R.NTNAQLIPPSANGLQAPIYPPTNFTPR.K
0.04257	QDY56466.1 [121-129]	[K].RAAIVDGYR.[Q]	0.00675847	0.0654351		0.004627	FALSE	High	RAAIVDGYR		1	1	1	QDY56466.1		1020.56	K.RAAIVDGYR.Q
0.000647	QDY56466.1 [166-175]	[R].NAEITETIYK.[D]	0	0.000940585		0	FALSE	High	NAEITETIYK		1	1	1	QDY56466.1		1181.6	R.NAEITETIYK.D
0.02321	QDY56466.1 [135-139]	[K].MYGIR.[V]	0.00355018	0.0364603		0.002445	FALSE	High	MYGIR		1	1	1	QDY56466.1		639.328	K.MYGIR.V
7.237e-05	QDY56466.1 [140-157]	[R].VNAQDTVKDMVLQNSVIK.[T]	0	0.00010433		0	FALSE	High	VNAQDTVKDMVLQNSVIK	1xOxidation [M10]	1	1	1	QDY56466.1		2018.06	R.VNAQDTVKDMVLQNSVIK.T
0.01392	QDY56466.1 [160-165]	[R].VNALIR.[N]	0.00247173	0.0219938		0.001705	FALSE	High	VNALIR		1	1	2	QDY56466.1		685.436	R.VNALIR.N
0.0004878	QDY56466.1 [58-66]	[K].SVQPLPSPR.[L]	0	0.000705939		0	FALSE	High	SVQPLPSPR		1	1	1	QDY56466.1		980.552	K.SVQPLPSPR.L
0.0006049	QDY56466.1 [148-157]	[K].DMVLQNSVIK.[T]	0	0.000878411		0	FALSE	High	DMVLQNSVIK	1xOxidation [M2]	1	1	1	QDY56466.1		1162.61	K.DMVLQNSVIK.T
0.002027	QDY56466.1 [148-157]	[K].DMVLQNSVIK.[T]	0	0.0010249		0.0009944	FALSE	High	DMVLQNSVIK		1	1	2	QDY56466.1		1146.62	K.DMVLQNSVIK.T
0.02337	QDY56466.1 [195-200]	[R].ILSGAR.[G]	0.00355018	0.0366126		0.002445	FALSE	High	ILSGAR		1	1	1	QDY56466.1		616.378	R.ILSGAR.G
0.005777	QDY56466.1 [57-66]	[R].KSVQPLPSPR.[L]	0.00143485	0.00901879		0.0009944	FALSE	High	KSVQPLPSPR		1	1	2	QDY56466.1		1108.65	R.KSVQPLPSPR.L
0.1021	QDY56466.1 [135-139]	[K].MYGIR.[V]	0.0111831	0.147634		0.008294	FALSE	Medium	MYGIR	1xOxidation [M1]	1	1	1	QDY56466.1		655.323	K.MYGIR.V
High	QDY56215.1	disulfide isomerase [Helicobacter pylori B128]	0	32.867	40	7	1	265	29.4	9.04	318	40	9	8	dsbC	HP0231	predicted Sec/SPI signal peptide
Percolator PEP (by Search Engine): A4 Mascot	Positions in Master Proteins	Annotated Sequence	Qvality q-value	Qvality PEP	Modifications in Master Proteins	Percolator q-Value (by Search Engine): A4 Mascot	Contaminant	Confidence	Sequence	Modifications	# Protein Groups	# Proteins	# PSMs	Master Protein Accessions		Theo. MH+ [Da]	Sequence in Protein	Peptide Group Modifications in Protein
0.0001005	QDY56215.1 [98-110]	[K].SEDVQLVAETNQK.[V]	0	0.000144859		0	FALSE	High	SEDVQLVAETNQK		1	1	1	QDY56215.1		1460.72	K.SEDVQLVAETNQK.V
1.206e-05	QDY56215.1 [124-149]	[K].LNAIFNEIPADYAIELPSTNAANKDK.[I]	0	1.73423e-05		0	FALSE	High	LNAIFNEIPADYAIELPSTNAANKDK		1	1	1	QDY56215.1		2832.44	K.LNAIFNEIPADYAIELPSTNAANKDK.I
0.009441	QDY56215.1 [63-72]	[K].MVVIEDPDTK.[Y]	0.00247173	0.014874		0.001705	FALSE	High	MVVIEDPDTK		1	1	1	QDY56215.1		1146.57	K.MVVIEDPDTK.Y
2.734e-05	QDY56215.1 [31-41]	[R].MQDNLVSVIEK.[Q]	0	3.93818e-05		0	FALSE	High	MQDNLVSVIEK		1	1	1	QDY56215.1		1275.66	R.MQDNLVSVIEK.Q
1.806e-06	QDY56215.1 [221-238]	[K].IYSTQYDINAQKEPEDLR.[T]	0	2.59626e-06		0	FALSE	High	IYSTQYDINAQKEPEDLR		1	1	1	QDY56215.1		2183.06	K.IYSTQYDINAQKEPEDLR.T
0.0001038	QDY56215.1 [31-41]	[R].MQDNLVSVIEK.[Q]	0	0.00014941		0	FALSE	High	MQDNLVSVIEK	1xOxidation [M1]	1	1	1	QDY56215.1		1291.66	R.MQDNLVSVIEK.Q
6.909e-05	QDY56215.1 [111-123]	[K].VQALNATQQNSAK.[L]	0	9.95918e-05		0	FALSE	High	VQALNATQQNSAK		1	1	1	QDY56215.1		1372.72	K.VQALNATQQNSAK.L
0.0008763	QDY56215.1 [194-203]	[K].AALIQEEMAK.[A]	0	0.00127673		0	FALSE	High	AALIQEEMAK		1	1	1	QDY56215.1		1103.58	K.AALIQEEMAK.A
0.3823	QDY55865.1 [1061-1066]; QDY56215.1 [215-220]	[K].ISILEK.[DI]	0.0396389	0.488411		0.03095	FALSE	Medium	ISILEK		2	2	2	QDY55865.1; QDY56215.1		702.44	K.ISILEK.I
High	QDY56824.1	hypothetical protein CV725_06850 [Helicobacter pylori B128]	0	25.933	15	8	1	668	73.8	8.1	302	15	8	8		HP0710	predicted outer membrane protein
Percolator PEP (by Search Engine): A4 Mascot	Positions in Master Proteins	Annotated Sequence	Qvality q-value	Qvality PEP	Modifications in Master Proteins	Percolator q-Value (by Search Engine): A4 Mascot	Contaminant	Confidence	Sequence	Modifications	# Protein Groups	# Proteins	# PSMs	Master Protein Accessions		Theo. MH+ [Da]	Sequence in Protein	Peptide Group Modifications in Protein
0.008936	QDY56824.1 [568-576]	[K].NSPTGVQTR.[R]	0.00247173	0.0140691		0.001705	FALSE	High	NSPTGVQTR		1	1	1	QDY56824.1		959.49	K.NSPTGVQTR.R
1.674e-05	QDY56824.1 [48-63]	[K].NTYATYNYLPTDTILK.[R]	0	2.41072e-05		0	FALSE	High	NTYATYNYLPTDTILK		1	1	1	QDY56824.1		1890.95	K.NTYATYNYLPTDTILK.R
0.04056	QDY56824.1 [135-146]	[K].IVLPGEAFDSLK.[E]	0.00627622	0.0624613		0.004306	FALSE	High	IVLPGEAFDSLK		1	1	1	QDY56824.1		1288.71	K.IVLPGEAFDSLK.E
0.0007625	QDY56824.1 [623-634]	[K].YSVGISIPLIQK.[K]	0	0.00110971		0	FALSE	High	YSVGISIPLIQK		1	1	1	QDY56824.1		1317.78	K.YSVGISIPLIQK.K
2.798e-05	QDY56824.1 [161-175]	[K].IEATSTSISDTNTQR.[V]	0	4.02472e-05		0	FALSE	High	IEATSTSISDTNTQR		1	1	1	QDY56824.1		1623.78	K.IEATSTSISDTNTQR.V
3.229e-06	QDY56824.1 [65-77]	[R].AANLFTNAEAISK.[L]	0	4.64295e-06		0	FALSE	High	AANLFTNAEAISK		1	1	1	QDY56824.1		1349.71	R.AANLFTNAEAISK.L
0.0001544	QDY56824.1 [604-617]	[K].GSGNLDVATGLNYR.[Y]	0	0.00022254		0	FALSE	High	GSGNLDVATGLNYR		1	1	1	QDY56824.1		1436.71	K.GSGNLDVATGLNYR.Y
0.181	QDY56824.1 [176-182]	[R].VFETLNK.[I]	0.0174259	0.24577		0.01381	FALSE	Medium	VFETLNK		1	1	1	QDY56824.1		850.467	R.VFETLNK.I
High	QDY56503.1	neuraminyllactose-binding hemagglutinin [Helicobacter pylori B128]	0	30.583	35	1	1	260	29	8.53	299	35	11	8	hapA	HP0797	predicted lipoprotein
Percolator PEP (by Search Engine): A4 Mascot	Positions in Master Proteins	Annotated Sequence	Qvality q-value	Qvality PEP	Modifications in Master Proteins	Percolator q-Value (by Search Engine): A4 Mascot	Contaminant	Confidence	Sequence	Modifications	# Protein Groups	# Proteins	# PSMs	Master Protein Accessions		Theo. MH+ [Da]	Sequence in Protein	Peptide Group Modifications in Protein
0.0118	QDY56503.1 [243-249]	[K].NLESYQK.[D]	0.00247173	0.0186077		0.001705	FALSE	High	NLESYQK		1	2	1	QDY56503.1		881.436	K.NLESYQK.D
0.001275	QDY56503.1 [141-153]	[K].SEPGLLFSTGLDK.[M]	0	0.00187462		0	FALSE	High	SEPGLLFSTGLDK		1	2	1	QDY56503.1		1363.71	K.SEPGLLFSTGLDK.M
0.0009832	QDY56503.1 [42-50]	[K].LNYHPASEK.[V]	0	0.00143724		0	FALSE	High	LNYHPASEK		1	2	1	QDY56503.1		1058.53	K.LNYHPASEK.V
0.01139	QDY56503.1 [154-165]	[K].MEGVLIPAGFVK.[V]	0.00247173	0.0179972		0.001705	FALSE	High	MEGVLIPAGFVK	1xOxidation [M1]	1	2	1	QDY56503.1		1276.7	K.MEGVLIPAGFVK.V
0.003801	QDY56503.1 [154-165]	[K].MEGVLIPAGFVK.[V]	0.00143485	0.0058514		0.0009944	FALSE	High	MEGVLIPAGFVK		1	2	1	QDY56503.1		1260.7	K.MEGVLIPAGFVK.V
6.95e-06	QDY56503.1 [98-114]	[K].VINVDSSDKDDFSFAQK.[K]	0	1.00049e-05		0	FALSE	High	VINVDSSDKDDFSFAQK		1	1	2	QDY56503.1		1914.91	K.VINVDSSDKDDFSFAQK.K
0.002187	QDY56503.1 [51-57]	[K].VQALDEK.[I]	0.00143485	0.00327761		0.0009944	FALSE	High	VQALDEK		1	2	2	QDY56503.1		802.431	K.VQALDEK.I
0.0004021	QDY56503.1 [196-211]	[K].TTHSSHSGGLVSTMVK.[G]	0	0.000581901		0	FALSE	High	TTHSSHSGGLVSTMVK	1xOxidation [M14]	1	2	1	QDY56503.1		1644.8	K.TTHSSHSGGLVSTMVK.G
0.004027	QDY56503.1 [212-221]	[K].GTDNSNDAIK.[S]	0.00143485	0.00621084		0.0009944	FALSE	High	GTDNSNDAIK		1	2	1	QDY56503.1		1034.47	K.GTDNSNDAIK.S
High	QDW68648.1	FaaA [Helicobacter pylori]	0	28.484	2	0	1	3186	348	8.97	293	2	8	6	faaA	HP0610/HP0609	flagellar sheath autotransporter
Percolator PEP (by Search Engine): A4 Mascot	Positions in Master Proteins	Annotated Sequence	Qvality q-value	Qvality PEP	Modifications in Master Proteins	Percolator q-Value (by Search Engine): A4 Mascot	Contaminant	Confidence	Sequence	Modifications	# Protein Groups	# Proteins	# PSMs	Master Protein Accessions		Theo. MH+ [Da]	Sequence in Protein	Peptide Group Modifications in Protein
0.0001799	QDW68648.1 [2972-2982]	[K].SDNVDVGLYAR.[A]	0	0.000259601		0	FALSE	High	SDNVDVGLYAR		1	2	1	QDW68648.1		1208.59	K.SDNVDVGLYAR.A
5.853e-05	QDW68648.1 [3030-3039]	[K].VNYGYDFMFK.[N]	0	8.42406e-05		0	FALSE	High	VNYGYDFMFK		1	2	1	QDW68648.1		1283.58	K.VNYGYDFMFK.N
0.08025	QDW68648.1 [3021-3029]	[K].YSTWTTNAK.[V]	0.00964825	0.11881		0.006905	FALSE	High	YSTWTTNAK		1	2	1	QDW68648.1		1071.51	K.YSTWTTNAK.V
4.598e-05	QDW68648.1 [3003-3020]	[K].TQISSNDTLLSMINQSYK.[Y]	0	9.3658e-07		0	FALSE	High	TQISSNDTLLSMINQSYK		1	2	2	QDW68648.1		2043.01	K.TQISSNDTLLSMINQSYK.Y
0.0001983	QDW68648.1 [3003-3020]	[K].TQISSNDTLLSMINQSYK.[Y]	0	0.000286457		0	FALSE	High	TQISSNDTLLSMINQSYK	1xOxidation [M12]	1	2	1	QDW68648.1		2059	K.TQISSNDTLLSMINQSYK.Y
0.002786	QDW68648.1 [3125-3134]	[R].FIGNNTLSYR.[DK]	0.00143485	0.00422949		0.0009944	FALSE	High	FIGNNTLSYR		1	4	1	QDW68648.1		1184.61	R.FIGNNTLSYR.K
0.002339	QDW68648.1 [3136-3152]	[K].GELYNTFASITTGGEVR.[L]	0.00143485	0.00351283		0.0009944	FALSE	High	GELYNTFASITTGGEVR		1	2	1	QDW68648.1		1814.89	K.GELYNTFASITTGGEVR.L
High	QDY55779.1	polyisoprenoid-binding protein [Helicobacter pylori B128]	0	23.872	39	9	1	182	20.6	9.29	282	39	10	9		HP1286	predicted outer membrane protein
Percolator PEP (by Search Engine): A4 Mascot	Positions in Master Proteins	Annotated Sequence	Qvality q-value	Qvality PEP	Modifications in Master Proteins	Percolator q-Value (by Search Engine): A4 Mascot	Contaminant	Confidence	Sequence	Modifications	# Protein Groups	# Proteins	# PSMs	Master Protein Accessions		Theo. MH+ [Da]	Sequence in Protein	Peptide Group Modifications in Protein
0.01103	QDY55779.1 [129-139]	[K].IQAPLQNPMNK.[K]	0.00247173	0.0174118		0.001705	FALSE	High	IQAPLQNPMNK		1	1	1	QDY55779.1		1253.67	K.IQAPLQNPMNK.K
0.0002966	QDY55779.1 [86-94]	[K].TAEFFDVVK.[Y]	0	0.000429283		0	FALSE	High	TAEFFDVVK		1	1	1	QDY55779.1		1055.54	K.TAEFFDVVK.Y
0.0009811	QDY55779.1 [25-34]	[K].ANSSVWFEVK.[H]	0	0.00143311		0	FALSE	High	ANSSVWFEVK		1	1	1	QDY55779.1		1166.58	K.ANSSVWFEVK.H
1.575e-05	QDY55779.1 [43-59]	[R].GAFDNFDGKIDADPNTK.[A]	0	2.26548e-05		0	FALSE	High	GAFDNFDGKIDADPNTK		1	1	1	QDY55779.1		1824.84	R.GAFDNFDGKIDADPNTK.A
0.01112	QDY55779.1 [43-51]	[R].GAFDNFDGK.[I]	0.00247173	0.0175398		0.001705	FALSE	High	GAFDNFDGK		1	1	1	QDY55779.1		970.426	R.GAFDNFDGK.I
0.003221	QDY55779.1 [141-150]	[K].EFMVLQAEGK.[I]	0.00143485	0.00492155		0.0009944	FALSE	High	EFMVLQAEGK	1xOxidation [M3]	1	1	1	QDY55779.1		1167.57	K.EFMVLQAEGK.I
0.001378	QDY55779.1 [141-150]	[K].EFMVLQAEGK.[I]	0	0.00203071		0	FALSE	High	EFMVLQAEGK		1	1	1	QDY55779.1		1151.58	K.EFMVLQAEGK.I
0.01389	QDY55779.1 [52-59]	[K].IDADPNTK.[A]	0.00247173	0.0219088		0.001705	FALSE	High	IDADPNTK		1	1	1	QDY55779.1		873.431	K.IDADPNTK.A
0.2195	QDY55779.1 [60-67]	[K].ALNVFEGK.[I]	0.019818	0.292749		0.01576	FALSE	Medium	ALNVFEGK		1	1	1	QDY55779.1		877.478	K.ALNVFEGK.I
0.1764	QDY55779.1 [177-182]	[K].LEAYAQ.[-]	0.0170602	0.240356		0.01356	FALSE	Medium	LEAYAQ		1	1	1	QDY55779.1		694.341	K.LEAYAQ.-
High	QDY56970.1	DUF3944 domain-containing protein [Helicobacter pylori B128]	0	23.811	28	9	1	253	28.4	5.43	262	28	9	9		HP1588	probable cytoplasmic protein
Percolator PEP (by Search Engine): A4 Mascot	Positions in Master Proteins	Annotated Sequence	Qvality q-value	Qvality PEP	Modifications in Master Proteins	Percolator q-Value (by Search Engine): A4 Mascot	Contaminant	Confidence	Sequence	Modifications	# Protein Groups	# Proteins	# PSMs	Master Protein Accessions		Theo. MH+ [Da]	Sequence in Protein	Peptide Group Modifications in Protein
0.008256	QDY56970.1 [140-146]	[K].NTDNLNR.[Q]	0.00247173	0.0130066		0.001705	FALSE	High	NTDNLNR		1	1	1	QDY56970.1		846.406	K.NTDNLNR.Q
0.0009252	QDY56970.1 [147-158]	[R].QALSAATLTLFK.[M]	0	0.00134897		0	FALSE	High	QALSAATLTLFK		1	1	1	QDY56970.1		1263.73	R.QALSAATLTLFK.M
0.03656	QDY56970.1 [41-48]	[K].LTSSIEYK.[R]	0.00574569	0.056439		0.003939	FALSE	High	LTSSIEYK		1	1	1	QDY56970.1		940.499	K.LTSSIEYK.R
2.908e-05	QDY56970.1 [103-115]	[K].TETTLIEQNMLSK.[I]	0	4.19052e-05		0	FALSE	High	TETTLIEQNMLSK		1	1	1	QDY56970.1		1507.77	K.TETTLIEQNMLSK.I
0.008361	QDY56970.1 [79-85]	[K].GEGVLYK.[E]	0.00247173	0.0131839		0.001705	FALSE	High	GEGVLYK		1	1	1	QDY56970.1		765.414	K.GEGVLYK.E
0.003218	QDY56970.1 [8-13]	[R].DLEFLK.[Q]	0.00143485	0.00492155		0.0009944	FALSE	High	DLEFLK		1	1	1	QDY56970.1		764.419	R.DLEFLK.Q
0.004139	QDY56970.1 [183-194]	[R].GLSLAGNQVLTR.[T]	0.00143485	0.00640136		0.0009944	FALSE	High	GLSLAGNQVLTR		1	1	1	QDY56970.1		1228.7	R.GLSLAGNQVLTR.T
1.547e-05	QDY56970.1 [102-115]	[K].KTETTLIEQNMLSK.[I]	0	2.22364e-05		0	FALSE	High	KTETTLIEQNMLSK		1	1	1	QDY56970.1		1635.86	K.KTETTLIEQNMLSK.I
0.1104	QDY56970.1 [97-101]	[K].VNYNK.[K]	0.0127496	0.158332		0.008995	FALSE	Medium	VNYNK		1	1	1	QDY56970.1		637.33	K.VNYNK.K
High	QDY55887.1	hypothetical protein CV725_01530 [Helicobacter pylori B128]	0	23.837	25	4	1	183	20.6	8.85	255	25	7	4		HP1173	predicted Sec/SPI signal peptide
Percolator PEP (by Search Engine): A4 Mascot	Positions in Master Proteins	Annotated Sequence	Qvality q-value	Qvality PEP	Modifications in Master Proteins	Percolator q-Value (by Search Engine): A4 Mascot	Contaminant	Confidence	Sequence	Modifications	# Protein Groups	# Proteins	# PSMs	Master Protein Accessions		Theo. MH+ [Da]	Sequence in Protein	Peptide Group Modifications in Protein
0.005932	QDY55887.1 [28-38]	[R].SFVDGDLDIQK.[F]	0.00143485	0.0092712		0.0009944	FALSE	High	SFVDGDLDIQK		1	1	1	QDY55887.1		1236.61	R.SFVDGDLDIQK.F
0.001204	QDY55887.1 [66-76]	[K].MQEAEIHSEIR.[I]	0	0.00176801		0	FALSE	High	MQEAEIHSEIR	1xOxidation [M1]	1	1	1	QDY55887.1		1358.64	K.MQEAEIHSEIR.I
6.456e-05	QDY55887.1 [66-76]	[K].MQEAEIHSEIR.[I]	0	9.3027e-05		0	FALSE	High	MQEAEIHSEIR		1	1	2	QDY55887.1		1342.64	K.MQEAEIHSEIR.I
4.836e-05	QDY55887.1 [107-120]	[R].MLQTGDNTTGLDSK.[E]	0	6.9719e-05		0	FALSE	High	MLQTGDNTTGLDSK	1xOxidation [M1]	1	1	1	QDY55887.1		1496.69	R.MLQTGDNTTGLDSK.E
9.624e-06	QDY55887.1 [107-120]	[R].MLQTGDNTTGLDSK.[E]	0	1.38225e-05		0	FALSE	High	MLQTGDNTTGLDSK		1	1	1	QDY55887.1		1480.69	R.MLQTGDNTTGLDSK.E
0.002552	QDY55887.1 [39-47]	[K].FSYEDSLLK.[K]	0.00143485	0.00385845		0.0009944	FALSE	High	FSYEDSLLK		1	1	1	QDY55887.1		1101.55	K.FSYEDSLLK.K
High	QDY56549.1	hypothetical protein CV725_05250 [Helicobacter pylori B128]	0	21.181	17	7	1	419	48.1	9.2	250	17	7	7		HP0746	predicted lipoprotein
Percolator PEP (by Search Engine): A4 Mascot	Positions in Master Proteins	Annotated Sequence	Qvality q-value	Qvality PEP	Modifications in Master Proteins	Percolator q-Value (by Search Engine): A4 Mascot	Contaminant	Confidence	Sequence	Modifications	# Protein Groups	# Proteins	# PSMs	Master Protein Accessions		Theo. MH+ [Da]	Sequence in Protein	Peptide Group Modifications in Protein
0.007633	QDY56549.1 [129-136]	[K].LSEPVLVK.[T]	0.0020469	0.0120041		0.001419	FALSE	High	LSEPVLVK		1	1	1	QDY56549.1		884.545	K.LSEPVLVK.T
0.0006502	QDY56549.1 [209-220]	[R].YQVIAENFMGDK.[S]	0	0.00094338		0	FALSE	High	YQVIAENFMGDK		1	1	1	QDY56549.1		1414.67	R.YQVIAENFMGDK.S
0.001503	QDY56549.1 [243-249]	[R].VSQNLTR.[H]	0	0.00222117		0	FALSE	High	VSQNLTR		1	1	1	QDY56549.1		817.453	R.VSQNLTR.H
0.06285	QDY56549.1 [231-236]	[K].TKDLPK.[E]	0.00873345	0.0945833		0.006343	FALSE	High	TKDLPK		1	1	1	QDY56549.1		701.419	K.TKDLPK.E
3.107e-05	QDY56549.1 [55-68]	[K].TINDVSSVGFEWPK.[I]	0	4.47289e-05		0	FALSE	High	TINDVSSVGFEWPK		1	1	1	QDY56549.1		1578.78	K.TINDVSSVGFEWPK.I
0.001451	QDY56549.1 [182-189]	[K].FLNVGAVK.[N]	0	0.00213868		0	FALSE	High	FLNVGAVK		1	1	1	QDY56549.1		847.504	K.FLNVGAVK.N
3.122e-05	QDY56549.1 [319-336]	[K].EPAMGETADRPEAPIITK.[G]	0	4.4868e-05		0	FALSE	High	EPAMGETADRPEAPIITK		1	1	1	QDY56549.1		1925.96	K.EPAMGETADRPEAPIITK.G
High	QDY56390.1	hypothetical protein CV725_04365 [Helicobacter pylori B128]	0	16.432	13	4	1	416	46.8	9.69	246	13	4	4		HP1023	predicted outer membrane protein
Percolator PEP (by Search Engine): A4 Mascot	Positions in Master Proteins	Annotated Sequence	Qvality q-value	Qvality PEP	Modifications in Master Proteins	Percolator q-Value (by Search Engine): A4 Mascot	Contaminant	Confidence	Sequence	Modifications	# Protein Groups	# Proteins	# PSMs	Master Protein Accessions		Theo. MH+ [Da]	Sequence in Protein	Peptide Group Modifications in Protein
2.027e-06	QDY56390.1 [231-245]	[R].LPLSTQNVLVQVGGK.[L]	0	2.91272e-06		0	FALSE	High	LPLSTQNVLVQVGGK		1	1	1	QDY56390.1		1552.91	R.LPLSTQNVLVQVGGK.L
0.001497	QDY56390.1 [279-290]	[K].NAGLFLIDQTFK.[Y]	0	0.00220924		0	FALSE	High	NAGLFLIDQTFK		1	1	1	QDY56390.1		1366.74	K.NAGLFLIDQTFK.Y
0.003345	QDY56390.1 [221-230]	[K].VVPFILTDTR.[L]	0.00143485	0.00511549		0.0009944	FALSE	High	VVPFILTDTR		1	1	1	QDY56390.1		1160.67	K.VVPFILTDTR.L
3.641e-06	QDY56390.1 [184-199]	[R].IATSLNALASYDPVSK.[R]	0	5.24133e-06		0	FALSE	High	IATSLNALASYDPVSK		1	1	1	QDY56390.1		1649.87	R.IATSLNALASYDPVSK.R
High	QDY56227.1	NapA; DNA starvation/stationary phase protection protein [Helicobacter pylori B128]	0	33.121	43	9	1	144	16.8	6.27	246	43	14	9	dps	HP0243	DNA-binding protein, cytoplasmic protein
Percolator PEP (by Search Engine): A4 Mascot	Positions in Master Proteins	Annotated Sequence	Qvality q-value	Qvality PEP	Modifications in Master Proteins	Percolator q-Value (by Search Engine): A4 Mascot	Contaminant	Confidence	Sequence	Modifications	# Protein Groups	# Proteins	# PSMs	Master Protein Accessions		Theo. MH+ [Da]	Sequence in Protein	Peptide Group Modifications in Protein
4.221e-05	QDY56227.1 [120-131]	[K].VTVTYADDQLAK.[L]	0	6.08214e-05		0	FALSE	High	VTVTYADDQLAK		1	1	1	QDY56227.1		1323.68	K.VTVTYADDQLAK.L
0.001926	QDY56227.1 [135-144]	[K].SIWMLQAHLA.[-]	0.00090346	0.00286992		0.0006299	FALSE	High	SIWMLQAHLA	1xOxidation [M4]	1	1	1	QDY56227.1		1185.61	K.SIWMLQAHLA.-
0.003358	QDY56227.1 [135-144]	[K].SIWMLQAHLA.[-]	0.00143485	0.00514206		0.0009944	FALSE	High	SIWMLQAHLA		1	1	1	QDY56227.1		1169.61	K.SIWMLQAHLA.-
0.03662	QDY56227.1 [84-89]	[K].TSFHSK.[D]	0.00574569	0.0566778		0.003939	FALSE	High	TSFHSK		1	1	1	QDY56227.1		706.352	K.TSFHSK.D
0.01261	QDY56227.1 [3-8]	[K].TFEILK.[H]	0.00247173	0.0199087		0.001705	FALSE	High	TFEILK		1	1	2	QDY56227.1		750.44	K.TFEILK.H
0.009101	QDY56227.1 [108-119]	[K].ELSNTAEKEGDK.[V]	0.00247173	0.0143643		0.001705	FALSE	High	ELSNTAEKEGDK		1	1	1	QDY56227.1		1320.63	K.ELSNTAEKEGDK.V
0.01567	QDY56227.1 [108-115]	[K].ELSNTAEK.[E]	0.00247173	0.0247403		0.001705	FALSE	High	ELSNTAEK		1	1	2	QDY56227.1		891.442	K.ELSNTAEK.E
4.955e-05	QDY56227.1 [116-131]	[K].EGDKVTVTYADDQLAK.[L]	0	7.12496e-05		0	FALSE	High	EGDKVTVTYADDQLAK		1	1	2	QDY56227.1		1752.87	K.EGDKVTVTYADDQLAK.L
0.006584	QDY56227.1 [30-38]	[K].GTDFFNVHK.[A]	0	0.000309329		0.001419	FALSE	High	GTDFFNVHK		1	1	2	QDY56227.1		1064.52	K.GTDFFNVHK.A
0.4429	QDY56227.1 [94-100]	[K].EILGDYK.[H]	0.0465151	0.554793		0.03578	FALSE	Medium	EILGDYK		1	1	1	QDY56227.1		837.435	K.EILGDYK.H
High	QDY56703.1	leucyl aminopeptidase [Helicobacter pylori B128]	0	29.889	21	8	1	496	54.5	6.93	245	21	10	8	pepA	HP0570	cytoplasmic protease
Percolator PEP (by Search Engine): A4 Mascot	Positions in Master Proteins	Annotated Sequence	Qvality q-value	Qvality PEP	Modifications in Master Proteins	Percolator q-Value (by Search Engine): A4 Mascot	Contaminant	Confidence	Sequence	Modifications	# Protein Groups	# Proteins	# PSMs	Master Protein Accessions		Theo. MH+ [Da]	Sequence in Protein	Peptide Group Modifications in Protein
1.418e-05	QDY56703.1 [392-407]	[K].NLFETSGLESGELLAK.[L]	0	2.03836e-05		0	FALSE	High	NLFETSGLESGELLAK		1	1	1	QDY56703.1		1707.88	K.NLFETSGLESGELLAK.L
4.207e-06	QDY56703.1 [469-483]	[K].EWDVNSFGASGAGVR.[A]	0	6.04697e-06		0	FALSE	High	EWDVNSFGASGAGVR		1	1	1	QDY56703.1		1551.72	K.EWDVNSFGASGAGVR.A
0.00475	QDY56703.1 [283-297]	[K].GGGSAVIGLLNALAK.[L]	0.00143485	0.00737049		0.0009944	FALSE	High	GGGSAVIGLLNALAK		1	1	1	QDY56703.1		1340.79	K.GGGSAVIGLLNALAK.L
0.0009272	QDY56703.1 [179-199]	[R].DLVNTPPMIATPVYMAEVAQK.[V]	0	0.00135288		0	FALSE	High	DLVNTPPMIATPVYMAEVAQK	1xOxidation [M8]	1	1	1	QDY56703.1		2304.16	R.DLVNTPPMIATPVYMAEVAQK.V
0.001124	QDY56703.1 [179-199]	[R].DLVNTPPMIATPVYMAEVAQK.[V]	0	0.00164792		0	FALSE	High	DLVNTPPMIATPVYMAEVAQK		1	1	2	QDY56703.1		2288.17	R.DLVNTPPMIATPVYMAEVAQK.V
0.0009741	QDY56703.1 [102-110]	[K].DNALLENLK.[A]	0	0.0014249		0	FALSE	High	DNALLENLK		1	1	1	QDY56703.1		1029.56	K.DNALLENLK.A
0.02386	QDY56703.1 [230-238]	[K].ASLAINPPR.[L]	0.00355018	0.0373844		0.002445	FALSE	High	ASLAINPPR		1	1	1	QDY56703.1		938.542	K.ASLAINPPR.L
0.000237	QDY56703.1 [118-127]	[K].LGLYEYDTFK.[S]	0	0.000342295		0	FALSE	High	LGLYEYDTFK		1	1	1	QDY56703.1		1248.61	K.LGLYEYDTFK.S
0.09752	QDY56703.1 [9-15]	[K].TTFENAK.[A]	0.0106766	0.141641		0.007611	FALSE	Medium	TTFENAK		1	1	1	QDY56703.1		810.399	K.TTFENAK.A
High	QDY56993.1	peroxiredoxin [Helicobacter pylori B128]	0	24.279	36	7	1	198	22.2	6.3	244	36	10	7	tsaA	HP1563	cytoplasmic protein
Percolator PEP (by Search Engine): A4 Mascot	Positions in Master Proteins	Annotated Sequence	Qvality q-value	Qvality PEP	Modifications in Master Proteins	Percolator q-Value (by Search Engine): A4 Mascot	Contaminant	Confidence	Sequence	Modifications	# Protein Groups	# Proteins	# PSMs	Master Protein Accessions		Theo. MH+ [Da]	Sequence in Protein	Peptide Group Modifications in Protein
0.004996	QDY56993.1 [148-154]	[R].NADEMLR.[M]	0.00143485	0.00776599		0.0009944	FALSE	High	NADEMLR		1	1	1	QDY56993.1		848.393	R.NADEMLR.M
2.607e-07	QDY56993.1 [12-29]	[K].APAVLGNNEVDEHFELSK.[N]	0	3.74357e-07		0	FALSE	High	APAVLGNNEVDEHFELSK		1	1	1	QDY56993.1		1968.97	K.APAVLGNNEVDEHFELSK.N
0.0007638	QDY56993.1 [92-107]	[K].GGIGQVTFPMVADITK.[S]	0	0.00111297		0	FALSE	High	GGIGQVTFPMVADITK	1xOxidation [M10]	1	1	1	QDY56993.1		1649.86	K.GGIGQVTFPMVADITK.S
0.003149	QDY56993.1 [92-107]	[K].GGIGQVTFPMVADITK.[S]	0.00143485	0.00480955		0.0009944	FALSE	High	GGIGQVTFPMVADITK		1	1	1	QDY56993.1		1633.86	K.GGIGQVTFPMVADITK.S
0.004969	QDY56993.1 [125-131]	[R].GAFLIDK.[N]	0.00143485	0.0077207		0.0009944	FALSE	High	GAFLIDK		1	1	2	QDY56993.1		763.435	R.GAFLIDK.N
0.01563	QDY56993.1 [186-192]	[K].GVAEYLK.[E]	0.00247173	0.0246424		0.001705	FALSE	High	GVAEYLK		1	1	2	QDY56993.1		779.43	K.GVAEYLK.E
0.0002708	QDY56993.1 [137-147]	[R].HAVINDLPLGR.[N]	0	0.000391675		0	FALSE	High	HAVINDLPLGR		1	1	1	QDY56993.1		1204.68	R.HAVINDLPLGR.N
0.4363	QDY56993.1 [6-11]	[K].LAPDFK.[A]	0.0458315	0.547663		0.03533	FALSE	Medium	LAPDFK		1	1	1	QDY56993.1		690.382	K.LAPDFK.A
High	QDY56230.1	flagellar basal body P-ring protein FlgI [Helicobacter pylori B128]	0	27.35	27	8	1	342	36.6	9.16	244	27	8	8	flgI	HP0246	flagellar P-ring protein
Percolator PEP (by Search Engine): A4 Mascot	Positions in Master Proteins	Annotated Sequence	Qvality q-value	Qvality PEP	Modifications in Master Proteins	Percolator q-Value (by Search Engine): A4 Mascot	Contaminant	Confidence	Sequence	Modifications	# Protein Groups	# Proteins	# PSMs	Master Protein Accessions		Theo. MH+ [Da]	Sequence in Protein	Peptide Group Modifications in Protein
9.811e-08	QDY56230.1 [279-301]	[K].NTQDLDNNMSLDTAHNTLSSNGK.[N]	0	1.40613e-07		0	FALSE	High	NTQDLDNNMSLDTAHNTLSSNGK		1	1	1	QDY56230.1		2490.12	K.NTQDLDNNMSLDTAHNTLSSNGK.N
0.0001621	QDY56230.1 [269-278]	[K].ITKEPLNDSK.[N]	0	0.000233791		0	FALSE	High	ITKEPLNDSK		1	1	1	QDY56230.1		1144.62	K.ITKEPLNDSK.N
0.0002965	QDY56230.1 [183-193]	[K].NAIQVQNTLNK.[V]	0	0.000427974		0	FALSE	High	NAIQVQNTLNK		1	1	1	QDY56230.1		1242.68	K.NAIQVQNTLNK.V
0.0007662	QDY56230.1 [199-206]	[K].VAIALDPK.[T]	0	0.00111624		0	FALSE	High	VAIALDPK		1	1	1	QDY56230.1		826.503	K.VAIALDPK.T
0.003171	QDY56230.1 [207-215]	[K].TIQITRPER.[L]	0.00143485	0.00484653		0.0009944	FALSE	High	TIQITRPER		1	1	1	QDY56230.1		1113.64	K.TIQITRPER.L
0.002559	QDY56230.1 [56-71]	[K].FTMQSISNMLESVNVK.[I]	0.00143485	0.003868		0.0009944	FALSE	High	FTMQSISNMLESVNVK		1	1	1	QDY56230.1		1827.9	K.FTMQSISNMLESVNVK.I
5.387e-05	QDY56230.1 [22-32]	[K].IGDIASVVGVR.[D]	0	7.7474e-05		0	FALSE	High	IGDIASVVGVR		1	1	1	QDY56230.1		1085.63	K.IGDIASVVGVR.D
0.2827	QDY56230.1 [238-243]	[K].IIVDEK.[S]	0.028392	0.37009		0.02268	FALSE	Medium	IIVDEK		1	1	1	QDY56230.1		716.419	K.IIVDEK.S
High	QDY57028.1	outer membrane protein [Helicobacter pylori B128]	0	23.432	29	9	1	242	26.8	9.64	229	29	10	9		HP1395	outer membrane protein
Percolator PEP (by Search Engine): A4 Mascot	Positions in Master Proteins	Annotated Sequence	Qvality q-value	Qvality PEP	Modifications in Master Proteins	Percolator q-Value (by Search Engine): A4 Mascot	Contaminant	Confidence	Sequence	Modifications	# Protein Groups	# Proteins	# PSMs	Master Protein Accessions		Theo. MH+ [Da]	Sequence in Protein	Peptide Group Modifications in Protein
2.424e-06	QDY57028.1 [92-109]	[K].NPNYNSEVAQLAGQILGK.[Q]	0	3.48817e-06		0	FALSE	High	NPNYNSEVAQLAGQILGK		1	1	1	QDY57028.1		1915.99	K.NPNYNSEVAQLAGQILGK.Q
0.01426	QDY57028.1 [49-56]	[K].QATNATIK.[G]	0.00247173	0.0225124		0.001705	FALSE	High	QATNATIK		1	1	1	QDY57028.1		846.468	K.QATNATIK.G
0.001845	QDY57028.1 [223-229]	[K].NLDIGFR.[R]	0.00090346	0.00274111		0.0006299	FALSE	High	NLDIGFR		1	1	1	QDY57028.1		834.447	K.NLDIGFR.R
0.001749	QDY57028.1 [115-122]	[R].LTSLADPK.[T]	0.00090346	0.0025965		0.0006299	FALSE	High	LTSLADPK		1	1	2	QDY57028.1		844.477	R.LTSLADPK.T
0.01593	QDY57028.1 [210-214]	[K].FPMLK.[K]	0.00247173	0.0251367		0.001705	FALSE	High	FPMLK		1	1	1	QDY57028.1		635.359	K.FPMLK.K
0.00125	QDY57028.1 [90-109]	[R].LKNPNYNSEVAQLAGQILGK.[Q]	0	0.00183338		0	FALSE	High	LKNPNYNSEVAQLAGQILGK		1	1	1	QDY57028.1		2157.17	R.LKNPNYNSEVAQLAGQILGK.Q
0.004706	QDY57028.1 [215-222]	[K].KNPYITAK.[N]	0.00143485	0.00730714		0.0009944	FALSE	High	KNPYITAK		1	1	1	QDY57028.1		934.536	K.KNPYITAK.N
0.01232	QDY57028.1 [201-209]	[K].HSSIEAGVK.[F]	0.00247173	0.0194627		0.001705	FALSE	High	HSSIEAGVK		1	1	1	QDY57028.1		927.489	K.HSSIEAGVK.F
0.3227	QDY57028.1 [110-122]	[K].QEINRLTSLADPK.[T]	0.0329967	0.418635		0.0262	FALSE	Medium	QEINRLTSLADPK		1	1	1	QDY57028.1		1484.81	K.QEINRLTSLADPK.T
High	QDY56571.1	DUF1104 domain-containing protein [Helicobacter pylori B128]	0	17.317	33	4	1	150	17.1	8.94	223	33	5	4		HP0721	Sec/SPI signal peptide
Percolator PEP (by Search Engine): A4 Mascot	Positions in Master Proteins	Annotated Sequence	Qvality q-value	Qvality PEP	Modifications in Master Proteins	Percolator q-Value (by Search Engine): A4 Mascot	Contaminant	Confidence	Sequence	Modifications	# Protein Groups	# Proteins	# PSMs	Master Protein Accessions		Theo. MH+ [Da]	Sequence in Protein	Peptide Group Modifications in Protein
0.0002824	QDY56571.1 [76-88]	[K].NTDNMTVADFEAR.[Q]	0	0.000407558		0	FALSE	High	NTDNMTVADFEAR		1	1	1	QDY56571.1		1483.65	K.NTDNMTVADFEAR.Q
6.888e-05	QDY56571.1 [34-48]	[K].MAGVVAPQDIVDYTK.[E]	0	9.92836e-05		0	FALSE	High	MAGVVAPQDIVDYTK		1	1	1	QDY56571.1		1606.81	K.MAGVVAPQDIVDYTK.E
5.431e-05	QDY56571.1 [34-48]	[K].MAGVVAPQDIVDYTK.[E]	0	7.81983e-05		0	FALSE	High	MAGVVAPQDIVDYTK	1xOxidation [M1]	1	1	1	QDY56571.1		1622.81	K.MAGVVAPQDIVDYTK.E
0.01916	QDY56571.1 [26-33]	[K].TSDEDLAK.[M]	0.00299638	0.0301458		0.002065	FALSE	High	TSDEDLAK		1	1	1	QDY56571.1		878.41	K.TSDEDLAK.M
0.000238	QDY56571.1 [99-111]	[K].GNMEDMDDDLGLR.[S]	0	0.000343347		0	FALSE	High	GNMEDMDDDLGLR		1	1	1	QDY56571.1		1480.6	K.GNMEDMDDDLGLR.S
High	QDY56076.1	outer membrane protein [Helicobacter pylori B128]	0	24.668	20	0	1	260	28.8	8.57	219	20	5	4	horA	HP0079	outer membrane protein
Percolator PEP (by Search Engine): A4 Mascot	Positions in Master Proteins	Annotated Sequence	Qvality q-value	Qvality PEP	Modifications in Master Proteins	Percolator q-Value (by Search Engine): A4 Mascot	Contaminant	Confidence	Sequence	Modifications	# Protein Groups	# Proteins	# PSMs	Master Protein Accessions		Theo. MH+ [Da]	Sequence in Protein	Peptide Group Modifications in Protein
9.869e-10	QDY56076.1 [20-40]	[K].SGAFLGGGFQYSNLENQNTTR.[T]	0	1.41245e-09		0	FALSE	High	SGAFLGGGFQYSNLENQNTTR		1	2	2	QDY56076.1		2261.06	K.SGAFLGGGFQYSNLENQNTTR.T
0.0004041	QDY56076.1 [225-234]	[K].LPLFTNQFYK.[E]	0	0.000585436		0	FALSE	High	LPLFTNQFYK		1	2	1	QDY56076.1		1270.68	K.LPLFTNQFYK.E
0.000482	QDY56076.1 [237-247]	[R].GVDGSVDVFYK.[R]	0	0.000697493		0	FALSE	High	GVDGSVDVFYK		1	2	1	QDY56076.1		1185.58	R.GVDGSVDVFYK.R
0.02574	QDY56076.1 [216-224]	[K].HSGIEVGFK.[L]	0.00355018	0.0403075		0.002445	FALSE	High	HSGIEVGFK		1	2	1	QDY56076.1		973.51	K.HSGIEVGFK.L
Percolator PEP (by Search Engine): A4 Mascot	Positions in Master Proteins	Annotated Sequence	Qvality q-value	Qvality PEP	Modifications in Master Proteins	Percolator q-Value (by Search Engine): A4 Mascot	Contaminant	Confidence	Sequence	Modifications	# Protein Groups	# Proteins	# PSMs	Master Protein Accessions		Theo. MH+ [Da]	Sequence in Protein	Peptide Group Modifications in Protein
4.92e-05	QDY55857.1 [244-258]	[K].VGDEVEIVGIRPTQK.[T]	0	7.08089e-05		0	FALSE	High	VGDEVEIVGIRPTQK		1	1	1	QDY55857.1		1639.9	K.VGDEVEIVGIRPTQK.T
0.001309	QDY55857.1 [259-268]	[K].TTVTGVEMFR.[K]	0	0.00192195		0	FALSE	High	TTVTGVEMFR	1xOxidation [M8]	1	1	1	QDY55857.1		1156.57	K.TTVTGVEMFR.K
0.0002554	QDY55857.1 [259-268]	[K].TTVTGVEMFR.[K]	0	0.000368418		0	FALSE	High	TTVTGVEMFR		1	1	1	QDY55857.1		1140.57	K.TTVTGVEMFR.K
5.854e-05	QDY55857.1 [340-363]	[R].TTDVTGSITLPEGVEMVMPGDNVK.[I]	0	8.42406e-05		0	FALSE	High	TTDVTGSITLPEGVEMVMPGDNVK		1	1	1	QDY55857.1		2490.21	R.TTDVTGSITLPEGVEMVMPGDNVK.I
0.0001605	QDY55857.1 [274-285]	[K].GEAGDNVGVLLR.[G]	0	0.000231639		0	FALSE	High	GEAGDNVGVLLR		1	1	1	QDY55857.1		1199.64	K.GEAGDNVGVLLR.G
4.616e-05	QDY55857.1 [156-177]	[R].ELLSAYEFPGDDTPIIAGSALR.[A]	0	6.65486e-05		0	FALSE	High	ELLSAYEFPGDDTPIIAGSALR		1	1	2	QDY55857.1		2335.18	R.ELLSAYEFPGDDTPIIAGSALR.A
0.01571	QDY55857.1 [230-236]	[R].GTVVTGR.[I]	0.00247173	0.0247403		0.001705	FALSE	High	GTVVTGR		1	1	1	QDY55857.1		689.394	R.GTVVTGR.I
0.0006995	QDY55857.1 [184-193]	[K].AGNVGEWGEK.[V]	0	0.00101586		0	FALSE	High	AGNVGEWGEK		1	1	1	QDY55857.1		1046.49	K.AGNVGEWGEK.V
0.0145	QDY55857.1 [178-183]	[R].ALEEAK.[A]	0.00247173	0.0228665		0.001705	FALSE	High	ALEEAK		1	1	1	QDY55857.1		660.356	R.ALEEAK.A
High	EEC24852.1	hypothetical protein HPB128_16g56 [Helicobacter pylori B128]	0	20.127	8	0	1	695	75.5	6.8	209	8	7	6	hopN	HP1342/HP0227	outer membrane protein
Percolator PEP (by Search Engine): A4 Mascot	Positions in Master Proteins	Annotated Sequence	Qvality q-value	Qvality PEP	Modifications in Master Proteins	Percolator q-Value (by Search Engine): A4 Mascot	Contaminant	Confidence	Sequence	Modifications	# Protein Groups	# Proteins	# PSMs	Master Protein Accessions		Theo. MH+ [Da]	Sequence in Protein	Peptide Group Modifications in Protein
0.02988	QDY55668.1 [66-70]; QDY56949.1 [549-553]; EEC24852.1 [529-533]; QDY56213.1 [332-336]; QDY55903.1 [538-542]	[K].QFFGK.[KN]	0.00521227	0.0464919		0.003573	FALSE	High	QFFGK		5	10	1	QDY55668.1; QDY56949.1; EEC24852.1; QDY56213.1; QDY55903.1		626.33	K.QFFGK.K
0.0007693	EEC24852.1 [488-495]	[K].YNQLQNIR.[Q]	0	0.00111952		0	FALSE	High	YNQLQNIR		1	2	1	EEC24852.1		1048.55	K.YNQLQNIR.Q
5.993e-08	EEC24852.1 [406-426]	[K].ETLNSLEQHTAYYGNQVNQEK.[A]	0	8.60439e-08		0	FALSE	High	ETLNSLEQHTAYYGNQVNQEK		1	2	1	EEC24852.1		2466.15	K.ETLNSLEQHTAYYGNQVNQEK.A
0.003744	QDW68185.1 [617-623]; EEC24852.1 [581-587]	[K].ATNFLGK.[N]	0.00143485	0.00575807		0.0009944	FALSE	High	ATNFLGK		2	11	2	QDW68185.1; EEC24852.1		750.414	K.ATNFLGK.N
0.009593	EEC24852.1 [437-444]	[K].EALSTLNK.[D]	0.00247173	0.0151376		0.001705	FALSE	High	EALSTLNK		1	2	1	EEC24852.1		875.483	K.EALSTLNK.D
0.0003511	EEC24852.1 [427-436]	[KR].ALAQTILNFK.[E]	0	0.000507611		0	FALSE	High	ALAQTILNFK		1	3	1	EEC24852.1		1118.66	K.ALAQTILNFK.E
High	QDY56992.1	ABC transporter substrate-binding protein [Helicobacter pylori B128]	0	19.547	28	6	1	271	30.3	9.11	193	28	7	6		HP1564	predicted Sec/SPI signal peptide
Percolator PEP (by Search Engine): A4 Mascot	Positions in Master Proteins	Annotated Sequence	Qvality q-value	Qvality PEP	Modifications in Master Proteins	Percolator q-Value (by Search Engine): A4 Mascot	Contaminant	Confidence	Sequence	Modifications	# Protein Groups	# Proteins	# PSMs	Master Protein Accessions		Theo. MH+ [Da]	Sequence in Protein	Peptide Group Modifications in Protein
6.68e-05	QDY56992.1 [195-213]	[K].VLGDVDGAIITGNYALQAK.[L]	0	9.62537e-05		0	FALSE	High	VLGDVDGAIITGNYALQAK		1	1	2	QDY56992.1		1918.03	K.VLGDVDGAIITGNYALQAK.L
0.0001364	QDY56992.1 [164-177]	[K].DPSNLYATEFDIVK.[N]	0	0.000196705		0	FALSE	High	DPSNLYATEFDIVK		1	1	1	QDY56992.1		1611.79	K.DPSNLYATEFDIVK.N
0.003038	QDY56992.1 [235-244]	[R].EDNAQDEAIK.[A]	0.00143485	0.00462967		0.0009944	FALSE	High	EDNAQDEAIK		1	1	1	QDY56992.1		1132.51	R.EDNAQDEAIK.A
0.006131	QDY56992.1 [135-149]	[K].GSVIAVPNDPANQGR.[A]	0.0020469	0.00959202		0.001419	FALSE	High	GSVIAVPNDPANQGR		1	1	1	QDY56992.1		1494.77	K.GSVIAVPNDPANQGR.A
0.0001458	QDY56992.1 [245-254]	[K].ALIEALQSEK.[T]	0	0.000210523		0	FALSE	High	ALIEALQSEK		1	1	1	QDY56992.1		1101.62	K.ALIEALQSEK.T
0.2208	QDY56992.1 [265-271]	[K].GAIIPAF.[-]	0.019818	0.293755		0.01606	FALSE	Medium	GAIIPAF		1	1	1	QDY56992.1		688.403	K.GAIIPAF.-
High	QDY56429.1	hypothetical protein CV725_04600 [Helicobacter pylori B128]	0	21.607	12	7	1	791	88.5	8.6	192	12	8	7	frpB1	HP0876	TonB-dependent receptor; outer membrane protein
Percolator PEP (by Search Engine): A4 Mascot	Positions in Master Proteins	Annotated Sequence	Qvality q-value	Qvality PEP	Modifications in Master Proteins	Percolator q-Value (by Search Engine): A4 Mascot	Contaminant	Confidence	Sequence	Modifications	# Protein Groups	# Proteins	# PSMs	Master Protein Accessions		Theo. MH+ [Da]	Sequence in Protein	Peptide Group Modifications in Protein
0.000345	QDY56429.1 [330-345]	[R].NAQFDPLFDPNGVYAR.[F]	0	0.000498431		0	FALSE	High	NAQFDPLFDPNGVYAR		1	1	1	QDY56429.1		1823.87	R.NAQFDPLFDPNGVYAR.F
0.00541	QDY56429.1 [505-526]	[R].YTQGFSPSAALVLSPIEPLSLK.[I]	0.00143485	0.00843772		0.0009944	FALSE	High	YTQGFSPSAALVLSPIEPLSLK		1	1	2	QDY56429.1		2318.26	R.YTQGFSPSAALVLSPIEPLSLK.I
0.0059	QDY56429.1 [698-704]	[K].TPTDLAK.[C]	0.00143485	0.00921434		0.0009944	FALSE	High	TPTDLAK		1	1	1	QDY56429.1		745.409	K.TPTDLAK.C
0.0002303	QDY56429.1 [67-82]	[R].TNPDVNVGGGSVMGQK.[I]	0	0.000331956		0	FALSE	High	TNPDVNVGGGSVMGQK		1	1	1	QDY56429.1		1559.75	R.TNPDVNVGGGSVMGQK.I
0.0005593	QDY56429.1 [128-144]	[K].GAANASAGPGAIAGVIK.[M]	0	0.000810396		0	FALSE	High	GAANASAGPGAIAGVIK		1	1	1	QDY56429.1		1424.79	K.GAANASAGPGAIAGVIK.M
0.003099	QDY56429.1 [39-47]	[R].IFTYNNEFK.[V]	0.00143485	0.00472457		0.0009944	FALSE	High	IFTYNNEFK		1	1	1	QDY56429.1		1175.57	R.IFTYNNEFK.V
0.003218	QDY56429.1 [775-784]	[R].AIAEPGFNAR.[F]	0.00143485	0.00492155		0.0009944	FALSE	High	AIAEPGFNAR		1	1	1	QDY56429.1		1045.54	R.AIAEPGFNAR.F
Percolator PEP (by Search Engine): A4 Mascot	Positions in Master Proteins	Annotated Sequence	Qvality q-value	Qvality PEP	Modifications in Master Proteins	Percolator q-Value (by Search Engine): A4 Mascot	Contaminant	Confidence	Sequence	Modifications	# Protein Groups	# Proteins	# PSMs	Master Protein Accessions		Theo. MH+ [Da]	Sequence in Protein	Peptide Group Modifications in Protein
0.004214	QDY55756.1 [8-17]	[R].LNVADNSGAK.[E]	0.00143485	0.0065085		0.0009944	FALSE	High	LNVADNSGAK		1	1	1	QDY55756.1		988.506	R.LNVADNSGAK.E
0.0002132	QDY55756.1 [32-44]	[R].YASVGSVIVASVK.[K]	0	0.000307435		0	FALSE	High	YASVGSVIVASVK		1	1	1	QDY55756.1		1279.73	R.YASVGSVIVASVK.K
6.968e-05	QDY55756.1 [79-90]	[R].FDDNAAVILDAK.[K]	0	0.000100522		0	FALSE	High	FDDNAAVILDAK		1	1	1	QDY55756.1		1291.65	R.FDDNAAVILDAK.K
High	QDY56126.1	hypothetical protein CV725_02940 [Helicobacter pylori B128]	0	17.172	52	3	1	44	5	7.18	188	52	5	3		HP0135	small lipoprotein
Percolator PEP (by Search Engine): A4 Mascot	Positions in Master Proteins	Annotated Sequence	Qvality q-value	Qvality PEP	Modifications in Master Proteins	Percolator q-Value (by Search Engine): A4 Mascot	Contaminant	Confidence	Sequence	Modifications	# Protein Groups	# Proteins	# PSMs	Master Protein Accessions		Theo. MH+ [Da]	Sequence in Protein	Peptide Group Modifications in Protein
7.266e-05	QDY56126.1 [23-36]	[K].QILQNEADSTPSEK.[T]	0	0.000104654		0	FALSE	High	QILQNEADSTPSEK		1	1	1	QDY56126.1		1559.75	K.QILQNEADSTPSEK.T
0.01541	QDY56126.1 [37-44]	[K].TIWQPEQK.[-]	0.00247173	0.0243513		0.001705	FALSE	High	TIWQPEQK		1	1	2	QDY56126.1		1029.54	K.TIWQPEQK.-
2.034e-05	QDY56126.1 [22-36]	[K].KQILQNEADSTPSEK.[T]	0	2.63693e-06		0	FALSE	High	KQILQNEADSTPSEK		1	1	2	QDY56126.1		1687.85	K.KQILQNEADSTPSEK.T
High	QDY56136.1	cytochrome-c oxidase, cbb3-type subunit II [Helicobacter pylori B128]	0	17.101	24	6	1	232	26.5	8.32	166	24	7	6	fixO	HP0145	inner membrane protein
Percolator PEP (by Search Engine): A4 Mascot	Positions in Master Proteins	Annotated Sequence	Qvality q-value	Qvality PEP	Modifications in Master Proteins	Percolator q-Value (by Search Engine): A4 Mascot	Contaminant	Confidence	Sequence	Modifications	# Protein Groups	# Proteins	# PSMs	Master Protein Accessions		Theo. MH+ [Da]	Sequence in Protein	Peptide Group Modifications in Protein
1.307e-05	QDY56136.1 [144-157]	[K].SDFDTAYAEALTQK.[K]	0	1.88016e-05		0	FALSE	High	SDFDTAYAEALTQK		1	1	1	QDY56136.1		1559.72	K.SDFDTAYAEALTQK.K
0.003445	QDY56136.1 [225-232]	[R].INANQNAK.[-]	0.00143485	0.00527754		0.0009944	FALSE	High	INANQNAK		1	1	1	QDY56136.1		872.458	R.INANQNAK.-
0.05343	QDY56136.1 [108-112]	[R].VGDYR.[T]	0.00723459	0.0812079		0.00496	FALSE	High	VGDYR		1	1	1	QDY56136.1		609.299	R.VGDYR.T
0.004781	QDY56136.1 [159-171]	[K].VFGVPYDTENGVK.[L]	0.00143485	0.00743456		0.0009944	FALSE	High	VFGVPYDTENGVK		1	1	1	QDY56136.1		1424.71	K.VFGVPYDTENGVK.L
0.007804	QDY56136.1 [181-187]	[K].AYLEEAK.[K]	0.0020469	0.012286		0.001419	FALSE	High	AYLEEAK		1	1	1	QDY56136.1		823.42	K.AYLEEAK.K
0.0007423	QDY56136.1 [172-180]	[K].LGSVEEAKK.[A]	0	0.00108074		0	FALSE	High	LGSVEEAKK		1	1	2	QDY56136.1		960.536	K.LGSVEEAKK.A
High	QDY56955.1	hypothetical protein CV725_07715 [Helicobacter pylori B128]	0	12.174	8	0	1	469	53.5	9.04	159	8	3	3		HP0018	predicted lipoprotein
Percolator PEP (by Search Engine): A4 Mascot	Positions in Master Proteins	Annotated Sequence	Qvality q-value	Qvality PEP	Modifications in Master Proteins	Percolator q-Value (by Search Engine): A4 Mascot	Contaminant	Confidence	Sequence	Modifications	# Protein Groups	# Proteins	# PSMs	Master Protein Accessions		Theo. MH+ [Da]	Sequence in Protein	Peptide Group Modifications in Protein
3.062e-05	QDY56955.1 [74-85]	[K].TSLGVLDQAEQR.[F]	0	4.40398e-05		0	FALSE	High	TSLGVLDQAEQR		1	2	1	QDY56955.1		1316.68	K.TSLGVLDQAEQR.F
0.0001465	QDY56955.1 [96-110]	[R].GAGYVGATMINDNVR.[A]	0	0.000211173		0	FALSE	High	GAGYVGATMINDNVR		1	2	1	QDY56955.1		1537.74	R.GAGYVGATMINDNVR.A
0.0001493	QDY56955.1 [127-138]	[K].AIDYMLLNDSAK.[A]	0	0.000215118		0	FALSE	High	AIDYMLLNDSAK		1	2	1	QDY56955.1		1353.67	K.AIDYMLLNDSAK.A
High	QDY56649.1	sel1 repeat family protein [Helicobacter pylori B128]	0	11.92	18	0	1	352	38.1	5.36	154	18	6	6		HP0627/HP0628	Sec/SPI signal peptide; split gene in H. pylori 26695
Percolator PEP (by Search Engine): A4 Mascot	Positions in Master Proteins	Annotated Sequence	Qvality q-value	Qvality PEP	Modifications in Master Proteins	Percolator q-Value (by Search Engine): A4 Mascot	Contaminant	Confidence	Sequence	Modifications	# Protein Groups	# Proteins	# PSMs	Master Protein Accessions		Theo. MH+ [Da]	Sequence in Protein	Peptide Group Modifications in Protein
0.002181	QDY56649.1 [40-51]	[K].GAPNPNTQITPK.[N]	0.00143485	0.00326949		0.0009944	FALSE	High	GAPNPNTQITPK		1	2	1	QDY56649.1		1237.65	K.GAPNPNTQITPK.N
5.768e-07	QDY56649.1 [61-79]	[K].LGSPENAQTELSAGIDLAK.[K]	0	8.29648e-07		0	FALSE	High	LGSPENAQTELSAGIDLAK		1	2	1	QDY56649.1		1913.98	K.LGSPENAQTELSAGIDLAK.K
0.05849	QDY56649.1 [296-305]	[K].GLGVPQDDQR.[A]	0.00873345	0.088388		0.006343	FALSE	High	GLGVPQDDQR		1	2	1	QDY56649.1		1084.54	K.GLGVPQDDQR.A
0.2954	QDY56649.1 [335-341]	[R].VNPNYGR.[L]	0.0291885	0.385715		0.02298	FALSE	Medium	VNPNYGR		1	2	1	QDY56649.1		819.411	R.VNPNYGR.L
0.1981	QDY56649.1 [324-329]	[R].NYGNFK.[E]	0.0174259	0.266272		0.01381	FALSE	Medium	NYGNFK		1	2	1	QDY56649.1		742.352	R.NYGNFK.E
0.2795	QDY56649.1 [342-352]	[R].LFMPYNSYEIP.[-]	0.0279364	0.365667		0.02214	FALSE	Medium	LFMPYNSYEIP		1	2	1	QDY56649.1		1373.64	R.LFMPYNSYEIP.-
High	QDY56205.1	YbhB/YbcL family Raf kinase inhibitor-like protein [Helicobacter pylori B128]	0	12.304	23	4	1	183	20.7	8.87	149	23	4	4		HP0218	probable cytoplasmic protein
Percolator PEP (by Search Engine): A4 Mascot	Positions in Master Proteins	Annotated Sequence	Qvality q-value	Qvality PEP	Modifications in Master Proteins	Percolator q-Value (by Search Engine): A4 Mascot	Contaminant	Confidence	Sequence	Modifications	# Protein Groups	# Proteins	# PSMs	Master Protein Accessions		Theo. MH+ [Da]	Sequence in Protein	Peptide Group Modifications in Protein
4.147e-06	QDY56205.1 [93-106]	[R].ITQGVNSLTQGFIR.[S]	0	5.95372e-06		0	FALSE	High	ITQGVNSLTQGFIR		1	1	1	QDY56205.1		1533.84	R.ITQGVNSLTQGFIR.S
0.02675	QDY56205.1 [107-114]	[R].SPLNESEK.[Q]	0.00412326	0.0418573		0.002842	FALSE	High	SPLNESEK		1	1	1	QDY56205.1		903.442	R.SPLNESEK.Q
0.01213	QDY56205.1 [20-26]	[K].FGGNAPK.[A]	0.00247173	0.0191724		0.001705	FALSE	High	FGGNAPK		1	1	1	QDY56205.1		690.357	K.FGGNAPK.A
0.0003691	QDY56205.1 [27-40]	[K].AFLNPNGLPTYSPK.[I]	0	0.000534524		0	FALSE	High	AFLNPNGLPTYSPK		1	1	1	QDY56205.1		1518.8	K.AFLNPNGLPTYSPK.I
High	EEC25265.1	hypothetical protein HPB128_21g27 [Helicobacter pylori B128]	0	13.147	8	0	1	510	56	9.2	147	8	4	4	hopF	HP0252	outer membrane protein
Percolator PEP (by Search Engine): A4 Mascot	Positions in Master Proteins	Annotated Sequence	Qvality q-value	Qvality PEP	Modifications in Master Proteins	Percolator q-Value (by Search Engine): A4 Mascot	Contaminant	Confidence	Sequence	Modifications	# Protein Groups	# Proteins	# PSMs	Master Protein Accessions		Theo. MH+ [Da]	Sequence in Protein	Peptide Group Modifications in Protein
0.001645	EEC25265.1 [69-79]	[K].NPGFTQAQELK.[Q]	0	0.00243841		0	FALSE	High	NPGFTQAQELK		1	2	1	EEC25265.1		1232.63	K.NPGFTQAQELK.Q
0.0004084	EEC25265.1 [327-337]	[K].ISYIPNLFSLK.[D]	0	0.000590779		0	FALSE	High	ISYIPNLFSLK		1	2	1	EEC25265.1		1294.74	K.ISYIPNLFSLK.D
0.0007901	EEC25265.1 [272-282]	[R].ETLGLGSFIEK.[N]	0	0.00114946		0	FALSE	High	ETLGLGSFIEK		1	2	1	EEC25265.1		1193.64	R.ETLGLGSFIEK.N
0.0001342	EEC25265.1 [469-478]	[R].LDQGIEFGVK.[I]	0	0.000193693		0	FALSE	High	LDQGIEFGVK		1	2	1	EEC25265.1		1105.59	R.LDQGIEFGVK.I
High	QDY56091.1	hypothetical protein CV725_02735 [Helicobacter pylori B128]	0	20.933	32	7	1	237	26.1	8.48	146	32	7	7		HP0097	predicted lipoprotein
Percolator PEP (by Search Engine): A4 Mascot	Positions in Master Proteins	Annotated Sequence	Qvality q-value	Qvality PEP	Modifications in Master Proteins	Percolator q-Value (by Search Engine): A4 Mascot	Contaminant	Confidence	Sequence	Modifications	# Protein Groups	# Proteins	# PSMs	Master Protein Accessions		Theo. MH+ [Da]	Sequence in Protein	Peptide Group Modifications in Protein
0.004021	QDY56091.1 [190-198]	[K].NNTLNVEGK.[A]	0.00143485	0.00621084		0.0009944	FALSE	High	NNTLNVEGK		1	1	1	QDY56091.1		988.506	K.NNTLNVEGK.A
1.682e-07	QDY56091.1 [21-42]	[K].ITPEHVTSYNNGIQVMTSTQAK.[S]	0	2.41508e-07		0	FALSE	High	ITPEHVTSYNNGIQVMTSTQAK		1	1	1	QDY56091.1		2419.19	K.ITPEHVTSYNNGIQVMTSTQAK.S
5.843e-05	QDY56091.1 [221-231]	[K].VFLEDEIHTFK.[I]	0	8.42406e-05		0	FALSE	High	VFLEDEIHTFK		1	1	1	QDY56091.1		1377.7	K.VFLEDEIHTFK.I
0.004016	QDY56091.1 [45-53]	[K].VQLEIAQSK.[L]	0.00143485	0.00619389		0.0009944	FALSE	High	VQLEIAQSK		1	1	1	QDY56091.1		1015.58	K.VQLEIAQSK.L
0.005405	QDY56091.1 [213-220]	[K].TPGVVVVK.[V]	0.00143485	0.00843772		0.0009944	FALSE	High	TPGVVVVK		1	1	1	QDY56091.1		798.508	K.TPGVVVVK.V
0.01474	QDY56091.1 [201-209]	[R].GGFVVVDTK.[N]	0.00247173	0.0232272		0.001705	FALSE	High	GGFVVVDTK		1	1	1	QDY56091.1		921.504	R.GGFVVVDTK.N
0.09238	QDY56091.1 [182-189]	[K].ILAINYLK.[N]	0.00964825	0.134736		0.006905	FALSE	High	ILAINYLK		1	1	1	QDY56091.1		947.592	K.ILAINYLK.N
High	QDY56283.1	polyisoprenoid-binding protein [Helicobacter pylori B128]	0	14.054	24	4	1	184	20.3	9.31	141	24	4	4		HP0305	predicted Sec/SPI signal peptide
Percolator PEP (by Search Engine): A4 Mascot	Positions in Master Proteins	Annotated Sequence	Qvality q-value	Qvality PEP	Modifications in Master Proteins	Percolator q-Value (by Search Engine): A4 Mascot	Contaminant	Confidence	Sequence	Modifications	# Protein Groups	# Proteins	# PSMs	Master Protein Accessions		Theo. MH+ [Da]	Sequence in Protein	Peptide Group Modifications in Protein
0.008917	QDY56283.1 [27-33]	[K].LTWTAFK.[T]	0.00247173	0.0140691		0.001705	FALSE	High	LTWTAFK		1	1	1	QDY56283.1		866.477	K.LTWTAFK.T
0.001328	QDY56283.1 [127-137]	[K].VPMQYTIAEDK.[L]	0	0.00195406		0	FALSE	High	VPMQYTIAEDK		1	1	1	QDY56283.1		1294.63	K.VPMQYTIAEDK.L
1.458e-05	QDY56283.1 [38-50]	[K].TPVNGSFESITYK.[L]	0	2.09617e-05		0	FALSE	High	TPVNGSFESITYK		1	1	1	QDY56283.1		1442.72	K.TPVNGSFESITYK.L
5.115e-05	QDY56283.1 [60-73]	[K].TLLEGASASMDSLK.[V]	0	7.37229e-05		0	FALSE	High	TLLEGASASMDSLK		1	1	1	QDY56283.1		1422.71	K.TLLEGASASMDSLK.V
High	QDY56805.1	outer membrane protein [Helicobacter pylori B128]	0	12.354	7	0	1	531	57	9.03	135	7	4	4	hopB	HP0913	outer membrane protein
Percolator PEP (by Search Engine): A4 Mascot	Positions in Master Proteins	Annotated Sequence	Qvality q-value	Qvality PEP	Modifications in Master Proteins	Percolator q-Value (by Search Engine): A4 Mascot	Contaminant	Confidence	Sequence	Modifications	# Protein Groups	# Proteins	# PSMs	Master Protein Accessions		Theo. MH+ [Da]	Sequence in Protein	Peptide Group Modifications in Protein
0.01749	QDY56805.1 [376-382]	[K].QFFGENK.[N]	0.00299638	0.0275657		0.002065	FALSE	High	QFFGENK		1	2	1	QDY56805.1		869.415	K.QFFGENK.N
0.017	QDY56805.1 [338-346]	[K].VTALNNELK.[A]	0.00299638	0.0267986		0.002065	FALSE	High	VTALNNELK		1	2	1	QDY56805.1		1001.56	K.VTALNNELK.A
9.183e-07	QDY56805.1 [324-337]	[R].STQLLNNTTNTLAK.[V]	0	1.3184e-06		0	FALSE	High	STQLLNNTTNTLAK		1	2	1	QDY56805.1		1518.81	R.STQLLNNTTNTLAK.V
0.001621	QDY56805.1 [166-173]	[K].TLSQNISK.[N]	0	0.00240005		0	FALSE	High	TLSQNISK		1	2	1	QDY56805.1		890.494	K.TLSQNISK.N
High	QDY55872.1	DUF874 domain-containing protein [Helicobacter pylori B128]	0	12.46	14	0	1	349	39.8	9.51	134	14	8	5		HP0120	predicted cytoplasmic protein
Percolator PEP (by Search Engine): A4 Mascot	Positions in Master Proteins	Annotated Sequence	Qvality q-value	Qvality PEP	Modifications in Master Proteins	Percolator q-Value (by Search Engine): A4 Mascot	Contaminant	Confidence	Sequence	Modifications	# Protein Groups	# Proteins	# PSMs	Master Protein Accessions		Theo. MH+ [Da]	Sequence in Protein	Peptide Group Modifications in Protein
0.003923	QDY55872.1 [126-133]	[K].QIELEQER.[Q]	0.00090346	0.00261679		0.0009944	FALSE	High	QIELEQER		1	2	2	QDY55872.1		1044.53	K.QIELEQER.Q
0.04929	QDY55872.1 [206-214]; QDW69198.1 [148-156]	[K].TNQTPIQPK.[H]	0.00723459	0.0752449		0.00496	FALSE	High	TNQTPIQPK		2	7	2	QDY55872.1; QDW69198.1		1026.56	K.TNQTPIQPK.H
0.08944	QDY55872.1 [142-148]; [149-155]; [156-162]; QDW69198.1 [84-90]; [91-97]; [98-104]	[K].DLVKEQK.[D]	0.00964825	0.13085		0.006905	FALSE	High	DLVKEQK		2	3	1	QDY55872.1; QDW69198.1		859.488	K.DLVKEQK.D; K.DLVKEQK.D; K.DLVKEQK.D
0.005466	QDY55872.1 [160-166]; QDW69198.1 [102-108]	[K].EQKDFIK.[Y]	0.00143485	0.00853972		0.0009944	FALSE	High	EQKDFIK		2	3	2	QDY55872.1; QDW69198.1		907.488	K.EQKDFIK.Y
0.09607	QDY55872.1 [215-220]; QDW69198.1 [157-162]	[K].HLPNSK.[Q]	0.0101593	0.139886		0.007261	FALSE	Medium	HLPNSK		2	7	1	QDY55872.1; QDW69198.1		695.384	K.HLPNSK.Q
High	QDY55780.1	5'-nucleotidase, lipoprotein e(P4) family [Helicobacter pylori B128]	0	15.385	14	0	1	245	27.9	9.32	134	14	5	4		HP1285	predicted Sec/SPI signal peptide
Percolator PEP (by Search Engine): A4 Mascot	Positions in Master Proteins	Annotated Sequence	Qvality q-value	Qvality PEP	Modifications in Master Proteins	Percolator q-Value (by Search Engine): A4 Mascot	Contaminant	Confidence	Sequence	Modifications	# Protein Groups	# Proteins	# PSMs	Master Protein Accessions		Theo. MH+ [Da]	Sequence in Protein	Peptide Group Modifications in Protein
3.939e-05	QDY55780.1 [152-163]	[K].LPQVSEESVLLK.[E]	0	5.66311e-05		0	FALSE	High	LPQVSEESVLLK		1	2	1	QDY55780.1		1341.76	K.LPQVSEESVLLK.E
0.0123	QDY55780.1 [211-217]	[K].VLQNAQK.[F]	0.00247173	0.0193896		0.001705	FALSE	High	VLQNAQK		1	2	1	QDY55780.1		800.462	K.VLQNAQK.F
0.0009866	QDY55780.1 [34-42]	[K].YHQQSAEIR.[A]	0	0.00041637		0	FALSE	High	YHQQSAEIR		1	2	2	QDY55780.1		1131.55	K.YHQQSAEIR.A
0.002989	QDY55780.1 [129-135]	[K].IFYISNR.[T]	0.00143485	0.0045485		0.0009944	FALSE	High	IFYISNR		1	2	1	QDY55780.1		912.494	K.IFYISNR.T
High	QDY56131.1	L-lactate permease [Helicobacter pylori B128]	0	7.623	5	2	1	549	59.3	8.54	132	5	2	2		HP0140	inner membrane protein
Percolator PEP (by Search Engine): A4 Mascot	Positions in Master Proteins	Annotated Sequence	Qvality q-value	Qvality PEP	Modifications in Master Proteins	Percolator q-Value (by Search Engine): A4 Mascot	Contaminant	Confidence	Sequence	Modifications	# Protein Groups	# Proteins	# PSMs	Master Protein Accessions		Theo. MH+ [Da]	Sequence in Protein	Peptide Group Modifications in Protein
0.0001771	QDY56131.1 [385-397]	[K].ISDAIGVFGATLK.[E]	0	0.000255636		0	FALSE	High	ISDAIGVFGATLK		1	1	1	QDY56131.1		1291.73	K.ISDAIGVFGATLK.E
0.0001346	QDY56131.1 [344-359]	[K].TVPIVTEATNFPVVFK.[L]	0	0.000194291		0	FALSE	High	TVPIVTEATNFPVVFK		1	1	1	QDY56131.1		1761.98	K.TVPIVTEATNFPVVFK.L
Percolator PEP (by Search Engine): A4 Mascot	Positions in Master Proteins	Annotated Sequence	Qvality q-value	Qvality PEP	Modifications in Master Proteins	Percolator q-Value (by Search Engine): A4 Mascot	Contaminant	Confidence	Sequence	Modifications	# Protein Groups	# Proteins	# PSMs	Master Protein Accessions		Theo. MH+ [Da]	Sequence in Protein	Peptide Group Modifications in Protein
1.66e-05	QDY56274.1 [15-25]	[K].VVEGDIVLLDK.[M]	0	2.38836e-05		0	FALSE	High	VVEGDIVLLDK		1	1	1	QDY56274.1		1199.69	K.VVEGDIVLLDK.M
4.98e-05	QDY56274.1 [60-69]	[K].IEAEVINEGR.[G]	0	7.1693e-05		0	FALSE	High	IEAEVINEGR		1	1	1	QDY56274.1		1129.58	K.IEAEVINEGR.G
High	QDW69198.1	DUF874 family protein [Helicobacter pylori]	0	11.109	18	0	1	291	33.6	9.1	131	18	7	5		HP0118	predicted cytoplasmic protein
Percolator PEP (by Search Engine): A4 Mascot	Positions in Master Proteins	Annotated Sequence	Qvality q-value	Qvality PEP	Modifications in Master Proteins	Percolator q-Value (by Search Engine): A4 Mascot	Contaminant	Confidence	Sequence	Modifications	# Protein Groups	# Proteins	# PSMs	Master Protein Accessions		Theo. MH+ [Da]	Sequence in Protein	Peptide Group Modifications in Protein
0.0001551	QDW69198.1 [60-70]	[K].TSNIEINNQIK.[V]	0	0.000223917		0	FALSE	High	TSNIEINNQIK		1	5	3	QDW69198.1		1273.67	K.TSNIEINNQIK.V
0.04929	QDY55872.1 [206-214]; QDW69198.1 [148-156]	[K].TNQTPIQPK.[H]	0.00723459	0.0752449		0.00496	FALSE	High	TNQTPIQPK		2	7	2	QDY55872.1; QDW69198.1		1026.56	K.TNQTPIQPK.H
0.08944	QDY55872.1 [142-148]; [149-155]; [156-162]; QDW69198.1 [84-90]; [91-97]; [98-104]	[K].DLVKEQK.[D]	0.00964825	0.13085		0.006905	FALSE	High	DLVKEQK		2	3	1	QDY55872.1; QDW69198.1		859.488	K.DLVKEQK.D; K.DLVKEQK.D; K.DLVKEQK.D
0.005466	QDY55872.1 [160-166]; QDW69198.1 [102-108]	[K].EQKDFIK.[Y]	0.00143485	0.00853972		0.0009944	FALSE	High	EQKDFIK		2	3	2	QDY55872.1; QDW69198.1		907.488	K.EQKDFIK.Y
0.09607	QDY55872.1 [215-220]; QDW69198.1 [157-162]	[K].HLPNSK.[Q]	0.0101593	0.139886		0.007261	FALSE	Medium	HLPNSK		2	7	1	QDY55872.1; QDW69198.1		695.384	K.HLPNSK.Q
High	QDY55727.1	TonB-system energizer ExbB [Helicobacter pylori B128]	0	6.831	13	0	1	166	18.3	9.09	126	13	2	2	exbB	HP1339	inner membrane protein
Percolator PEP (by Search Engine): A4 Mascot	Positions in Master Proteins	Annotated Sequence	Qvality q-value	Qvality PEP	Modifications in Master Proteins	Percolator q-Value (by Search Engine): A4 Mascot	Contaminant	Confidence	Sequence	Modifications	# Protein Groups	# Proteins	# PSMs	Master Protein Accessions		Theo. MH+ [Da]	Sequence in Protein	Peptide Group Modifications in Protein
9.917e-07	QDY55727.1 [67-80]	[K].AYDDIDALNLDLTK.[N]	0	1.42494e-06		0	FALSE	High	AYDDIDALNLDLTK		1	2	1	QDY55727.1		1579.78	K.AYDDIDALNLDLTK.N
0.1488	QDY55727.1 [153-160]	[R].KSDVLSEK.[F]	0.0140582	0.2063		0.009843	FALSE	Medium	KSDVLSEK		1	2	1	QDY55727.1		905.494	R.KSDVLSEK.F
High	QDY56609.1	outer membrane protein [Helicobacter pylori B128]	0	9.22	10	3	1	270	30.4	9.03	121	10	6	4	horF	HP0671	outer membrane protein
Percolator PEP (by Search Engine): A4 Mascot	Positions in Master Proteins	Annotated Sequence	Qvality q-value	Qvality PEP	Modifications in Master Proteins	Percolator q-Value (by Search Engine): A4 Mascot	Contaminant	Confidence	Sequence	Modifications	# Protein Groups	# Proteins	# PSMs	Master Protein Accessions		Theo. MH+ [Da]	Sequence in Protein	Peptide Group Modifications in Protein
0.01411	QDY56609.1 [100-105]; AVG73761.1 [474-479]	[K].QFFGEK.[KR]	0.00247173	0.0222513		0.001705	FALSE	High	QFFGEK		2	7	2	QDY56609.1; AVG73761.1		755.372	K.QFFGEK.R
0.0348	QDY56609.1 [259-267]	[R].QYSLYVGYR.[Y]	0.00574569	0.0538787		0.003939	FALSE	High	QYSLYVGYR		1	1	1	QDY56609.1		1148.57	R.QYSLYVGYR.Y
0.004101	QDY56609.1 [70-77]	[K].SSEFNYPK.[F]	0.00143485	0.00633121		0.0009944	FALSE	High	SSEFNYPK		1	1	2	QDY56609.1		971.447	K.SSEFNYPK.F
0.3354	QDY56609.1 [78-82]	[K].FPVGK.[T]	0.0348618	0.433578		0.02744	FALSE	Medium	FPVGK		1	1	1	QDY56609.1		547.324	K.FPVGK.T
High	QDY56935.1	conjugal transfer protein [Helicobacter pylori B128]	0	10.694	12	3	1	327	37.6	9	117	12	3	3		HP0039m	predicted Sec/SPI signal peptide
Percolator PEP (by Search Engine): A4 Mascot	Positions in Master Proteins	Annotated Sequence	Qvality q-value	Qvality PEP	Modifications in Master Proteins	Percolator q-Value (by Search Engine): A4 Mascot	Contaminant	Confidence	Sequence	Modifications	# Protein Groups	# Proteins	# PSMs	Master Protein Accessions		Theo. MH+ [Da]	Sequence in Protein	Peptide Group Modifications in Protein
0.03802	QDY56935.1 [248-259]	[K].LSLMPEEIFNDK.[Q]	0.00627622	0.0586252		0.004306	FALSE	High	LSLMPEEIFNDK		1	1	1	QDY56935.1		1435.71	K.LSLMPEEIFNDK.Q
2.62e-06	QDY56935.1 [293-306]	[R].IVGDYIIAEDVSAK.[W]	0	3.77005e-06		0	FALSE	High	IVGDYIIAEDVSAK		1	1	1	QDY56935.1		1492.79	R.IVGDYIIAEDVSAK.W
0.0002032	QDY56935.1 [281-292]	[K].VVDGYDNPVNTR.[I]	0	0.000293588		0	FALSE	High	VVDGYDNPVNTR		1	1	1	QDY56935.1		1348.65	K.VVDGYDNPVNTR.I
High	QDY56709.1	hypothetical protein CV725_06160 [Helicobacter pylori B128]	0	6.529	5	0	1	416	49	9.09	110	5	2	2		HP0563	predicted Sec/SPI signal peptide
Percolator PEP (by Search Engine): A4 Mascot	Positions in Master Proteins	Annotated Sequence	Qvality q-value	Qvality PEP	Modifications in Master Proteins	Percolator q-Value (by Search Engine): A4 Mascot	Contaminant	Confidence	Sequence	Modifications	# Protein Groups	# Proteins	# PSMs	Master Protein Accessions		Theo. MH+ [Da]	Sequence in Protein	Peptide Group Modifications in Protein
0.001252	QDY56709.1 [183-191]	[R].NPYGNAMDR.[F]	0	0.0018385		0	FALSE	High	NPYGNAMDR		1	2	1	QDY56709.1		1037.45	R.NPYGNAMDR.F
0.0002361	QDY56709.1 [237-248]	[K].AIDNNNIYLMDR.[L]	0	0.000341247		0	FALSE	High	AIDNNNIYLMDR		1	2	1	QDY56709.1		1451.69	K.AIDNNNIYLMDR.L
High	QDY56485.1	hypothetical protein CV725_04895 [Helicobacter pylori B128]	0	13.341	20	0	1	148	17	7.93	110	20	4	3		HP0817	predicted Sec/SPI signal peptide
Percolator PEP (by Search Engine): A4 Mascot	Positions in Master Proteins	Annotated Sequence	Qvality q-value	Qvality PEP	Modifications in Master Proteins	Percolator q-Value (by Search Engine): A4 Mascot	Contaminant	Confidence	Sequence	Modifications	# Protein Groups	# Proteins	# PSMs	Master Protein Accessions		Theo. MH+ [Da]	Sequence in Protein	Peptide Group Modifications in Protein
0.000163	QDY56485.1 [24-35]	[K].DASSNLFDLIDK.[G]	0	0.000235236		0	FALSE	High	DASSNLFDLIDK		1	2	1	QDY56485.1		1337.66	K.DASSNLFDLIDK.G
0.0003571	QDY56485.1 [40-49]	[R].EQELKEQEQK.[T]	0	0.000290894		0	FALSE	High	EQELKEQEQK		1	2	2	QDY56485.1		1288.64	R.EQELKEQEQK.T
0.003881	QDY56485.1 [97-103]	[K].IDINQGR.[S]	0.00143485	0.0059789		0.0009944	FALSE	High	IDINQGR		1	2	1	QDY56485.1		815.437	K.IDINQGR.S
Percolator PEP (by Search Engine): A4 Mascot	Positions in Master Proteins	Annotated Sequence	Qvality q-value	Qvality PEP	Modifications in Master Proteins	Percolator q-Value (by Search Engine): A4 Mascot	Contaminant	Confidence	Sequence	Modifications	# Protein Groups	# Proteins	# PSMs	Master Protein Accessions		Theo. MH+ [Da]	Sequence in Protein	Peptide Group Modifications in Protein
0.08629	QDY56730.1 [125-134]	[K].STGIYEIEVK.[L]	0.00964825	0.126537		0.006905	FALSE	High	STGIYEIEVK		1	2	1	QDY56730.1		1138.6	K.STGIYEIEVK.L
0.001295	QDY56730.1 [24-36]	[K].DGYGNNFLIANQK.[A]	0	0.00190079		0	FALSE	High	DGYGNNFLIANQK		1	2	1	QDY56730.1		1453.71	K.DGYGNNFLIANQK.A
0.003326	QDY56730.1 [39-47]	[K].LATNEVINK.[Y]	0.00143485	0.00508909		0.0009944	FALSE	High	LATNEVINK		1	2	1	QDY56730.1		1001.56	K.LATNEVINK.Y
0.01531	QDY56730.1 [135-144]	[K].LGSGVVGAFK.[I]	0.00247173	0.0241595		0.001705	FALSE	High	LGSGVVGAFK		1	2	1	QDY56730.1		934.536	K.LGSGVVGAFK.I
High	QDY56566.1	outer membrane beta-barrel protein [Helicobacter pylori B128]	0	9.314	11	2	1	305	34.3	9.7	108	11	2	2		HP0726	outer membrane protein
Percolator PEP (by Search Engine): A4 Mascot	Positions in Master Proteins	Annotated Sequence	Qvality q-value	Qvality PEP	Modifications in Master Proteins	Percolator q-Value (by Search Engine): A4 Mascot	Contaminant	Confidence	Sequence	Modifications	# Protein Groups	# Proteins	# PSMs	Master Protein Accessions		Theo. MH+ [Da]	Sequence in Protein	Peptide Group Modifications in Protein
3.087e-05	QDY56566.1 [123-140]	[K].VGGDTLLSQANYNPSAIK.[T]	0	4.4452e-05		0	FALSE	High	VGGDTLLSQANYNPSAIK		1	1	1	QDY56566.1		1847.95	K.VGGDTLLSQANYNPSAIK.T
1.571e-05	QDY56566.1 [141-156]	[K].TYDPTSNAQGSLNLQK.[T]	0	2.25845e-05		0	FALSE	High	TYDPTSNAQGSLNLQK		1	1	1	QDY56566.1		1736.84	K.TYDPTSNAQGSLNLQK.T
High	QDY56297.1	outer membrane protein [Helicobacter pylori B128]	0	10.887	11	0	1	254	28.8	8.21	105	11	3	2	horC	HP0324	outer membrane protein
Percolator PEP (by Search Engine): A4 Mascot	Positions in Master Proteins	Annotated Sequence	Qvality q-value	Qvality PEP	Modifications in Master Proteins	Percolator q-Value (by Search Engine): A4 Mascot	Contaminant	Confidence	Sequence	Modifications	# Protein Groups	# Proteins	# PSMs	Master Protein Accessions		Theo. MH+ [Da]	Sequence in Protein	Peptide Group Modifications in Protein
0.06766	QDY56297.1 [223-229]	[K].FPTINNK.[Y]	0.00873345	0.101209		0.006343	FALSE	High	FPTINNK		1	2	1	QDY56297.1		833.452	K.FPTINNK.Y
2.289e-06	QDY56297.1 [64-83]	[R].EVTNYQTGYTNIITSVNSVK.[K]	0	3.28812e-06		0	FALSE	High	EVTNYQTGYTNIITSVNSVK		1	2	2	QDY56297.1		2231.12	R.EVTNYQTGYTNIITSVNSVK.K
High	QDY56360.1	outer membrane beta-barrel protein [Helicobacter pylori B128]	0	10.496	13	4	1	313	35.8	8.94	104	13	4	4		HP1055	outer membrane protein
Percolator PEP (by Search Engine): A4 Mascot	Positions in Master Proteins	Annotated Sequence	Qvality q-value	Qvality PEP	Modifications in Master Proteins	Percolator q-Value (by Search Engine): A4 Mascot	Contaminant	Confidence	Sequence	Modifications	# Protein Groups	# Proteins	# PSMs	Master Protein Accessions		Theo. MH+ [Da]	Sequence in Protein	Peptide Group Modifications in Protein
0.005229	QDY56360.1 [267-273]	[K].LPISYLR.[M]	0.00143485	0.00814099		0.0009944	FALSE	High	LPISYLR		1	1	1	QDY56360.1		861.519	K.LPISYLR.M
0.001031	QDY56360.1 [113-122]	[K].YGANAPSAFK.[N]	0	0.00150895		0	FALSE	High	YGANAPSAFK		1	1	1	QDY56360.1		1025.51	K.YGANAPSAFK.N
0.002229	QDY56360.1 [152-164]	[R].FYGDLLLGGGALK.[E]	0.00143485	0.00334328		0.0009944	FALSE	High	FYGDLLLGGGALK		1	1	1	QDY56360.1		1323.73	R.FYGDLLLGGGALK.E
0.002654	QDY56360.1 [291-300]	[R].LLISANNQFK.[R]	0.00143485	0.00401435		0.0009944	FALSE	High	LLISANNQFK		1	1	1	QDY56360.1		1147.65	R.LLISANNQFK.R
High	QDY56623.1	non-heme ferritin [Helicobacter pylori B128]	0	10.139	11	2	1	167	19.3	5.67	104	11	3	2	ftnA	HP0653	cytoplasmic protein
Percolator PEP (by Search Engine): A4 Mascot	Positions in Master Proteins	Annotated Sequence	Qvality q-value	Qvality PEP	Modifications in Master Proteins	Percolator q-Value (by Search Engine): A4 Mascot	Contaminant	Confidence	Sequence	Modifications	# Protein Groups	# Proteins	# PSMs	Master Protein Accessions		Theo. MH+ [Da]	Sequence in Protein	Peptide Group Modifications in Protein
2.243e-05	QDY56623.1 [80-89]	[K].FEGLTQIFQK.[A]	0	3.22826e-05		0	FALSE	High	FEGLTQIFQK		1	1	1	QDY56623.1		1210.65	K.FEGLTQIFQK.A
0.0003206	QDY56623.1 [9-16]	[K].LLNEQVNK.[E]	0	0.000463303		0	FALSE	High	LLNEQVNK		1	1	2	QDY56623.1		957.536	K.LLNEQVNK.E
High	QDY55626.1	glycerol-3-phosphate 1-O-acyltransferase PlsY [Helicobacter pylori B128]	0	7.876	10	0	1	230	25	9.54	103	10	2	2	plsY	HP1509	inner membrane protein
Percolator PEP (by Search Engine): A4 Mascot	Positions in Master Proteins	Annotated Sequence	Qvality q-value	Qvality PEP	Modifications in Master Proteins	Percolator q-Value (by Search Engine): A4 Mascot	Contaminant	Confidence	Sequence	Modifications	# Protein Groups	# Proteins	# PSMs	Master Protein Accessions		Theo. MH+ [Da]	Sequence in Protein	Peptide Group Modifications in Protein
0.0003584	QDY55626.1 [44-52]	[K].IFYGMDITK.[I]	0	0.00051853		0	FALSE	High	IFYGMDITK		1	2	1	QDY55626.1		1087.55	K.IFYGMDITK.I
3.714e-05	QDY55626.1 [53-65]	[K].IGSGGIGATNVLR.[A]	0	5.33878e-05		0	FALSE	High	IGSGGIGATNVLR		1	2	1	QDY55626.1		1214.69	K.IGSGGIGATNVLR.A
High	AVG73010.1	TonB-dependent receptor [Helicobacter pylori]	0	8.591	5	0	1	877	97.3	8.97	102	5	3	3	frpB3	HP1512	TonB-dependent receptor; outer membrane protein
Percolator PEP (by Search Engine): A4 Mascot	Positions in Master Proteins	Annotated Sequence	Qvality q-value	Qvality PEP	Modifications in Master Proteins	Percolator q-Value (by Search Engine): A4 Mascot	Contaminant	Confidence	Sequence	Modifications	# Protein Groups	# Proteins	# PSMs	Master Protein Accessions		Theo. MH+ [Da]	Sequence in Protein	Peptide Group Modifications in Protein
0.0007723	AVG73010.1 [142-154]	[K].LSFTTIDANDFLR.[K]	0	0.00112611		0	FALSE	High	LSFTTIDANDFLR		1	2	1	AVG73010.1		1512.77	K.LSFTTIDANDFLR.K
0.005062	AVG73010.1 [860-870]	[R].MALPAPGFNAR.[F]	0.00143485	0.00788073		0.0009944	FALSE	High	MALPAPGFNAR		1	2	1	AVG73010.1		1144.59	R.MALPAPGFNAR.F
0.0006559	AVG73010.1 [276-292]	[K].ANDPGSQPAPFVIDFGK.[E]	0	0.00095464		0	FALSE	High	ANDPGSQPAPFVIDFGK		1	2	1	AVG73010.1		1759.86	K.ANDPGSQPAPFVIDFGK.E
High	QDY56135.1	cytochrome-c oxidase, cbb3-type subunit I [Helicobacter pylori B128]	0	14.779	9	4	1	488	56	8.7	102	9	6	4	fixN	HP0144	inner membrane protein
Percolator PEP (by Search Engine): A4 Mascot	Positions in Master Proteins	Annotated Sequence	Qvality q-value	Qvality PEP	Modifications in Master Proteins	Percolator q-Value (by Search Engine): A4 Mascot	Contaminant	Confidence	Sequence	Modifications	# Protein Groups	# Proteins	# PSMs	Master Protein Accessions		Theo. MH+ [Da]	Sequence in Protein	Peptide Group Modifications in Protein
0.02619	QDY56135.1 [440-448]	[K].VLIPYYNIR.[G]	0.00412326	0.0409889		0.002842	FALSE	High	VLIPYYNIR		1	1	1	QDY56135.1		1150.66	K.VLIPYYNIR.G
0.03029	QDY56135.1 [479-488]	[R].EPNYATPMSR.[-]	0.00521227	0.0470823		0.003573	FALSE	High	EPNYATPMSR	1xOxidation [M8]	1	1	1	QDY56135.1		1181.53	R.EPNYATPMSR.-
2.724e-05	QDY56135.1 [423-439]	[R].DVDQYGNLTYQFIDTVK.[V]	0	3.97462e-06		0	FALSE	High	DVDQYGNLTYQFIDTVK		1	1	2	QDY56135.1		2018.97	R.DVDQYGNLTYQFIDTVK.V
0.1266	QDY56135.1 [479-488]	[R].EPNYATPMSR.[-]	0.0130897	0.178843		0.0092	FALSE	Medium	EPNYATPMSR		1	1	1	QDY56135.1		1165.53	R.EPNYATPMSR.-
0.2202	QDY56135.1 [385-390]	[R].EIYSGR.[L]	0.019818	0.293755		0.01606	FALSE	Medium	EIYSGR		1	1	1	QDY56135.1		724.362	R.EIYSGR.L
Percolator PEP (by Search Engine): A4 Mascot	Positions in Master Proteins	Annotated Sequence	Qvality q-value	Qvality PEP	Modifications in Master Proteins	Percolator q-Value (by Search Engine): A4 Mascot	Contaminant	Confidence	Sequence	Modifications	# Protein Groups	# Proteins	# PSMs	Master Protein Accessions		Theo. MH+ [Da]	Sequence in Protein	Peptide Group Modifications in Protein
0.001553	QDY55760.1 [1-12]	[-].MVNDIIADSLTR.[L]	0	0.00229388		0	FALSE	High	MVNDIIADSLTR	1xOxidation [M1]	1	1	1	QDY55760.1		1363.69	-.MVNDIIADSLTR.L
0.001115	QDY55760.1 [110-119]	[K].GVITNEEAYR.[Q]	0	0.001634		0	FALSE	High	GVITNEEAYR		1	1	1	QDY55760.1		1151.57	K.GVITNEEAYR.Q
High	QDY56761.1	sodium:calcium antiporter [Helicobacter pylori B128]	0	6.295	23	3	1	115	11.9	9.44	90	23	3	3		HP0546	inner membrane protein
Percolator PEP (by Search Engine): A4 Mascot	Positions in Master Proteins	Annotated Sequence	Qvality q-value	Qvality PEP	Modifications in Master Proteins	Percolator q-Value (by Search Engine): A4 Mascot	Contaminant	Confidence	Sequence	Modifications	# Protein Groups	# Proteins	# PSMs	Master Protein Accessions		Theo. MH+ [Da]	Sequence in Protein	Peptide Group Modifications in Protein
0.01225	QDY56761.1 [70-76]	[K].ISDDIKR.[G]	0.00247173	0.0193169		0.001705	FALSE	High	ISDDIKR		1	1	1	QDY56761.1		846.468	K.ISDDIKR.G
0.003797	QDY56761.1 [104-115]	[K].FGFNIGESGGAS.[-]	0.00143485	0.0058514		0.0009944	FALSE	High	FGFNIGESGGAS		1	1	1	QDY56761.1		1142.51	K.FGFNIGESGGAS.-
0.01089	QDY56761.1 [63-69]	[K].GIADIWK.[I]	0.00247173	0.0172221		0.001705	FALSE	High	GIADIWK		1	1	1	QDY56761.1		802.446	K.GIADIWK.I
High	AVG73967.1	hypothetical protein BXP01_05605 [Helicobacter pylori]	0	9.578	13	0	1	288	32.7	8.95	89	13	3	3		HP1056	predicted Sec/SPI signal peptide
Percolator PEP (by Search Engine): A4 Mascot	Positions in Master Proteins	Annotated Sequence	Qvality q-value	Qvality PEP	Modifications in Master Proteins	Percolator q-Value (by Search Engine): A4 Mascot	Contaminant	Confidence	Sequence	Modifications	# Protein Groups	# Proteins	# PSMs	Master Protein Accessions		Theo. MH+ [Da]	Sequence in Protein	Peptide Group Modifications in Protein
0.002861	AVG73967.1 [94-101]	[K].NESILFQR.[M]	0.00143485	0.00434735		0.0009944	FALSE	High	NESILFQR		1	2	1	AVG73967.1		1006.53	K.NESILFQR.M
1.012e-05	AVG73967.1 [128-148]	[R].SYESFEPSSSIQASPLLYGLR.[S]	0	1.45724e-05		0	FALSE	High	SYESFEPSSSIQASPLLYGLR		1	2	1	AVG73967.1		2331.15	R.SYESFEPSSSIQASPLLYGLR.S
0.009117	AVG73967.1 [42-50]	[K].DAPILLEEK.[R]	0.00247173	0.0143643		0.001705	FALSE	High	DAPILLEEK		1	2	1	AVG73967.1		1027.57	K.DAPILLEEK.R
High	QDY55886.1	glucose/galactose MFS transporter [Helicobacter pylori B128]	0	5.566	5	2	1	407	43.9	8.53	85	5	2	2	gluP	HP1174	inner membrane protein
Percolator PEP (by Search Engine): A4 Mascot	Positions in Master Proteins	Annotated Sequence	Qvality q-value	Qvality PEP	Modifications in Master Proteins	Percolator q-Value (by Search Engine): A4 Mascot	Contaminant	Confidence	Sequence	Modifications	# Protein Groups	# Proteins	# PSMs	Master Protein Accessions		Theo. MH+ [Da]	Sequence in Protein	Peptide Group Modifications in Protein
0.000444	QDY55886.1 [164-173]	[K].MGDNASLIDK.[L]	0	0.00064297		0	FALSE	High	MGDNASLIDK		1	1	1	QDY55886.1		1063.51	K.MGDNASLIDK.L
0.006112	QDY55886.1 [277-285]	[R].FLGSVLMNK.[I]	0.0020469	0.00956228		0.001419	FALSE	High	FLGSVLMNK		1	1	1	QDY55886.1		1008.55	R.FLGSVLMNK.I
High	QDY55990.1	thiol peroxidase [Helicobacter pylori B128]	0	6.408	13	2	1	166	18.3	6.16	85	13	2	2	tpx	HP0390	cytoplasmic protein
Percolator PEP (by Search Engine): A4 Mascot	Positions in Master Proteins	Annotated Sequence	Qvality q-value	Qvality PEP	Modifications in Master Proteins	Percolator q-Value (by Search Engine): A4 Mascot	Contaminant	Confidence	Sequence	Modifications	# Protein Groups	# Proteins	# PSMs	Master Protein Accessions		Theo. MH+ [Da]	Sequence in Protein	Peptide Group Modifications in Protein
8.277e-05	QDY55990.1 [29-41]	[K].LVNGDLQEVNLLK.[Q]	0	0.000119195		0	FALSE	High	LVNGDLQEVNLLK		1	1	1	QDY55990.1		1454.82	K.LVNGDLQEVNLLK.Q
0.004721	QDY55990.1 [66-73]	[K].HFNEQAGK.[L]	0.00143485	0.00732818		0.0009944	FALSE	High	HFNEQAGK		1	1	1	QDY55990.1		930.443	K.HFNEQAGK.L
High	QDY56734.1	sel1 repeat family protein [Helicobacter pylori B128]	0	6.076	8	2	1	283	32.4	9.6	82	8	2	2		HP0519	predicted Sec/SPI signal peptide
Percolator PEP (by Search Engine): A4 Mascot	Positions in Master Proteins	Annotated Sequence	Qvality q-value	Qvality PEP	Modifications in Master Proteins	Percolator q-Value (by Search Engine): A4 Mascot	Contaminant	Confidence	Sequence	Modifications	# Protein Groups	# Proteins	# PSMs	Master Protein Accessions		Theo. MH+ [Da]	Sequence in Protein	Peptide Group Modifications in Protein
2.826e-05	QDY56734.1 [189-201]	[R].FIDLSGLSANPIK.[F]	0	4.06239e-05		0	FALSE	High	FIDLSGLSANPIK		1	1	1	QDY56734.1		1374.76	R.FIDLSGLSANPIK.F
0.02971	QDY56734.1 [111-120]	[K].AQFYAQNAIK.[G]	0.00521227	0.0462968		0.003573	FALSE	High	AQFYAQNAIK		1	1	1	QDY56734.1		1153.6	K.AQFYAQNAIK.G
High	QDY56165.1	peptidylprolyl isomerase [Helicobacter pylori B128]	0	9.997	15	5	1	299	34	9.35	79	15	5	5		HP0175	predicted Sec/SPI signal peptide
Percolator PEP (by Search Engine): A4 Mascot	Positions in Master Proteins	Annotated Sequence	Qvality q-value	Qvality PEP	Modifications in Master Proteins	Percolator q-Value (by Search Engine): A4 Mascot	Contaminant	Confidence	Sequence	Modifications	# Protein Groups	# Proteins	# PSMs	Master Protein Accessions		Theo. MH+ [Da]	Sequence in Protein	Peptide Group Modifications in Protein
0.005311	QDY56165.1 [217-225]	[K].NQMALDFSK.[A]	0.00143485	0.00828764		0.0009944	FALSE	High	NQMALDFSK		1	1	1	QDY56165.1		1053.5	K.NQMALDFSK.A
0.006732	QDY56165.1 [56-62]	[K].SDFDMIK.[Q]	0.0020469	0.0105756		0.001419	FALSE	High	SDFDMIK		1	1	1	QDY56165.1		855.392	K.SDFDMIK.Q
0.009939	QDY56165.1 [173-182]	[R].IISEIDKQPK.[T]	0.00247173	0.0156828		0.001705	FALSE	High	IISEIDKQPK		1	1	1	QDY56165.1		1170.67	R.IISEIDKQPK.T
0.001383	QDY56165.1 [226-237]	[K].AAFALTPGNYTK.[T]	0	0.00203628		0	FALSE	High	AAFALTPGNYTK		1	1	1	QDY56165.1		1253.65	K.AAFALTPGNYTK.T
0.2047	QDY56165.1 [149-154]	[K].DQLFVK.[Q]	0.0189191	0.274944		0.01516	FALSE	Medium	DQLFVK		1	1	1	QDY56165.1		749.419	K.DQLFVK.Q
High	QDY56962.1	co-chaperone GroES [Helicobacter pylori B128]	0	12.073	33	6	1	118	13	6.6	78	33	7	6	groES	HP0011	cytoplasmic co-chaperone
Percolator PEP (by Search Engine): A4 Mascot	Positions in Master Proteins	Annotated Sequence	Qvality q-value	Qvality PEP	Modifications in Master Proteins	Percolator q-Value (by Search Engine): A4 Mascot	Contaminant	Confidence	Sequence	Modifications	# Protein Groups	# Proteins	# PSMs	Master Protein Accessions		Theo. MH+ [Da]	Sequence in Protein	Peptide Group Modifications in Protein
0.05608	QDY56962.1 [10-14]	[R].VLVER.[L]	0.00830527	0.0850821		0.006065	FALSE	High	VLVER		1	1	2	QDY56962.1		615.382	R.VLVER.L
0.01791	QDY56962.1 [21-32]	[K].TSSGIIIPDNAK.[E]	0.00299638	0.0282434		0.002065	FALSE	High	TSSGIIIPDNAK		1	1	1	QDY56962.1		1215.66	K.TSSGIIIPDNAK.E
0.08473	QDY56962.1 [56-64]	[K].EGDVIAFGK.[Y]	0.00964825	0.124431		0.006905	FALSE	High	EGDVIAFGK		1	1	1	QDY56962.1		935.483	K.EGDVIAFGK.Y
0.01551	QDY56962.1 [15-20]	[R].LEEENK.[T]	0.00247173	0.0244479		0.001705	FALSE	High	LEEENK		1	1	1	QDY56962.1		761.368	R.LEEENK.T
2.532e-05	QDY56962.1 [15-32]	[R].LEEENKTSSGIIIPDNAK.[E]	0	3.64398e-05		0	FALSE	High	LEEENKTSSGIIIPDNAK		1	1	1	QDY56962.1		1958.01	R.LEEENKTSSGIIIPDNAK.E
0.3185	QDY56962.1 [3-9]	[K].FQPLGER.[V]	0.0329967	0.412916		0.0262	FALSE	Medium	FQPLGER		1	1	1	QDY56962.1		846.447	K.FQPLGER.V
High	QDY56820.1	hypothetical protein CV725_06830 [Helicobacter pylori B128]	0	6.664	11	0	1	219	25.9	8.62	77	11	3	3		HP0931/HP0932	predicted lipoprotein
Percolator PEP (by Search Engine): A4 Mascot	Positions in Master Proteins	Annotated Sequence	Qvality q-value	Qvality PEP	Modifications in Master Proteins	Percolator q-Value (by Search Engine): A4 Mascot	Contaminant	Confidence	Sequence	Modifications	# Protein Groups	# Proteins	# PSMs	Master Protein Accessions		Theo. MH+ [Da]	Sequence in Protein	Peptide Group Modifications in Protein
0.0002039	QDY56820.1 [167-177]	[R].VLYVDGSVSGR.[T]	0	0.000294492		0	FALSE	High	VLYVDGSVSGR		1	2	1	QDY56820.1		1151.61	R.VLYVDGSVSGR.T
0.003091	QDY56820.1 [204-209]	[R].YYYNLR.[L]	0.00143485	0.00471258		0.0009944	FALSE	High	YYYNLR		1	2	1	QDY56820.1		891.436	R.YYYNLR.L
0.3439	QDY56820.1 [90-95]	[K].NVIYAR.[I]	0.0352999	0.443982		0.02776	FALSE	Medium	NVIYAR		1	2	1	QDY56820.1		735.415	K.NVIYAR.I
High	QDY56066.1	urease accessory protein UreG [Helicobacter pylori B128]	0	5.889	11	2	1	199	21.9	5.14	76	11	2	2	ureG	HP0068	cytoplasmic protein
Percolator PEP (by Search Engine): A4 Mascot	Positions in Master Proteins	Annotated Sequence	Qvality q-value	Qvality PEP	Modifications in Master Proteins	Percolator q-Value (by Search Engine): A4 Mascot	Contaminant	Confidence	Sequence	Modifications	# Protein Groups	# Proteins	# PSMs	Master Protein Accessions		Theo. MH+ [Da]	Sequence in Protein	Peptide Group Modifications in Protein
0.0008238	QDY56066.1 [15-23]	[K].TALIEALTR.[H]	0	0.001201		0	FALSE	High	TALIEALTR		1	1	1	QDY56066.1		987.583	K.TALIEALTR.H
0.001566	QDY56066.1 [147-158]	[K].IDLAPYVGADLK.[V]	0	0.00231234		0	FALSE	High	IDLAPYVGADLK		1	1	1	QDY56066.1		1274.7	K.IDLAPYVGADLK.V
High	QDY56139.1	DUF4006 domain-containing protein [Helicobacter pylori B128]	0	7.829	43	3	1	68	7.8	9.6	76	43	3	3		HP0148	inner membrane protein
Percolator PEP (by Search Engine): A4 Mascot	Positions in Master Proteins	Annotated Sequence	Qvality q-value	Qvality PEP	Modifications in Master Proteins	Percolator q-Value (by Search Engine): A4 Mascot	Contaminant	Confidence	Sequence	Modifications	# Protein Groups	# Proteins	# PSMs	Master Protein Accessions		Theo. MH+ [Da]	Sequence in Protein	Peptide Group Modifications in Protein
0.001608	QDY56139.1 [42-51]	[R].YKDINALETK.[N]	0	0.00238104		0	FALSE	High	YKDINALETK		1	1	1	QDY56139.1		1194.64	R.YKDINALETK.N
0.001429	QDY56139.1 [57-67]	[R].ANYELVNQGSK.[K]	0	0.00210409		0	FALSE	High	ANYELVNQGSK		1	1	1	QDY56139.1		1222.61	R.ANYELVNQGSK.K
0.006458	QDY56139.1 [34-41]	[K].EQATNYYR.[Y]	0.0020469	0.0101162		0.001419	FALSE	High	EQATNYYR		1	1	1	QDY56139.1		1044.47	K.EQATNYYR.Y
High	QDY56880.1	hypothetical protein CV725_07200 [Helicobacter pylori B128]	0	7.061	11	3	1	320	36.4	9.47	73	11	3	3		no homolog in 26695	outer membrane protein
Percolator PEP (by Search Engine): A4 Mascot	Positions in Master Proteins	Annotated Sequence	Qvality q-value	Qvality PEP	Modifications in Master Proteins	Percolator q-Value (by Search Engine): A4 Mascot	Contaminant	Confidence	Sequence	Modifications	# Protein Groups	# Proteins	# PSMs	Master Protein Accessions		Theo. MH+ [Da]	Sequence in Protein	Peptide Group Modifications in Protein
0.001197	QDY56880.1 [181-195]	[K].VSTNYTPLNFGIDVK.[Y]	0	0.00175814		0	FALSE	High	VSTNYTPLNFGIDVK		1	1	1	QDY56880.1		1667.86	K.VSTNYTPLNFGIDVK.Y
0.004048	QDY56880.1 [295-305]	[K].GEVLFSNFLTK.[A]	0.00143485	0.00624493		0.0009944	FALSE	High	GEVLFSNFLTK		1	1	1	QDY56880.1		1254.67	K.GEVLFSNFLTK.A
0.01795	QDY56880.1 [87-94]	[K].HLVAMQTK.[N]	0.00299638	0.0282434		0.002065	FALSE	High	HLVAMQTK		1	1	1	QDY56880.1		927.508	K.HLVAMQTK.N
High	QDY55617.1	hypothetical protein CV725_00030 [Helicobacter pylori B128]	0	9.973	33	2	1	115	13.3	7.5	65	33	2	2		HP1524	predicted lipoprotein
Percolator PEP (by Search Engine): A4 Mascot	Positions in Master Proteins	Annotated Sequence	Qvality q-value	Qvality PEP	Modifications in Master Proteins	Percolator q-Value (by Search Engine): A4 Mascot	Contaminant	Confidence	Sequence	Modifications	# Protein Groups	# Proteins	# PSMs	Master Protein Accessions		Theo. MH+ [Da]	Sequence in Protein	Peptide Group Modifications in Protein
0.0003124	QDY55617.1 [38-49]	[K].TTQNNPINQANK.[D]	0	0.000452139		0	FALSE	High	TTQNNPINQANK		1	1	1	QDY55617.1		1342.67	K.TTQNNPINQANK.D
3.405e-07	QDY55617.1 [66-91]	[K].EVNDLINNENKIDEINNEENADPSQK.[R]	0	4.8909e-07		0	FALSE	High	EVNDLINNENKIDEINNEENADPSQK		1	1	1	QDY55617.1		2998.39	K.EVNDLINNENKIDEINNEENADPSQK.R
High	QDY56934.1	hypothetical protein CV725_07600 [Helicobacter pylori B128]	0	10.134	13	3	1	378	42.3	9.45	62	13	4	4		HP0042	inner membrane protein
Percolator PEP (by Search Engine): A4 Mascot	Positions in Master Proteins	Annotated Sequence	Qvality q-value	Qvality PEP	Modifications in Master Proteins	Percolator q-Value (by Search Engine): A4 Mascot	Contaminant	Confidence	Sequence	Modifications	# Protein Groups	# Proteins	# PSMs	Master Protein Accessions		Theo. MH+ [Da]	Sequence in Protein	Peptide Group Modifications in Protein
0.001435	QDY56934.1 [137-150]	[K].NYEENLIFPMDNPK.[G]	0	0.00211557		0	FALSE	High	NYEENLIFPMDNPK		1	1	1	QDY56934.1		1723.8	K.NYEENLIFPMDNPK.G
0.004986	QDY56934.1 [179-195]	[RK].MIPAFLITPISSQIAGK.[V]	0.00143485	0.00776599		0.0009944	FALSE	High	MIPAFLITPISSQIAGK		1	2	1	QDY56934.1		1787.01	K.MIPAFLITPISSQIAGK.V
0.002041	QDY56934.1 [369-378]	[R].ENEVIAEFLK.[-]	0.00143485	0.00304897		0.0009944	FALSE	High	ENEVIAEFLK		1	1	1	QDY56934.1		1191.63	R.ENEVIAEFLK.-
0.00503	QDY56934.1 [151-159]	[K].GIDGFTNLK.[E]	0.00143485	0.00783457		0.0009944	FALSE	High	GIDGFTNLK		1	1	1	QDY56934.1		964.51	K.GIDGFTNLK.E
High	QDY56995.1	ABC transporter substrate-binding protein [Helicobacter pylori B128]	0.007	3.39	5	0	1	335	37.5	9.16	61	5	2	2		HP1561	predicted Sec/SPI signal peptide
Percolator PEP (by Search Engine): A4 Mascot	Positions in Master Proteins	Annotated Sequence	Qvality q-value	Qvality PEP	Modifications in Master Proteins	Percolator q-Value (by Search Engine): A4 Mascot	Contaminant	Confidence	Sequence	Modifications	# Protein Groups	# Proteins	# PSMs	Master Protein Accessions		Theo. MH+ [Da]	Sequence in Protein	Peptide Group Modifications in Protein
0.01575	QDY56995.1 [216-224]	[K].GGIDNFGLK.[Y]	0.00247173	0.0248387		0.001705	FALSE	High	GGIDNFGLK		1	2	1	QDY56995.1		920.484	K.GGIDNFGLK.Y
0.02584	QDY56995.1 [231-237]	[R].ADISVEK.[I]	0.00355018	0.0404768		0.002445	FALSE	High	ADISVEK		1	2	1	QDY56995.1		761.404	R.ADISVEK.I
Percolator PEP (by Search Engine): A4 Mascot	Positions in Master Proteins	Annotated Sequence	Qvality q-value	Qvality PEP	Modifications in Master Proteins	Percolator q-Value (by Search Engine): A4 Mascot	Contaminant	Confidence	Sequence	Modifications	# Protein Groups	# Proteins	# PSMs	Master Protein Accessions		Theo. MH+ [Da]	Sequence in Protein	Peptide Group Modifications in Protein
0.003564	QDY55746.1 [79-92]	[K].ELGDLDLSALETLK.[R]	0.00143485	0.0054749		0.0009944	FALSE	High	ELGDLDLSALETLK		1	1	1	QDY55746.1		1516.81	K.ELGDLDLSALETLK.R
0.0008769	QDY55746.1 [176-187]	[K].GSVAGFSGAYGR.[I]	0	0.00128044		0	FALSE	High	GSVAGFSGAYGR		1	1	1	QDY55746.1		1128.54	K.GSVAGFSGAYGR.I
High	QDY56840.1	hypothetical protein CV725_06960 [Helicobacter pylori B128]	0	5.952	14	0	1	188	21.2	8.6	57	14	2	2		HP0953	predicted Sec/SPI signal peptide
Percolator PEP (by Search Engine): A4 Mascot	Positions in Master Proteins	Annotated Sequence	Qvality q-value	Qvality PEP	Modifications in Master Proteins	Percolator q-Value (by Search Engine): A4 Mascot	Contaminant	Confidence	Sequence	Modifications	# Protein Groups	# Proteins	# PSMs	Master Protein Accessions		Theo. MH+ [Da]	Sequence in Protein	Peptide Group Modifications in Protein
0.02412	QDY56840.1 [126-136]	[K].IQVSNTYTNLK.[S]	0.00355018	0.0376979		0.002445	FALSE	High	IQVSNTYTNLK		1	2	1	QDY56840.1		1280.68	K.IQVSNTYTNLK.S
4.634e-05	QDY56840.1 [160-175]	[K].ASVENLNDNEIAYIAK.[V]	0	6.67554e-05		0	FALSE	High	ASVENLNDNEIAYIAK		1	2	1	QDY56840.1		1763.88	K.ASVENLNDNEIAYIAK.V
High	QDY56065.1	urease accessory protein [Helicobacter pylori B128]	0	6.365	13	4	1	265	29.6	6.34	54	13	4	4	ureH	HP0067	cytoplasmic protein
Percolator PEP (by Search Engine): A4 Mascot	Positions in Master Proteins	Annotated Sequence	Qvality q-value	Qvality PEP	Modifications in Master Proteins	Percolator q-Value (by Search Engine): A4 Mascot	Contaminant	Confidence	Sequence	Modifications	# Protein Groups	# Proteins	# PSMs	Master Protein Accessions		Theo. MH+ [Da]	Sequence in Protein	Peptide Group Modifications in Protein
0.00372	QDY56065.1 [256-264]	[R].LTTQTITQK.[I]	0.00143485	0.00572739		0.0009944	FALSE	High	LTTQTITQK		1	1	1	QDY56065.1		1033.59	R.LTTQTITQK.I
0.002819	QDY56065.1 [1-9]	[-].MNTYAQESK.[L]	0.00143485	0.00428261		0.0009944	FALSE	High	MNTYAQESK		1	1	1	QDY56065.1		1071.48	-.MNTYAQESK.L
0.3531	QDY56065.1 [77-84]	[R].ITSQSFEK.[I]	0.0365518	0.454434		0.02859	FALSE	Medium	ITSQSFEK		1	1	1	QDY56065.1		939.478	R.ITSQSFEK.I
0.1166	QDY56065.1 [35-42]	[K].LMAPFYPK.[D]	0.0130897	0.16628		0.0092	FALSE	Medium	LMAPFYPK		1	1	1	QDY56065.1		966.512	K.LMAPFYPK.D
High	QDY56975.1	pyridoxine 5'-phosphate synthase [Helicobacter pylori B128]	0	4.565	7	2	1	262	29.7	7.91	50	7	2	2	pdxJ	HP1582	cytoplasmic protein
Percolator PEP (by Search Engine): A4 Mascot	Positions in Master Proteins	Annotated Sequence	Qvality q-value	Qvality PEP	Modifications in Master Proteins	Percolator q-Value (by Search Engine): A4 Mascot	Contaminant	Confidence	Sequence	Modifications	# Protein Groups	# Proteins	# PSMs	Master Protein Accessions		Theo. MH+ [Da]	Sequence in Protein	Peptide Group Modifications in Protein
0.01642	QDY56975.1 [252-261]	[K].AILEMAQLIK.[R]	0.00299638	0.0258485		0.002065	FALSE	High	AILEMAQLIK		1	1	1	QDY56975.1		1129.66	K.AILEMAQLIK.R
0.001659	QDY56975.1 [50-58]	[R].HIQNEDVLR.[L]	0	0.00245776		0	FALSE	High	HIQNEDVLR		1	1	1	QDY56975.1		1123.59	R.HIQNEDVLR.L
High	QDY55680.1	hypothetical protein CV725_00370 [Helicobacter pylori B128]	0	4.155	22	0	1	130	14.8	9.29	49	22	4	4		HP1455	predicted Sec/SPI signal peptide
Percolator PEP (by Search Engine): A4 Mascot	Positions in Master Proteins	Annotated Sequence	Qvality q-value	Qvality PEP	Modifications in Master Proteins	Percolator q-Value (by Search Engine): A4 Mascot	Contaminant	Confidence	Sequence	Modifications	# Protein Groups	# Proteins	# PSMs	Master Protein Accessions		Theo. MH+ [Da]	Sequence in Protein	Peptide Group Modifications in Protein
0.04148	QDY55680.1 [88-96]	[K].VMEAFKGDK.[I]	0.00627622	0.0637957		0.004627	FALSE	High	VMEAFKGDK		1	2	1	QDY55680.1		1024.51	K.VMEAFKGDK.I
0.03749	QDY55680.1 [123-130]	[K].KHVALTNE.[-]	0.00574569	0.0578871		0.003939	FALSE	High	KHVALTNE		1	2	1	QDY55680.1		911.495	K.KHVALTNE.-
0.1691	QDY55680.1 [82-87]	[R].QNALEK.[V]	0.0155215	0.231506		0.01149	FALSE	Medium	QNALEK		1	2	1	QDY55680.1		702.378	R.QNALEK.V
0.2661	QDY55680.1 [47-52]	[K].EVQVEK.[T]	0.027021	0.349256		0.02155	FALSE	Medium	EVQVEK		1	2	1	QDY55680.1		731.393	K.EVQVEK.T
High	QDY56009.1	neuraminyllactose-binding hemagglutinin [Helicobacter pylori B128]	0.007	2.985	6	2	1	249	28.3	8.19	43	6	2	2		HP0410	outer membrane protein
Percolator PEP (by Search Engine): A4 Mascot	Positions in Master Proteins	Annotated Sequence	Qvality q-value	Qvality PEP	Modifications in Master Proteins	Percolator q-Value (by Search Engine): A4 Mascot	Contaminant	Confidence	Sequence	Modifications	# Protein Groups	# Proteins	# PSMs	Master Protein Accessions		Theo. MH+ [Da]	Sequence in Protein	Peptide Group Modifications in Protein
0.004054	QDY56009.1 [105-114]	[K].DASEIPQDIK.[E]	0.00143485	0.00626206		0.0009944	FALSE	High	DASEIPQDIK		1	1	1	QDY56009.1		1115.56	K.DASEIPQDIK.E
0.2554	QDY56009.1 [241-246]	[K].VSSEMK.[K]	0.0266632	0.336342		0.02155	FALSE	Medium	VSSEMK		1	1	1	QDY56009.1		680.328	K.VSSEMK.K
High	EEC24394.1	hypothetical protein HPB128_172g28 [Helicobacter pylori B128]	0	5.939	4	0	1	697	75.2	8.72	43	4	2	2	cstA	HP1168	inner membrane protein
Percolator PEP (by Search Engine): A4 Mascot	Positions in Master Proteins	Annotated Sequence	Qvality q-value	Qvality PEP	Modifications in Master Proteins	Percolator q-Value (by Search Engine): A4 Mascot	Contaminant	Confidence	Sequence	Modifications	# Protein Groups	# Proteins	# PSMs	Master Protein Accessions		Theo. MH+ [Da]	Sequence in Protein	Peptide Group Modifications in Protein
0.001052	EEC24394.1 [439-448]	[K].NIGESSILSR.[T]	0	0.00153939		0	FALSE	High	NIGESSILSR		1	2	1	EEC24394.1		1075.57	K.NIGESSILSR.T
0.001093	EEC24394.1 [610-628]	[K].SNDSVLNNVSHVAQMQIIK.[E]	0	0.00160191		0	FALSE	High	SNDSVLNNVSHVAQMQIIK		1	2	1	EEC24394.1		2097.08	K.SNDSVLNNVSHVAQMQIIK.E
High	QDY56735.1	cag pathogenicity island protein Cag1 [Helicobacter pylori B128]	0	5.463	22	2	1	115	12.3	8.81	37	22	2	2		HP0520	inner membrane protein
Percolator PEP (by Search Engine): A4 Mascot	Positions in Master Proteins	Annotated Sequence	Qvality q-value	Qvality PEP	Modifications in Master Proteins	Percolator q-Value (by Search Engine): A4 Mascot	Contaminant	Confidence	Sequence	Modifications	# Protein Groups	# Proteins	# PSMs	Master Protein Accessions		Theo. MH+ [Da]	Sequence in Protein	Peptide Group Modifications in Protein
0.0009948	QDY56735.1 [2-15]	[M].ADTINTTETTHETK.[K]	0	0.00145383		0	FALSE	High	ADTINTTETTHETK		1	1	1	QDY56735.1		1561.73	M.ADTINTTETTHETK.K
0.00346	QDY56735.1 [87-97]	[K].AATTVNNETQK.[S]	0.00143485	0.00530518		0.0009944	FALSE	High	AATTVNNETQK		1	1	1	QDY56735.1		1176.59	K.AATTVNNETQK.S
Percolator PEP (by Search Engine): A4 Mascot	Positions in Master Proteins	Annotated Sequence	Qvality q-value	Qvality PEP	Modifications in Master Proteins	Percolator q-Value (by Search Engine): A4 Mascot	Contaminant	Confidence	Sequence	Modifications	# Protein Groups	# Proteins	# PSMs	Master Protein Accessions		Theo. MH+ [Da]	Sequence in Protein	Peptide Group Modifications in Protein
0.0007179	QDY55912.1 [5-17]	[R].YIQQFEDTQLKDK.[A]	0	0.0010432		0	FALSE	High	YIQQFEDTQLKDK		1	1	1	QDY55912.1		1655.83	R.YIQQFEDTQLKDK.A
0.0717	QDY55912.1 [30-35]	[R].LGITIK.[GE]	0.00926385	0.106926		0.006697	FALSE	High	LGITIK		1	2	2	QDY55912.1		644.434	R.LGITIK.E
High	QDY57014.1	preprotein translocase subunit YajC [Helicobacter pylori B128]	0	5.943	22	2	1	127	14.4	9.5	29	22	2	2	yajC	HP1551	inner membrane protein
Percolator PEP (by Search Engine): A4 Mascot	Positions in Master Proteins	Annotated Sequence	Qvality q-value	Qvality PEP	Modifications in Master Proteins	Percolator q-Value (by Search Engine): A4 Mascot	Contaminant	Confidence	Sequence	Modifications	# Protein Groups	# Proteins	# PSMs	Master Protein Accessions		Theo. MH+ [Da]	Sequence in Protein	Peptide Group Modifications in Protein
0.03186	QDY57014.1 [62-70]	[K].AEANFFSVK.[L]	0.00521227	0.0495219		0.003573	FALSE	High	AEANFFSVK		1	1	1	QDY57014.1		1012.51	K.AEANFFSVK.L
3.578e-05	QDY57014.1 [88-106]	[K].LDELDQFGLAEPIVIQQGR.[E]	0	5.14356e-05		0	FALSE	High	LDELDQFGLAEPIVIQQGR		1	1	1	QDY57014.1		2141.12	K.LDELDQFGLAEPIVIQQGR.E
Percolator PEP (by Search Engine): A4 Mascot	Positions in Master Proteins	Annotated Sequence	Qvality q-value	Qvality PEP	Modifications in Master Proteins	Percolator q-Value (by Search Engine): A4 Mascot	Contaminant	Confidence	Sequence	Modifications	# Protein Groups	# Proteins	# PSMs	Master Protein Accessions		Theo. MH+ [Da]	Sequence in Protein	Peptide Group Modifications in Protein
0.3823	QDY55865.1 [1061-1066]; QDY56215.1 [215-220]	[K].ISILEK.[DI]	0.0396389	0.488411		0.03095	FALSE	Medium	ISILEK		2	2	2	QDY55865.1; QDY56215.1		702.44	K.LSILEK.D
0.4583	QDY55865.1 [980-984]	[R].EELLR.[V]	0.047766	0.570221		0.03697	FALSE	Medium	EELLR		1	1	1	QDY55865.1		659.372	R.EELLR.V
High	QDY56687.1	hypothetical protein CV725_06040 [Helicobacter pylori B128]	0.007	3.343	1	1	1	977	110.9	9.25	27	1	3	2		HP0586	predicted TM helix; AsmA-like protein likely involved in transport of glycerophospholipids to the outer membrane
Percolator PEP (by Search Engine): A4 Mascot	Positions in Master Proteins	Annotated Sequence	Qvality q-value	Qvality PEP	Modifications in Master Proteins	Percolator q-Value (by Search Engine): A4 Mascot	Contaminant	Confidence	Sequence	Modifications	# Protein Groups	# Proteins	# PSMs	Master Protein Accessions		Theo. MH+ [Da]	Sequence in Protein	Peptide Group Modifications in Protein
0.02766	QDY56687.1 [507-512]; QDY56108.1 [88-93]	[KR].IIDTIK.[AET]	0.00469961	0.0431051		0.003234	FALSE	High	IIDTIK		2	3	6	QDY56687.1; QDY56108.1		702.44	K.IIDTIK.A
0.3657	QDY56687.1 [438-444]	[K].IALDLNK.[K]	0.0388153	0.469612		0.03011	FALSE	Medium	IALDLNK		1	1	1	QDY56687.1		786.472	K.IALDLNK.K
High	QDY56425.1	outer membrane beta-barrel protein HofD [Helicobacter pylori B128]	0	5.456	6	0	1	481	55.3	9.28	26	6	4	4	hofD	HP0487	outer membrane protein
Percolator PEP (by Search Engine): A4 Mascot	Positions in Master Proteins	Annotated Sequence	Qvality q-value	Qvality PEP	Modifications in Master Proteins	Percolator q-Value (by Search Engine): A4 Mascot	Contaminant	Confidence	Sequence	Modifications	# Protein Groups	# Proteins	# PSMs	Master Protein Accessions		Theo. MH+ [Da]	Sequence in Protein	Peptide Group Modifications in Protein
0.06653	QDY56425.1 [314-321]	[K].SGQTYFFR.[T]	0.00873345	0.0999325		0.006343	FALSE	High	SGQTYFFR		1	2	1	QDY56425.1		1005.48	K.SGQTYFFR.T
0.02295	QDY56425.1 [66-70]	[R].YQPSK.[D]	0.00299638	0.0360074		0.002065	FALSE	High	YQPSK		1	2	1	QDY56425.1		622.319	R.YQPSK.D
0.01932	QDY56425.1 [235-242]	[K].ALMVADLK.[Y]	0.00299638	0.0303937		0.002065	FALSE	High	ALMVADLK		1	2	1	QDY56425.1		860.491	K.ALMVADLK.Y
0.1187	QDY56425.1 [329-337]	[K].WQFGGSVYK.[N]	0.0130897	0.169005		0.0092	FALSE	Medium	WQFGGSVYK		1	2	1	QDY56425.1		1071.53	K.WQFGGSVYK.N
Percolator PEP (by Search Engine): A4 Mascot	Positions in Master Proteins	Annotated Sequence	Qvality q-value	Qvality PEP	Modifications in Master Proteins	Percolator q-Value (by Search Engine): A4 Mascot	Contaminant	Confidence	Sequence	Modifications	# Protein Groups	# Proteins	# PSMs	Master Protein Accessions		Theo. MH+ [Da]	Sequence in Protein	Peptide Group Modifications in Protein
0.0224	QDY56775.1 [45-52]	[K].NQVPTHER.[I]	0.00299638	0.0351195		0.002065	FALSE	High	NQVPTHER		1	1	2	QDY56775.1		980.491	K.NQVPTHER.I
0.2882	QDY56775.1 [137-144]	[K].IFSVLDLK.[G]	0.0287371	0.37676		0.02268	FALSE	Medium	IFSVLDLK		1	1	1	QDY56775.1		934.561	K.IFSVLDLK.G
1Locus tags are designated for H. pylori 26695.
2Proteins indicated as 'predicted lipoproteins' have a Sec/SPII signal peptide as predicted by SignalP-6.0 (https://services.healthtech.dtu.dk/services/SignalP-6.0/) with a likelihood score >0.92, while proteins indicated as 'predicted secreted protein' have a Sec/SPI
