# Supplementary material for: Helicobacter pylori HP0135 Is a Small Lipoprotein That Has a Role in Outer Membrane Stability
Source: Molecules. 2025 Jan 7;30(2):204. doi: 10.3390/molecules30020204 (PMC11768039; doi:10.3390/molecules30020204)
Supplement: Supplementary file 1 [file molecules-30-00204-s001.zip › Table S3.xlsx]

## Sheet: Proteins
Table S3. Proteins identified from the Sarkosyl-soluble fraction.
Protein FDR Confidence: Combined	Accession	Description	Exp. q-value: Combined	Sum PEP Score	Coverage [%]	# Protein Unique Peptides	# Protein Groups	# AAs	MW [kDa]	calc. pI	Score Mascot: A4 Mascot	Coverage [%] (by Search Engine): A4 Mascot	# PSMs (by Search Engine): A4 Mascot	# Peptides (by Search Engine): A4 Mascot	gene designation	locus tag1	comments
High	QDY55679.1	hypothetical protein CV725_00365 [Helicobacter pylori B128]	0	57.47	62	15	1	175	19.1	9.51	591	62	29	15		HP1456	predicted lipoprotein
Percolator PEP (by Search Engine): A4 Mascot	Positions in Master Proteins	Annotated Sequence	Qvality q-value	Qvality PEP	Modifications in Master Proteins	Percolator q-Value (by Search Engine): A4 Mascot	Contaminant	Confidence	Sequence	Modifications	# Protein Groups	# Proteins	# PSMs	Master Protein Accessions	# Missed Cleavages	Theo. MH+ [Da]	Confidence (by Search Engine): A4 Mascot	Sequence in Protein	Positions in Protein	Peptide Group Modifications in Protein
0.03353	QDY55679.1 [129-135]	[K].ISQLVDK.[E]	0.000986762	0.016844		0.00424	FALSE	High	ISQLVDK		1	1	2	QDY55679.1	0	802.467	High	K.ISQLVDK.E	[129-135]
3.129e-05	QDY55679.1 [129-141]	[K].ISQLVDKELIASK.[M]	0	3.65451e-07		0	FALSE	High	ISQLVDKELIASK		1	1	4	QDY55679.1	1	1443.84	High	K.ISQLVDKELIASK.M	[129-141]
0.001547	QDY55679.1 [166-174]	[K].VREELGMVK.[K]	0	1.49124e-05		0	FALSE	High	VREELGMVK		1	1	2	QDY55679.1	1	1060.58	High	K.VREELGMVK.K	[166-174]
0.006655	QDY55679.1 [166-174]	[K].VREELGMVK.[K]	0	0.00787849		0	FALSE	High	VREELGMVK	1xOxidation [M7]	1	1	2	QDY55679.1	1	1076.58	High	K.VREELGMVK.K	[166-174]
0.0225	QDY55679.1 [152-160]	[R].VFVLVGLDK.[Q]	0.000986762	0.0261173		0.0009256	FALSE	High	VFVLVGLDK		1	1	1	QDY55679.1	0	989.603	High	R.VFVLVGLDK.Q	[152-160]
0.001262	QDY55679.1 [61-68]	[K].YSGVFLGR.[A]	0	0.000136051		0	FALSE	High	YSGVFLGR		1	1	2	QDY55679.1	0	898.478	High	K.YSGVFLGR.A	[61-68]
0.06109	QDY55679.1 [112-119]	[R].TVDASGKR.[S]	0.00760911	0.0697805		0.009308	FALSE	High	TVDASGKR		1	1	1	QDY55679.1	1	833.448	High	R.TVDASGKR.S	[112-119]
0.05316	QDY55679.1 [136-141]	[K].ELIASK.[M]	0.00456217	0.0485176		0.00651	FALSE	High	ELIASK		1	1	2	QDY55679.1	0	660.393	High	K.ELIASK.M	[136-141]
0.05817	QDY55679.1 [168-174]	[R].EELGMVK.[K]	0.00683771	0.0664982		0.008615	FALSE	High	EELGMVK		1	1	1	QDY55679.1	0	805.412	High	R.EELGMVK.K	[168-174]
0.0004508	QDY55679.1 [43-54]	[K].GAPDWVVGDLEK.[V]	0	0.000559279		0	FALSE	High	GAPDWVVGDLEK		1	1	2	QDY55679.1	0	1285.64	High	K.GAPDWVVGDLEK.V	[43-54]
3.035e-08	QDY55679.1 [69-88]	[R].AEDLITNNDVDYSTNQATAK.[A]	0	4.48088e-08		0	FALSE	High	AEDLITNNDVDYSTNQATAK		1	1	2	QDY55679.1	0	2183.01	High	R.AEDLITNNDVDYSTNQATAK.A	[69-88]
0.008011	QDY55679.1 [91-98]	[R].ANLAANLK.[S]	0	0.00945795		0	FALSE	High	ANLAANLK		1	1	2	QDY55679.1	0	814.478	High	R.ANLAANLK.S	[91-98]
0.2014	QDY55679.1 [112-118]	[R].TVDASGK.[R]	0.0359123	0.224408		0.03553	FALSE	Medium	TVDASGK		1	1	2	QDY55679.1	0	677.346	Medium	R.TVDASGK.R	[112-118]
0.07505	QDY55679.1 [146-151]	[R].YVGKDR.[V]	0.01119	0.0853812		0.01323	FALSE	Medium	YVGKDR		1	1	1	QDY55679.1	1	737.394	Medium	R.YVGKDR.V	[146-151]
0.1457	QDY55679.1 [104-109]	[K].DLENEK.[T]	0.0124625	0.0979476		0.02603	FALSE	Medium	DLENEK		1	1	2	QDY55679.1	0	747.352	Medium	K.DLENEK.T	[104-109]
0.07095	QDY55679.1 [120-128]	[R].SISGTDTEK.[I]	0.010608	0.0808374		0.01274	FALSE	Medium	SISGTDTEK		1	1	1	QDY55679.1	0	937.447	Medium	R.SISGTDTEK.I	[120-128]
High	QDW68641.1	flagellin A [Helicobacter pylori]	0	62.24	35	0	1	510	53.2	6.43	545	35	16	12	flaA	HP0601	major flagellin
Percolator PEP (by Search Engine): A4 Mascot	Positions in Master Proteins	Annotated Sequence	Qvality q-value	Qvality PEP	Modifications in Master Proteins	Percolator q-Value (by Search Engine): A4 Mascot	Contaminant	Confidence	Sequence	Modifications	# Protein Groups	# Proteins	# PSMs	Master Protein Accessions	# Missed Cleavages	Theo. MH+ [Da]	Confidence (by Search Engine): A4 Mascot	Sequence in Protein	Positions in Protein	Peptide Group Modifications in Protein
0.0004704	QDW68641.1 [439-463]	[R].SDLGSVQNQMISTVNNISITQVNVK.[A]	0	0.000584462		0	FALSE	High	SDLGSVQNQMISTVNNISITQVNVK	1xOxidation [M10]	1	2	1	QDW68641.1	0	2705.38	High	R.SDLGSVQNQMISTVNNISITQVNVK.A	[439-463]
0.001786	QDW68641.1 [119-145]	[R].LIQGLDNIGNTTTYNGQALLSGQFTNK.[E]	0	0.00216304		0	FALSE	High	LIQGLDNIGNTTTYNGQALLSGQFTNK		1	2	1	QDW68641.1	0	2881.47	High	R.LIQGLDNIGNTTTYNGQALLSGQFTNK.E	[119-145]
3.805e-06	QDW68641.1 [274-294]	[R].LVAAINAVTSETGVEAYTDQK.[G]	0	5.13875e-06		0	FALSE	High	LVAAINAVTSETGVEAYTDQK		1	2	2	QDW68641.1	0	2180.11	High	R.LVAAINAVTSETGVEAYTDQK.G	[274-294]
0.0004241	QDW68641.1 [311-332]	[K].TDSVGNGPSALTMVNGGQDLTK.[G]	0	0.000526678		0	FALSE	High	TDSVGNGPSALTMVNGGQDLTK		1	2	2	QDW68641.1	0	2162.04	High	K.TDSVGNGPSALTMVNGGQDLTK.G	[311-332]
3.99e-06	QDW68641.1 [96-109]	[K].ATQAAQDGQTTESR.[K]	0	5.39176e-06		0	FALSE	High	ATQAAQDGQTTESR		1	2	1	QDW68641.1	0	1463.67	High	K.ATQAAQDGQTTESR.K	[96-109]
1.805e-10	QDW68641.1 [471-483]	[R].DVDFAEESANFNK.[N]	0	2.91669e-10		0	FALSE	High	DVDFAEESANFNK		1	2	1	QDW68641.1	0	1485.65	High	R.DVDFAEESANFNK.N	[471-483]
0.0001071	QDW68641.1 [146-158]	[K].EFQVGAYSNQSIK.[A]	0	0.000136597		0	FALSE	High	EFQVGAYSNQSIK		1	2	1	QDW68641.1	0	1470.72	High	K.EFQVGAYSNQSIK.A	[146-158]
3.185e-08	QDW68641.1 [41-55]	[K].AADDASGMTVADSLR.[S]	0	4.68271e-08		0	FALSE	High	AADDASGMTVADSLR	1xOxidation [M8]	1	2	1	QDW68641.1	0	1495.67	High	K.AADDASGMTVADSLR.S	[41-55]
1.847e-07	QDW68641.1 [41-55]	[K].AADDASGMTVADSLR.[S]	0	2.63145e-07		0	FALSE	High	AADDASGMTVADSLR		1	2	1	QDW68641.1	0	1479.67	High	K.AADDASGMTVADSLR.S	[41-55]
0.01476	QDW68641.1 [159-168]	[K].ASIGSTTSDK.[I]	0.000986762	0.0172463		0.0009256	FALSE	High	ASIGSTTSDK		1	2	1	QDW68641.1	0	966.474	High	K.ASIGSTTSDK.I	[159-168]
0.004684	QDW68641.1 [110-118]	[R].KAIQSDIVR.[L]	0	0.00557236		0	FALSE	High	KAIQSDIVR		1	2	1	QDW68641.1	1	1029.61	High	R.KAIQSDIVR.L	[110-118]
0.02456	QDW68641.1 [81-87]	[K].AMDEQIK.[I]	0.000986762	0.0284502		0.0009256	FALSE	High	AMDEQIK	1xOxidation [M2]	1	3	2	QDW68641.1	0	850.397	High	K.AMDEQLK.I	[81-87]
0.001334	QDW68641.1 [111-118]	[K].AIQSDIVR.[L]	0	0.00162183		0	FALSE	High	AIQSDIVR		1	2	1	QDW68641.1	0	901.51	High	K.AIQSDIVR.L	[111-118]
0.1678	QDW68641.1 [439-463]	[R].SDLGSVQNQMISTVNNISITQVNVK.[A]	0.0326147	0.187823		0.03277	FALSE	Medium	SDLGSVQNQMISTVNNISITQVNVK		1	2	1	QDW68641.1	0	2689.38	Medium	R.SDLGSVQNQMISTVNNISITQVNVK.A	[439-463]
High	QDY56283.1	polyisoprenoid-binding protein [Helicobacter pylori B128]	0	45.735	48	10	1	184	20.3	9.31	423	48	13	10		HP0305	predicted Sec/SPI signal peptide
Percolator PEP (by Search Engine): A4 Mascot	Positions in Master Proteins	Annotated Sequence	Qvality q-value	Qvality PEP	Modifications in Master Proteins	Percolator q-Value (by Search Engine): A4 Mascot	Contaminant	Confidence	Sequence	Modifications	# Protein Groups	# Proteins	# PSMs	Master Protein Accessions	# Missed Cleavages	Theo. MH+ [Da]	Confidence (by Search Engine): A4 Mascot	Sequence in Protein	Positions in Protein	Peptide Group Modifications in Protein
0.06591	QDY56283.1 [104-119]	[R].NVIEGDHAGSLTAYVR.[M]	0.0099187	0.0751225		0.01216	FALSE	High	NVIEGDHAGSLTAYVR		1	1	1	QDY56283.1	0	1701.86	Medium	R.NVIEGDHAGSLTAYVR.M	[104-119]
0.001254	QDY56283.1 [153-160]	[K].NELASLAK.[R]	0	0.00152737		0	FALSE	High	NELASLAK		1	1	1	QDY56283.1	0	845.473	High	K.NELASLAK.R	[153-160]
0.05971	QDY56283.1 [27-33]	[K].LTWTAFK.[T]	0.00760911	0.0682474		0.009308	FALSE	High	LTWTAFK		1	1	1	QDY56283.1	0	866.477	High	K.LTWTAFK.T	[27-33]
0.00982	QDY56283.1 [74-81]	[K].VNLGDDIK.[N]	0	0.0115311		0	FALSE	High	VNLGDDIK		1	1	2	QDY56283.1	0	873.468	High	K.VNLGDDIK.N	[74-81]
0.0003974	QDY56283.1 [127-137]	[K].VPMQYTIAEDK.[L]	0	0.000493995		0	FALSE	High	VPMQYTIAEDK		1	1	1	QDY56283.1	0	1294.63	High	K.VPMQYTIAEDK.L	[127-137]
1.03e-05	QDY56283.1 [127-137]	[K].VPMQYTIAEDK.[L]	0	1.36546e-05		0	FALSE	High	VPMQYTIAEDK	1xOxidation [M3]	1	1	1	QDY56283.1	0	1310.63	High	K.VPMQYTIAEDK.L	[127-137]
0.0331	QDY56283.1 [127-141]	[K].VPMQYTIAEDKLVVK.[G]	0.00377728	0.038154		0.003528	FALSE	High	VPMQYTIAEDKLVVK	1xOxidation [M3]	1	1	1	QDY56283.1	1	1749.95	High	K.VPMQYTIAEDKLVVK.G	[127-141]
9.357e-09	QDY56283.1 [60-73]	[K].TLLEGASASMDSLK.[V]	0	1.40821e-08		0	FALSE	High	TLLEGASASMDSLK		1	1	1	QDY56283.1	0	1422.71	High	K.TLLEGASASMDSLK.V	[60-73]
5.266e-07	QDY56283.1 [60-73]	[K].TLLEGASASMDSLK.[V]	0	7.36598e-07		0	FALSE	High	TLLEGASASMDSLK	1xOxidation [M10]	1	1	1	QDY56283.1	0	1438.71	High	K.TLLEGASASMDSLK.V	[60-73]
3.937e-06	QDY56283.1 [38-50]	[K].TPVNGSFESITYK.[L]	0	5.32736e-06		0	FALSE	High	TPVNGSFESITYK		1	1	1	QDY56283.1	0	1442.72	High	K.TPVNGSFESITYK.L	[38-50]
1.914e-07	QDY56283.1 [36-50]	[K].AKTPVNGSFESITYK.[L]	0	2.72804e-07		0	FALSE	High	AKTPVNGSFESITYK		1	1	1	QDY56283.1	1	1641.85	High	K.AKTPVNGSFESITYK.L	[36-50]
0.07406	QDY56283.1 [54-59]	[K].SQDSLK.[T]	0.01119	0.0841473		0.01323	FALSE	Medium	SQDSLK		1	1	1	QDY56283.1	0	677.346	Medium	K.SQDSLK.T	[54-59]
High	QDY56949.1	outer membrane protein [Helicobacter pylori B128]	0	52.249	21	14	1	711	77.7	8.82	413	21	16	14	hopD	HP0025	outer membrane protein
Percolator PEP (by Search Engine): A4 Mascot	Positions in Master Proteins	Annotated Sequence	Qvality q-value	Qvality PEP	Modifications in Master Proteins	Percolator q-Value (by Search Engine): A4 Mascot	Contaminant	Confidence	Sequence	Modifications	# Protein Groups	# Proteins	# PSMs	Master Protein Accessions	# Missed Cleavages	Theo. MH+ [Da]	Confidence (by Search Engine): A4 Mascot	Sequence in Protein	Positions in Protein	Peptide Group Modifications in Protein
0.0001106	QDY56949.1 [315-324]	[K].NAEIAVEQSK.[I]	0	0.000141044		0	FALSE	High	NAEIAVEQSK		1	1	1	QDY56949.1	0	1088.56	High	K.NAEIAVEQSK.I	[315-324]
0.04127	QDY56949.1 [304-314]	[K].NEISAIQDMIK.[N]	0.00456217	0.0474261		0.00424	FALSE	High	NEISAIQDMIK		1	1	1	QDY56949.1	0	1261.65	High	K.NEISAIQDMIK.N	[304-314]
0.0007549	QDY56949.1 [72-83]	[R].QSADPNAINNAR.[G]	0	0.0009299		0	FALSE	High	QSADPNAINNAR		1	1	1	QDY56949.1	0	1270.61	High	R.QSADPNAINNAR.G	[72-83]
7.199e-06	QDY56949.1 [325-340]	[K].IVAANAQNQHNLDTGK.[T]	0	9.63715e-06		0	FALSE	High	IVAANAQNQHNLDTGK		1	1	1	QDY56949.1	0	1693.86	High	K.IVAANAQNQHNLDTGK.T	[325-340]
3.347e-07	QDY56949.1 [248-257]	[K].VSNNAQELLK.[Q]	0	4.72229e-07		0	FALSE	High	VSNNAQELLK		1	1	1	QDY56949.1	0	1115.61	High	K.VSNNAQELLK.Q	[248-257]
0.0002705	QDY56949.1 [164-174]	[K].WSAISTENYAK.[I]	0	0.000339041		0	FALSE	High	WSAISTENYAK		1	1	1	QDY56949.1	0	1269.61	High	K.WSAISTENYAK.I	[164-174]
0.0004933	QDY56949.1 [514-523]	[R].TQELGSNPFR.[R]	0	0.000610778		0	FALSE	High	TQELGSNPFR		1	1	1	QDY56949.1	0	1148.57	High	R.TQELGSNPFR.R	[514-523]
0.01122	QDY56949.1 [84-91]	[R].GNLNASAK.[N]	0.000986762	0.0131388		0.0009256	FALSE	High	GNLNASAK		1	1	1	QDY56949.1	0	774.41	High	R.GNLNASAK.N	[84-91]
2.847e-05	QDY56949.1 [45-55]	[K].GIQDLSDSYER.[L]	0	3.71652e-05		0	FALSE	High	GIQDLSDSYER		1	1	1	QDY56949.1	0	1282.59	High	K.GIQDLSDSYER.L	[45-55]
7.798e-05	QDY56949.1 [347-359]	[K].DANFAQSMFANAK.[A]	0	9.9947e-05		0	FALSE	High	DANFAQSMFANAK		1	1	1	QDY56949.1	0	1414.64	High	K.DANFAQSMFANAK.A	[347-359]
0.01448	QDY56949.1 [178-184]	[K].AYQIIQK.[A]	0.000986762	0.0169104		0.0009256	FALSE	High	AYQIIQK		1	1	1	QDY56949.1	0	863.499	High	K.AYQIIQK.A	[178-184]
0.004294	QDY56949.1 [665-679]	[R].GADHSAQHGMELGVK.[I]	0	0.0051249		0	FALSE	High	GADHSAQHGMELGVK	1xOxidation [M10]	1	1	1	QDY56949.1	0	1552.72	High	R.GADHSAQHGMELGVK.I	[665-679]
5.624e-05	QDY56949.1 [665-679]	[R].GADHSAQHGMELGVK.[I]	0	7.25469e-05		0	FALSE	High	GADHSAQHGMELGVK		1	1	2	QDY56949.1	0	1536.72	High	R.GADHSAQHGMELGVK.I	[665-679]
0.008952	QDY56949.1 [360-367]	[K].AQAEILNR.[A]	0	0.010527		0	FALSE	High	AQAEILNR		1	1	1	QDY56949.1	0	914.505	High	K.AQAEILNR.A	[360-367]
0.1528	QDY56949.1 [201-207]	[K].ELNFEIK.[G]	0.0280749	0.171197		0.02772	FALSE	Medium	ELNFEIK		1	1	1	QDY56949.1	0	892.477	Medium	K.ELNFEIK.G	[201-207]
High	QDY56227.1	DNA starvation/stationary phase protection protein [Helicobacter pylori B128]	0	49.693	49	12	1	144	16.8	6.27	393	49	20	12	dps	HP0243	DNA-binding protein
Percolator PEP (by Search Engine): A4 Mascot	Positions in Master Proteins	Annotated Sequence	Qvality q-value	Qvality PEP	Modifications in Master Proteins	Percolator q-Value (by Search Engine): A4 Mascot	Contaminant	Confidence	Sequence	Modifications	# Protein Groups	# Proteins	# PSMs	Master Protein Accessions	# Missed Cleavages	Theo. MH+ [Da]	Confidence (by Search Engine): A4 Mascot	Sequence in Protein	Positions in Protein	Peptide Group Modifications in Protein
0.03157	QDY56227.1 [1-8]	[-].MKTFEILK.[H]	0.0028406	0.0364352		0.002659	FALSE	High	MKTFEILK	1xOxidation [M1]	1	1	2	QDY56227.1	1	1025.57	High	-.MKTFEILK.H	[1-8]
5.878e-06	QDY56227.1 [120-131]	[K].VTVTYADDQLAK.[L]	0	7.88818e-06		0	FALSE	High	VTVTYADDQLAK		1	1	1	QDY56227.1	0	1323.68	High	K.VTVTYADDQLAK.L	[120-131]
0.05753	QDY56227.1 [3-8]	[K].TFEILK.[H]	0.00683771	0.0657613		0.008615	FALSE	High	TFEILK		1	1	2	QDY56227.1	0	750.44	High	K.TFEILK.H	[3-8]
0.001391	QDY56227.1 [135-144]	[K].SIWMLQAHLA.[-]	0	0.00169479		0	FALSE	High	SIWMLQAHLA		1	1	1	QDY56227.1	0	1169.61	High	K.SIWMLQAHLA.-	[135-144]
0.001553	QDY56227.1 [135-144]	[K].SIWMLQAHLA.[-]	0	0.00188806		0	FALSE	High	SIWMLQAHLA	1xOxidation [M4]	1	1	1	QDY56227.1	0	1185.61	High	K.SIWMLQAHLA.-	[135-144]
0.01545	QDY56227.1 [94-100]	[K].EILGDYK.[H]	0.000986762	0.0180085		0.0009256	FALSE	High	EILGDYK		1	1	1	QDY56227.1	0	837.435	High	K.EILGDYK.H	[94-100]
0.006846	QDY56227.1 [30-38]	[K].GTDFFNVHK.[A]	0	0.00520728		0	FALSE	High	GTDFFNVHK		1	1	2	QDY56227.1	0	1064.52	High	K.GTDFFNVHK.A	[30-38]
0.02232	QDY56227.1 [108-115]	[K].ELSNTAEK.[E]	0.000986762	0.0259147		0.0009256	FALSE	High	ELSNTAEK		1	1	2	QDY56227.1	0	891.442	High	K.ELSNTAEK.E	[108-115]
0.0003594	QDY56227.1 [108-119]	[K].ELSNTAEKEGDK.[V]	0	0.000448732		0	FALSE	High	ELSNTAEKEGDK		1	1	2	QDY56227.1	1	1320.63	High	K.ELSNTAEKEGDK.V	[108-119]
1.175e-09	QDY56227.1 [116-131]	[K].EGDKVTVTYADDQLAK.[L]	0	1.83355e-09		0	FALSE	High	EGDKVTVTYADDQLAK		1	1	2	QDY56227.1	1	1752.87	High	K.EGDKVTVTYADDQLAK.L	[116-131]
0.01746	QDY56227.1 [105-115]	[K].EFKELSNTAEK.[E]	0.000986762	0.0203385		0.0009256	FALSE	High	EFKELSNTAEK		1	1	2	QDY56227.1	1	1295.65	High	K.EFKELSNTAEK.E	[105-115]
0.2594	QDY56227.1 [84-89]	[K].TSFHSK.[D]	0.0458066	0.286005		0.04451	FALSE	Medium	TSFHSK		1	1	1	QDY56227.1	0	706.352	Medium	K.TSFHSK.D	[84-89]
0.138	QDY56227.1 [90-100]	[K].DIFKEILGDYK.[H]	0.0243007	0.155301		0.02449	FALSE	Medium	DIFKEILGDYK		1	1	1	QDY56227.1	1	1340.71	Medium	K.DIFKEILGDYK.H	[90-100]
Percolator PEP (by Search Engine): A4 Mascot	Positions in Master Proteins	Annotated Sequence	Qvality q-value	Qvality PEP	Modifications in Master Proteins	Percolator q-Value (by Search Engine): A4 Mascot	Contaminant	Confidence	Sequence	Modifications	# Protein Groups	# Proteins	# PSMs	Master Protein Accessions	# Missed Cleavages	Theo. MH+ [Da]	Confidence (by Search Engine): A4 Mascot	Sequence in Protein	Positions in Protein	Peptide Group Modifications in Protein
0.01199	QDY55861.1 [65-71]	[K].SFTFITK.[K]	0.000986762	0.0140511		0.0009256	FALSE	High	SFTFITK		1	2	2	QDY55861.1	0	843.461	High	K.SFTFITK.K	[65-71]
0.006189	QDY55861.1 [104-112]	[K].QVEEIAQLK.[M]	0	0.00733425		0	FALSE	High	QVEEIAQLK		1	2	1	QDY55861.1	0	1057.59	High	K.QVEEIAQLK.M	[104-112]
0.01691	QDY55861.1 [11-17]	[K].LQIPAGK.[A]	0.000986762	0.0197104		0.0009256	FALSE	High	LQIPAGK		1	1	1	QDY55861.1	0	726.451	High	K.LQIPAGK.A	[11-17]
1.981e-06	QDY55861.1 [113-125]	[K].MEDLNTSTMEAAK.[K]	0	2.70737e-06		0	FALSE	High	MEDLNTSTMEAAK		1	2	1	QDY55861.1	0	1440.63	High	K.MEDLNTSTMEAAK.K	[113-125]
7.875e-07	QDY55861.1 [113-125]	[K].MEDLNTSTMEAAK.[K]	0	6.90594e-08		0	FALSE	High	MEDLNTSTMEAAK	1xOxidation [M]	1	2	2	QDY55861.1	0	1456.63	High	K.MEDLNTSTMEAAK.K	[113-125]
0.05748	QDY55861.1 [127-133]	[K].IVMGSAR.[S]	0.00683771	0.0657613		0.008615	FALSE	High	IVMGSAR	1xOxidation [M3]	1	1	1	QDY55861.1	0	749.397	High	K.IVMGSAR.S	[127-133]
0.03972	QDY55861.1 [134-141]	[R].SMGVEVVD.[-]	0.00456217	0.0456583		0.00424	FALSE	High	SMGVEVVD	1xOxidation [M2]	1	1	1	QDY55861.1	0	851.382	High	R.SMGVEVVD.-	[134-141]
0.005367	QDY55861.1 [88-94]	[K].GSDNPLK.[N]	0	0.00638058		0	FALSE	High	GSDNPLK		1	2	1	QDY55861.1	0	730.373	High	K.GSDNPLK.N	[88-94]
0.005191	QDY55861.1 [72-80]	[K].KPPVTDLIK.[K]	0	0.000503984		0	FALSE	High	KPPVTDLIK		1	2	2	QDY55861.1	0	1010.62	High	K.KPPVTDLIK.K	[72-80]
5.283e-05	QDY55861.1 [18-31]	[K].ANPSPPVGPALGQR.[G]	0	5.18213e-05		0	FALSE	High	ANPSPPVGPALGQR		1	1	2	QDY55861.1	0	1360.73	High	K.ANPSPPVGPALGQR.G	[18-31]
0.2403	QDY55861.1 [134-141]	[R].SMGVEVVD.[-]	0.040255	0.265788		0.03915	FALSE	Medium	SMGVEVVD		1	1	1	QDY55861.1	0	835.387	Medium	R.SMGVEVVD.-	[134-141]
High	QDY56963.1	molecular chaperone GroEL [Helicobacter pylori B128]	0	44.153	34	21	1	546	58.2	5.76	381	34	21	21	groEL	HP0010	cytoplasmic chaperone
Percolator PEP (by Search Engine): A4 Mascot	Positions in Master Proteins	Annotated Sequence	Qvality q-value	Qvality PEP	Modifications in Master Proteins	Percolator q-Value (by Search Engine): A4 Mascot	Contaminant	Confidence	Sequence	Modifications	# Protein Groups	# Proteins	# PSMs	Master Protein Accessions	# Missed Cleavages	Theo. MH+ [Da]	Confidence (by Search Engine): A4 Mascot	Sequence in Protein	Positions in Protein	Peptide Group Modifications in Protein
0.0001893	QDY56963.1 [105-116]	[R].NITAGANPIEVK.[R]	0	0.0002393		0	FALSE	High	NITAGANPIEVK		1	1	1	QDY56963.1	0	1226.67	High	R.NITAGANPIEVK.R	[105-116]
0.03996	QDY56963.1 [371-379]	[K].LSGGVAVIK.[V]	0.00456217	0.0458322		0.00424	FALSE	High	LSGGVAVIK		1	1	1	QDY56963.1	0	843.53	High	K.LSGGVAVIK.V	[371-379]
0.0005613	QDY56963.1 [322-335]	[R].IVIDKDNTTIVDGK.[G]	0	0.000694262		0	FALSE	High	IVIDKDNTTIVDGK		1	1	1	QDY56963.1	1	1530.84	High	R.IVIDKDNTTIVDGK.G	[322-335]
0.0005073	QDY56963.1 [380-389]	[K].VGAASEVEMK.[E]	0	0.000628137		0	FALSE	High	VGAASEVEMK		1	1	1	QDY56963.1	0	1020.5	High	K.VGAASEVEMK.E	[380-389]
6.63e-06	QDY56963.1 [435-442]	[K].VGYEIIMR.[A]	0	8.89529e-06		0	FALSE	High	VGYEIIMR		1	1	1	QDY56963.1	0	980.523	High	K.VGYEIIMR.A	[435-442]
0.06526	QDY56963.1 [482-487]	[K].YVDMFK.[E]	0.0099187	0.0742979		0.01216	FALSE	High	YVDMFK		1	1	1	QDY56963.1	0	802.38	Medium	K.YVDMFK.E	[482-487]
0.001402	QDY56963.1 [395-403]	[R].VDDALSATK.[A]	0	0.0017084		0	FALSE	High	VDDALSATK		1	1	1	QDY56963.1	0	919.473	High	R.VDDALSATK.A	[395-403]
0.001936	QDY56963.1 [350-363]	[K].TQIASTTSDYDKEK.[L]	0	0.0023431		0	FALSE	High	TQIASTTSDYDKEK		1	1	1	QDY56963.1	1	1586.75	High	K.TQIASTTSDYDKEK.L	[350-363]
0.01948	QDY56963.1 [197-209]	[R].GYLSPYFVTNAEK.[M]	0.000986762	0.0226061		0.0009256	FALSE	High	GYLSPYFVTNAEK		1	1	1	QDY56963.1	0	1488.74	High	R.GYLSPYFVTNAEK.M	[197-209]
7.931e-05	QDY56963.1 [268-276]	[R].GVLNIAAVK.[A]	0	0.000101561		0	FALSE	High	GVLNIAAVK		1	1	1	QDY56963.1	0	884.556	High	R.GVLNIAAVK.A	[268-276]
0.05468	QDY56963.1 [231-238]	[K].DILPLLEK.[T]	0.00519144	0.0624215		0.007156	FALSE	High	DILPLLEK		1	1	1	QDY56963.1	0	940.571	High	K.DILPLLEK.T	[231-238]
0.005628	QDY56963.1 [171-180]	[K].DGVITVEEAK.[G]	0	0.0066928		0	FALSE	High	DGVITVEEAK		1	1	1	QDY56963.1	0	1060.55	High	K.DGVITVEEAK.G	[171-180]
0.03612	QDY56963.1 [122-131]	[K].AAEAIINELK.[K]	0.00456217	0.0415077		0.00424	FALSE	High	AAEAIINELK		1	1	1	QDY56963.1	0	1071.6	High	K.AAEAIINELK.K	[122-131]
0.009137	QDY56963.1 [277-283]	[K].APGFGDR.[R]	0	0.0107376		0	FALSE	High	APGFGDR		1	1	1	QDY56963.1	0	719.347	High	K.APGFGDR.R	[277-283]
0.005567	QDY56963.1 [488-498]	[K].EGIIDPLKVER.[I]	0	0.00661335		0	FALSE	High	EGIIDPLKVER		1	1	1	QDY56963.1	1	1268.72	High	K.EGIIDPLKVER.I	[488-498]
0.1721	QDY56963.1 [28-33]	[K].VTMGPR.[G]	0.0326147	0.192814		0.03277	FALSE	Medium	VTMGPR		1	1	1	QDY56963.1	0	660.35	Medium	K.VTMGPR.G	[28-33]
0.1811	QDY56963.1 [51-57]	[K].DGVSVAK.[E]	0.0336805	0.202469		0.03367	FALSE	Medium	DGVSVAK		1	1	1	QDY56963.1	0	675.367	Medium	K.DGVSVAK.E	[51-57]
0.1087	QDY56963.1 [488-495]	[K].EGIIDPLK.[V]	0.0164432	0.122887		0.0176	FALSE	Medium	EGIIDPLK		1	1	1	QDY56963.1	0	884.509	Medium	K.EGIIDPLK.V	[488-495]
0.1413	QDY56963.1 [42-50]	[K].SYGAPSITK.[D]	0.0247137	0.159019		0.0248	FALSE	Medium	SYGAPSITK		1	1	1	QDY56963.1	0	923.483	Medium	K.SYGAPSITK.D	[42-50]
0.06959	QDY56963.1 [13-20]	[R].NLLFEGVR.[Q]	0.010608	0.0793725		0.01274	FALSE	Medium	NLLFEGVR		1	1	1	QDY56963.1	0	947.531	Medium	R.NLLFEGVR.Q	[13-20]
0.09545	QDY56963.1 [7-12]	[K].FSDSAR.[N]	0.0159159	0.108245		0.01729	FALSE	Medium	FSDSAR		1	1	1	QDY56963.1	0	682.315	Medium	K.FSDSAR.N	[7-12]
High	QDY56679.1	tumor necrosis factor alpha-inducing protein [Helicobacter pylori B128]	0	47.541	43	0	1	192	21.8	8.51	380	43	15	11		HP0596	predicted lipoprotein
Percolator PEP (by Search Engine): A4 Mascot	Positions in Master Proteins	Annotated Sequence	Qvality q-value	Qvality PEP	Modifications in Master Proteins	Percolator q-Value (by Search Engine): A4 Mascot	Contaminant	Confidence	Sequence	Modifications	# Protein Groups	# Proteins	# PSMs	Master Protein Accessions	# Missed Cleavages	Theo. MH+ [Da]	Confidence (by Search Engine): A4 Mascot	Sequence in Protein	Positions in Protein	Peptide Group Modifications in Protein
0.06162	QDY56679.1 [159-172]	[K].MSLDNQAVSILVAK.[V]	0.00760911	0.0702985		0.009308	FALSE	High	MSLDNQAVSILVAK		1	2	1	QDY56679.1	0	1488.81	High	K.MSLDNQAVSILVAK.V	[159-172]
7.414e-07	QDY56679.1 [159-172]	[K].MSLDNQAVSILVAK.[V]	0	1.0312e-06		0	FALSE	High	MSLDNQAVSILVAK	1xOxidation [M1]	1	2	1	QDY56679.1	0	1504.8	High	K.MSLDNQAVSILVAK.V	[159-172]
1.316e-10	QDY56679.1 [49-65]	[R].SEYITQGVDSSHIVDGK.[K]	0	2.1341e-10		0	FALSE	High	SEYITQGVDSSHIVDGK		1	2	2	QDY56679.1	0	1834.88	High	R.SEYITQGVDSSHIVDGK.K	[49-65]
0.02446	QDY56679.1 [90-97]	[K].LKEAYLSK.[S]	0	0.00421505		0.0009256	FALSE	High	LKEAYLSK		1	2	2	QDY56679.1	1	951.551	High	K.LKEAYLSK.S	[90-97]
0.0005881	QDY56679.1 [82-89]	[R].VAQNIVHK.[L]	0	0.000524574		0	FALSE	High	VAQNIVHK		1	2	2	QDY56679.1	0	908.531	High	R.VAQNIVHK.L	[82-89]
0.02256	QDY56679.1 [173-178]	[K].VEEIFK.[D]	0.000986762	0.0261173		0.0009256	FALSE	High	VEEIFK		1	2	1	QDY56679.1	0	764.419	High	K.VEEIFK.D	[173-178]
2.279e-05	QDY56679.1 [173-187]	[K].VEEIFKDSVNYGDVK.[V]	0	2.98173e-05		0	FALSE	High	VEEIFKDSVNYGDVK		1	2	1	QDY56679.1	1	1741.86	High	K.VEEIFKDSVNYGDVK.V	[173-187]
0.003225	QDY56679.1 [150-158]	[K].DALSEGLHK.[M]	0	0.00386073		0	FALSE	High	DALSEGLHK		1	2	1	QDY56679.1	0	969.5	High	K.DALSEGLHK.M	[150-158]
0.0001425	QDY56679.1 [179-187]	[K].DSVNYGDVK.[V]	0	0.000180798		0	FALSE	High	DSVNYGDVK		1	2	1	QDY56679.1	0	996.463	High	K.DSVNYGDVK.V	[179-187]
0.02647	QDY56679.1 [92-97]	[K].EAYLSK.[S]	0.00194889	0.0306259		0.001821	FALSE	High	EAYLSK		1	2	1	QDY56679.1	0	710.372	High	K.EAYLSK.S	[92-97]
0.1861	QDY56679.1 [188-192]	[K].VPIAM.[-]	0.0342556	0.20778		0.03419	FALSE	Medium	VPIAM		1	2	1	QDY56679.1	0	530.301	Medium	K.VPIAM.-	[188-192]
0.08364	QDY56679.1 [66-72]	[K].KTEEIEK.[I]	0.0124625	0.0951713		0.01425	FALSE	Medium	KTEEIEK		1	2	1	QDY56679.1	1	876.467	Medium	K.KTEEIEK.I	[66-72]
High	QDY55990.1	thiol peroxidase [Helicobacter pylori B128]	0	39.888	47	9	1	166	18.3	6.16	343	47	13	9	tpx	HP0390	cytoplasmic protein
Percolator PEP (by Search Engine): A4 Mascot	Positions in Master Proteins	Annotated Sequence	Qvality q-value	Qvality PEP	Modifications in Master Proteins	Percolator q-Value (by Search Engine): A4 Mascot	Contaminant	Confidence	Sequence	Modifications	# Protein Groups	# Proteins	# PSMs	Master Protein Accessions	# Missed Cleavages	Theo. MH+ [Da]	Confidence (by Search Engine): A4 Mascot	Sequence in Protein	Positions in Protein	Peptide Group Modifications in Protein
1.496e-07	QDY55990.1 [29-41]	[K].LVNGDLQEVNLLK.[Q]	0	2.14528e-07		0	FALSE	High	LVNGDLQEVNLLK		1	1	1	QDY55990.1	0	1454.82	High	K.LVNGDLQEVNLLK.Q	[29-41]
0.0004367	QDY55990.1 [20-28]	[K].VGDKAPDVK.[L]	0	0.000541649		0	FALSE	High	VGDKAPDVK		1	1	2	QDY55990.1	1	928.51	High	K.VGDKAPDVK.L	[20-28]
7.951e-07	QDY55990.1 [4-16]	[K].VTFKEETYQLEGK.[T]	0	6.35143e-07		0	FALSE	High	VTFKEETYQLEGK		1	1	2	QDY55990.1	1	1571.8	High	K.VTFKEETYQLEGK.T	[4-16]
0.009881	QDY55990.1 [133-140]	[R].SVFVLDDK.[G]	0	0.0116228		0	FALSE	High	SVFVLDDK		1	1	2	QDY55990.1	0	922.488	High	R.SVFVLDDK.G	[133-140]
0.0007987	QDY55990.1 [66-73]	[K].HFNEQAGK.[L]	0	0.000983497		0	FALSE	High	HFNEQAGK		1	1	1	QDY55990.1	0	930.443	High	K.HFNEQAGK.L	[66-73]
0.01293	QDY55990.1 [124-132]	[K].GSLQGLLAR.[S]	0.000986762	0.0151447		0.0009256	FALSE	High	GSLQGLLAR		1	1	1	QDY55990.1	0	914.542	High	K.GSLQGLLAR.S	[124-132]
1.302e-05	QDY55990.1 [112-123]	[K].AFGENYGVLLGK.[G]	0	1.72253e-05		0	FALSE	High	AFGENYGVLLGK		1	1	1	QDY55990.1	0	1267.67	High	K.AFGENYGVLLGK.G	[112-123]
0.0113	QDY55990.1 [8-16]	[K].EETYQLEGK.[T]	0.000986762	0.013243		0.0009256	FALSE	High	EETYQLEGK		1	1	1	QDY55990.1	0	1096.52	High	K.EETYQLEGK.T	[8-16]
0.1586	QDY55990.1 [141-146]	[K].GVVVYK.[E]	0.029274	0.177575		0.02863	FALSE	Medium	GVVVYK		1	1	2	QDY55990.1	0	664.403	Medium	K.GVVVYK.E	[141-146]
High	QDY56571.1	DUF1104 domain-containing protein [Helicobacter pylori B128]	0	28.458	36	5	1	150	17.1	8.94	320	36	8	5		HP0721	predicted Sec/SPI signal peptide
Percolator PEP (by Search Engine): A4 Mascot	Positions in Master Proteins	Annotated Sequence	Qvality q-value	Qvality PEP	Modifications in Master Proteins	Percolator q-Value (by Search Engine): A4 Mascot	Contaminant	Confidence	Sequence	Modifications	# Protein Groups	# Proteins	# PSMs	Master Protein Accessions	# Missed Cleavages	Theo. MH+ [Da]	Confidence (by Search Engine): A4 Mascot	Sequence in Protein	Positions in Protein	Peptide Group Modifications in Protein
2.173e-10	QDY56571.1 [76-88]	[K].NTDNMTVADFEAR.[Q]	0	3.49273e-10		0	FALSE	High	NTDNMTVADFEAR		1	1	1	QDY56571.1	0	1483.65	High	K.NTDNMTVADFEAR.Q	[76-88]
0.0357	QDY56571.1 [34-48]	[K].MAGVVAPQDIVDYTK.[E]	0.00456217	0.0410344		0.00424	FALSE	High	MAGVVAPQDIVDYTK	1xOxidation [M1]	1	1	1	QDY56571.1	0	1622.81	High	K.MAGVVAPQDIVDYTK.E	[34-48]
0.0004924	QDY56571.1 [34-48]	[K].MAGVVAPQDIVDYTK.[E]	0	0.000610778		0	FALSE	High	MAGVVAPQDIVDYTK		1	1	1	QDY56571.1	0	1606.81	High	K.MAGVVAPQDIVDYTK.E	[34-48]
0.02528	QDY56571.1 [26-33]	[K].TSDEDLAK.[M]	0.000986762	0.0292339		0.0009256	FALSE	High	TSDEDLAK		1	1	1	QDY56571.1	0	878.41	High	K.TSDEDLAK.M	[26-33]
6.307e-05	QDY56571.1 [99-111]	[K].GNMEDMDDDLGLR.[S]	0	8.11562e-05		0	FALSE	High	GNMEDMDDDLGLR		1	1	1	QDY56571.1	0	1480.6	High	K.GNMEDMDDDLGLR.S	[99-111]
3.784e-05	QDY56571.1 [99-111]	[K].GNMEDMDDDLGLR.[S]	0	4.39204e-08		0	FALSE	High	GNMEDMDDDLGLR	1xOxidation [M]	1	1	2	QDY56571.1	0	1496.6	High	K.GNMEDMDDDLGLR.S	[99-111]
0.1924	QDY56571.1 [57-61]	[K].MPEDK.[R]	0.0352618	0.214581		0.0351	FALSE	Medium	MPEDK		1	1	1	QDY56571.1	0	619.276	Medium	K.MPEDK.R	[57-61]
Percolator PEP (by Search Engine): A4 Mascot	Positions in Master Proteins	Annotated Sequence	Qvality q-value	Qvality PEP	Modifications in Master Proteins	Percolator q-Value (by Search Engine): A4 Mascot	Contaminant	Confidence	Sequence	Modifications	# Protein Groups	# Proteins	# PSMs	Master Protein Accessions	# Missed Cleavages	Theo. MH+ [Da]	Confidence (by Search Engine): A4 Mascot	Sequence in Protein	Positions in Protein	Peptide Group Modifications in Protein
0.02199	QDY55820.1 [18-24]	[K].ISFIDYK.[D]	0.000986762	0.023784		0.0009256	FALSE	High	ISFIDYK		1	1	2	QDY55820.1	0	885.472	High	K.ISFIDYK.D	[18-24]
0.0018	QDY55820.1 [55-61]	[R].VEVAIKR.[A]	0	0.0021804		0	FALSE	High	VEVAIKR		1	1	1	QDY55820.1	1	814.515	High	R.VEVAIKR.A	[55-61]
0.05511	QDY55820.1 [55-60]	[R].VEVAIK.[R]	0.00519144	0.0628888		0.007156	FALSE	High	VEVAIK		1	1	2	QDY55820.1	0	658.413	High	R.VEVAIK.R	[55-60]
0.02217	QDY55820.1 [77-83]	[K].VVDSPFK.[Q]	0.000986762	0.0257136		0.0009256	FALSE	High	VVDSPFK		1	1	2	QDY55820.1	0	791.43	High	K.VVDSPFK.Q	[77-83]
0.001127	QDY55820.1 [77-85]	[K].VVDSPFKQH.[-]	0	0.00137647		0	FALSE	High	VVDSPFKQH		1	1	2	QDY55820.1	1	1056.55	High	K.VVDSPFKQH.-	[77-85]
0.06111	QDY55820.1 [25-30]	[K].DLDMLK.[H]	0.00760911	0.0697805		0.009308	FALSE	High	DLDMLK	1xOxidation [M4]	1	1	3	QDY55820.1	0	750.37	High	K.DLDMLK.H	[25-30]
0.03382	QDY55820.1 [25-30]	[K].DLDMLK.[H]	0.00456217	0.0388928		0.00424	FALSE	High	DLDMLK		1	1	3	QDY55820.1	0	734.375	High	K.DLDMLK.H	[25-30]
0.02832	QDY55820.1 [76-83]	[K].KVVDSPFK.[Q]	0.00194889	0.0327076		0.001821	FALSE	High	KVVDSPFK		1	1	1	QDY55820.1	1	919.525	High	K.KVVDSPFK.Q	[76-83]
0.1345	QDY55820.1 [13-17]	[K].YTEAK.[I]	0.0237308	0.151657		0.02399	FALSE	Medium	YTEAK		1	1	1	QDY55820.1	0	611.304	Medium	K.YTEAK.I	[13-17]
0.2163	QDY55820.1 [50-54]	[K].KWQER.[V]	0.0374879	0.239835		0.03675	FALSE	Medium	KWQER		1	1	1	QDY55820.1	1	746.394	Medium	K.KWQER.V	[50-54]
0.06935	QDY55820.1 [31-36]	[K].HTLSER.[Y]	0.010608	0.0790825		0.01274	FALSE	Medium	HTLSER		1	1	1	QDY55820.1	0	742.384	Medium	K.HTLSER.Y	[31-36]
High	QDY55677.1	DUF953 domain-containing protein [Helicobacter pylori B128]	0	27.653	62	9	1	104	11.7	7.94	297	62	14	9		HP1458	cytoplasmic protein
Percolator PEP (by Search Engine): A4 Mascot	Positions in Master Proteins	Annotated Sequence	Qvality q-value	Qvality PEP	Modifications in Master Proteins	Percolator q-Value (by Search Engine): A4 Mascot	Contaminant	Confidence	Sequence	Modifications	# Protein Groups	# Proteins	# PSMs	Master Protein Accessions	# Missed Cleavages	Theo. MH+ [Da]	Confidence (by Search Engine): A4 Mascot	Sequence in Protein	Positions in Protein	Peptide Group Modifications in Protein
0.02968	QDY55677.1 [71-78]	[K].IPTLIFYK.[N]	0.0028406	0.0342581		0.002659	FALSE	High	IPTLIFYK		1	1	1	QDY55677.1	0	994.597	High	K.IPTLIFYK.N	[71-78]
0.005064	QDY55677.1 [1-8]	[-].MLEVINGK.[N]	0	0.00603456		0	FALSE	High	MLEVINGK		1	1	1	QDY55677.1	0	903.497	High	-.MLEVINGK.N	[1-8]
0.00891	QDY55677.1 [1-8]	[-].MLEVINGK.[N]	0	0.0104853		0	FALSE	High	MLEVINGK	1xOxidation [M1]	1	1	1	QDY55677.1	0	919.492	High	-.MLEVINGK.N	[1-8]
6.192e-06	QDY55677.1 [87-101]	[R].LVEPSSQKPIEDALK.[A]	0	8.30978e-06		0	FALSE	High	LVEPSSQKPIEDALK		1	1	2	QDY55677.1	0	1653.91	High	R.LVEPSSQKPIEDALK.A	[87-101]
0.0001549	QDY55677.1 [54-63]	[K].VSFDESQDLK.[E]	0	0.000195875		0	FALSE	High	VSFDESQDLK		1	1	1	QDY55677.1	0	1167.55	High	K.VSFDESQDLK.E	[54-63]
0.0002537	QDY55677.1 [33-43]	[R].KIEPIMENLAK.[T]	0	0.000317999		0	FALSE	High	KIEPIMENLAK		1	1	2	QDY55677.1	1	1285.72	High	R.KIEPIMENLAK.T	[33-43]
0.1946	QDY55677.1 [49-53]	[K].VEFFK.[V]	0.0352618	0.216656		0.0351	FALSE	Medium	VEFFK		1	1	2	QDY55677.1	0	669.361	Medium	K.VEFFK.V	[49-53]
0.1559	QDY55677.1 [34-43]	[K].IEPIMENLAK.[T]	0.029274	0.174652		0.02863	FALSE	Medium	IEPIMENLAK		1	1	1	QDY55677.1	0	1157.62	Medium	K.IEPIMENLAK.T	[34-43]
0.2519	QDY55677.1 [34-43]	[K].IEPIMENLAK.[T]	0.042429	0.277443		0.04159	FALSE	Medium	IEPIMENLAK	1xOxidation [M5]	1	1	1	QDY55677.1	0	1173.62	Medium	K.IEPIMENLAK.T	[34-43]
0.1394	QDY55677.1 [47-53]	[K].GKVEFFK.[V]	0.0247137	0.156885		0.0248	FALSE	Medium	GKVEFFK		1	1	1	QDY55677.1	1	854.477	Medium	K.GKVEFFK.V	[47-53]
0.1306	QDY55677.1 [9-13]	[K].NYAEK.[I]	0.0217291	0.147079		0.02223	FALSE	Medium	NYAEK		1	1	1	QDY55677.1	0	624.299	Medium	K.NYAEK.I	[9-13]
Percolator PEP (by Search Engine): A4 Mascot	Positions in Master Proteins	Annotated Sequence	Qvality q-value	Qvality PEP	Modifications in Master Proteins	Percolator q-Value (by Search Engine): A4 Mascot	Contaminant	Confidence	Sequence	Modifications	# Protein Groups	# Proteins	# PSMs	Master Protein Accessions	# Missed Cleavages	Theo. MH+ [Da]	Confidence (by Search Engine): A4 Mascot	Sequence in Protein	Positions in Protein	Peptide Group Modifications in Protein
0.01328	QDY56730.1 [135-144]	[K].LGSGVVGAFK.[I]	0.000986762	0.0155072		0.0009256	FALSE	High	LGSGVVGAFK		1	2	1	QDY56730.1	0	934.536	High	K.LGSGVVGAFK.I	[135-144]
3.683e-05	QDY56730.1 [84-96]	[K].VGANGSLFGAITK.[E]	0	4.78322e-05		0	FALSE	High	VGANGSLFGAITK		1	2	1	QDY56730.1	0	1234.68	High	K.VGANGSLFGAITK.E	[84-96]
0.01472	QDY56730.1 [4-11]	[K].VLLLEDVK.[N]	0	0.00713283		0.0009256	FALSE	High	VLLLEDVK		1	2	2	QDY56730.1	0	928.571	High	K.VLLLEDVK.N	[4-11]
8.128e-05	QDY56730.1 [125-134]	[K].STGIYEIEVK.[L]	0	0.000104031		0	FALSE	High	STGIYEIEVK		1	2	1	QDY56730.1	0	1138.6	High	K.STGIYEIEVK.L	[125-134]
0.0001015	QDY56730.1 [24-36]	[K].DGYGNNFLIANQK.[A]	0	0.000129667		0	FALSE	High	DGYGNNFLIANQK		1	2	1	QDY56730.1	0	1453.71	High	K.DGYGNNFLIANQK.A	[24-36]
3.446e-06	QDY56730.1 [39-47]	[K].LATNEVINK.[Y]	0	4.66779e-06		0	FALSE	High	LATNEVINK		1	2	1	QDY56730.1	0	1001.56	High	K.LATNEVINK.Y	[39-47]
0.1186	QDY56730.1 [116-120]	[KR].DIEIK.[HV]	0.01845	0.13405		0.01929	FALSE	Medium	DIEIK		1	4	3	QDY56730.1	0	617.35	Medium	K.DIELK.H	[116-120]
0.1023	QDY56730.1 [97-102]	[K].EEITER.[L]	0.0164432	0.115769		0.0176	FALSE	Medium	EEITER		1	2	1	QDY56730.1	0	776.378	Medium	K.EEITER.L	[97-102]
0.1765	QDY56730.1 [145-150]	[K].IDVVAE.[-]	0.0326147	0.197271		0.03277	FALSE	Medium	IDVVAE		1	2	1	QDY56730.1	0	645.345	Medium	K.IDVVAE.-	[145-150]
High	QDY56708.1	hypothetical protein CV725_06155 [Helicobacter pylori B128]	0	27.419	73	9	1	80	9.2	9.63	283	73	12	9		HP0564	predicted DNA-binding protein
Percolator PEP (by Search Engine): A4 Mascot	Positions in Master Proteins	Annotated Sequence	Qvality q-value	Qvality PEP	Modifications in Master Proteins	Percolator q-Value (by Search Engine): A4 Mascot	Contaminant	Confidence	Sequence	Modifications	# Protein Groups	# Proteins	# PSMs	Master Protein Accessions	# Missed Cleavages	Theo. MH+ [Da]	Confidence (by Search Engine): A4 Mascot	Sequence in Protein	Positions in Protein	Peptide Group Modifications in Protein
0.005791	QDY56708.1 [40-54]	[R].RLADEEVESVNSFVK.[R]	0	0.0068819		0	FALSE	High	RLADEEVESVNSFVK		1	1	1	QDY56708.1	1	1721.87	High	R.RLADEEVESVNSFVK.R	[40-54]
0.01359	QDY56708.1 [15-22]	[R].VAVDELKR.[N]	0.000986762	0.0158781		0.0009256	FALSE	High	VAVDELKR		1	1	2	QDY56708.1	1	929.541	High	R.VAVDELKR.N	[15-22]
0.03144	QDY56708.1 [33-39]	[K].DEHDVLR.[R]	0.0028406	0.036156		0.002659	FALSE	High	DEHDVLR		1	1	1	QDY56708.1	0	883.427	High	K.DEHDVLR.R	[33-39]
6.486e-07	QDY56708.1 [66-79]	[K].GANQDLSVNDSSSR.[L]	0	9.03528e-07		0	FALSE	High	GANQDLSVNDSSSR		1	1	1	QDY56708.1	0	1449.66	High	K.GANQDLSVNDSSSR.L	[66-79]
0.0001485	QDY56708.1 [66-80]	[K].GANQDLSVNDSSSRL.[-]	0	0.000188185		0	FALSE	High	GANQDLSVNDSSSRL		1	1	1	QDY56708.1	1	1562.74	High	K.GANQDLSVNDSSSRL.-	[66-80]
0.000722	QDY56708.1 [65-79]	[K].KGANQDLSVNDSSSR.[L]	0	0.000889845		0	FALSE	High	KGANQDLSVNDSSSR		1	1	1	QDY56708.1	1	1577.75	High	K.KGANQDLSVNDSSSR.L	[65-79]
5.646e-05	QDY56708.1 [41-54]	[R].LADEEVESVNSFVK.[R]	0	7.2838e-05		0	FALSE	High	LADEEVESVNSFVK		1	1	1	QDY56708.1	0	1565.77	High	R.LADEEVESVNSFVK.R	[41-54]
0.1172	QDY56708.1 [1-6]	[-].MELGNK.[N]	0.01845	0.132207		0.01929	FALSE	Medium	MELGNK	1xOxidation [M1]	1	1	1	QDY56708.1	0	707.339	Medium	-.MELGNK.N	[1-6]
0.1989	QDY56708.1 [1-6]	[-].MELGNK.[N]	0.0299116	0.179943		0.03553	FALSE	Medium	MELGNK		1	1	2	QDY56708.1	0	691.344	Medium	-.MELGNK.N	[1-6]
0.2403	QDY56708.1 [7-12]	[K].NIKPGR.[K]	0.040255	0.265788		0.03915	FALSE	Medium	NIKPGR		1	1	1	QDY56708.1	0	684.415	Medium	K.NIKPGR.K	[7-12]
Percolator PEP (by Search Engine): A4 Mascot	Positions in Master Proteins	Annotated Sequence	Qvality q-value	Qvality PEP	Modifications in Master Proteins	Percolator q-Value (by Search Engine): A4 Mascot	Contaminant	Confidence	Sequence	Modifications	# Protein Groups	# Proteins	# PSMs	Master Protein Accessions	# Missed Cleavages	Theo. MH+ [Da]	Confidence (by Search Engine): A4 Mascot	Sequence in Protein	Positions in Protein	Peptide Group Modifications in Protein
0.0632	QDY55867.1 [95-101]	[R].QQSLSIR.[W]	0.00925548	0.0721396		0.01156	FALSE	High	QQSLSIR		1	1	1	QDY55867.1	0	831.468	Medium	R.QQSLSIR.W	[95-101]
0.01761	QDY55867.1 [114-118]	[R].MMVDR.[L]	0.000986762	0.0204986		0.0009256	FALSE	High	MMVDR		1	1	1	QDY55867.1	0	651.295	High	R.MMVDR.L	[114-118]
0.01079	QDY55867.1 [114-118]	[R].MMVDR.[L]	0.000986762	0.0126796		0.0009256	FALSE	High	MMVDR	1xOxidation [M1]	1	1	1	QDY55867.1	0	667.29	High	R.MMVDR.L	[114-118]
0.0002567	QDY55867.1 [68-75]	[R].VRPLVEVR.[S]	0	0.000321842		0	FALSE	High	VRPLVEVR		1	1	1	QDY55867.1	0	967.605	High	R.VRPLVEVR.S	[68-75]
2.428e-05	QDY55867.1 [79-91]	[R].VGGATYQVPVEVR.[A]	0	3.17906e-05		0	FALSE	High	VGGATYQVPVEVR		1	1	1	QDY55867.1	0	1374.74	High	R.VGGATYQVPVEVR.A	[79-91]
0.00633	QDY55867.1 [57-63]	[K].GIEVFEK.[A]	0	0.00751139		0	FALSE	High	GIEVFEK		1	1	1	QDY55867.1	0	821.44	High	K.GIEVFEK.A	[57-63]
0.0001513	QDY55867.1 [10-20]	[R].EVLGDPVYGNK.[V]	0	0.000191992		0	FALSE	High	EVLGDPVYGNK		1	1	1	QDY55867.1	0	1190.61	High	R.EVLGDPVYGNK.V	[10-20]
0.0002182	QDY55867.1 [119-130]	[R].LANELMDAASDK.[G]	0	0.000274205		0	FALSE	High	LANELMDAASDK	1xOxidation [M6]	1	1	1	QDY55867.1	0	1293.6	High	R.LANELMDAASDK.G	[119-130]
1.525e-09	QDY55867.1 [119-130]	[R].LANELMDAASDK.[G]	0	2.36928e-09		0	FALSE	High	LANELMDAASDK		1	1	1	QDY55867.1	0	1277.6	High	R.LANELMDAASDK.G	[119-130]
0.08674	QDY55867.1 [45-52]	[K].AFNKIEEK.[S]	0.0124625	0.0986529		0.01425	FALSE	Medium	AFNKIEEK		1	1	1	QDY55867.1	1	978.525	Medium	K.AFNKIEEK.S	[45-52]
High	QDY56071.1	urease subunit alpha [Helicobacter pylori B128]	0	27.033	23	8	1	238	26.5	8.47	278	23	8	8	ureA	HP0073	urease subunit; cytoplasmic protein
Percolator PEP (by Search Engine): A4 Mascot	Positions in Master Proteins	Annotated Sequence	Qvality q-value	Qvality PEP	Modifications in Master Proteins	Percolator q-Value (by Search Engine): A4 Mascot	Contaminant	Confidence	Sequence	Modifications	# Protein Groups	# Proteins	# PSMs	Master Protein Accessions	# Missed Cleavages	Theo. MH+ [Da]	Confidence (by Search Engine): A4 Mascot	Sequence in Protein	Positions in Protein	Peptide Group Modifications in Protein
0.0005592	QDY56071.1 [115-124]	[K].NEDITINEGK.[K]	0	0.000691488		0	FALSE	High	NEDITINEGK		1	1	1	QDY56071.1	0	1132.55	High	K.NEDITINEGK.K	[115-124]
0.00442	QDY56071.1 [115-125]	[K].NEDITINEGKK.[A]	0	0.00526993		0	FALSE	High	NEDITINEGKK		1	1	1	QDY56071.1	1	1260.64	High	K.NEDITINEGKK.A	[115-125]
0.01141	QDY56071.1 [165-175]	[K].RLDIASGTAVR.[F]	0.000986762	0.0134009		0.0009256	FALSE	High	RLDIASGTAVR		1	1	1	QDY56071.1	1	1158.66	High	K.RLDIASGTAVR.F	[165-175]
0.00155	QDY56071.1 [228-234]	[K].SDDNYVK.[T]	0	0.00188053		0	FALSE	High	SDDNYVK		1	1	1	QDY56071.1	0	840.373	High	K.SDDNYVK.T	[228-234]
8.779e-08	QDY56071.1 [53-62]	[K].TAAELMQEGR.[T]	0	1.26946e-07		0	FALSE	High	TAAELMQEGR		1	1	1	QDY56071.1	0	1105.53	High	K.TAAELMQEGR.T	[53-62]
1.497e-05	QDY56071.1 [183-193]	[K].SVELIDIGGNR.[R]	0	1.97382e-05		0	FALSE	High	SVELIDIGGNR		1	1	1	QDY56071.1	0	1172.63	High	K.SVELIDIGGNR.R	[183-193]
0.0002807	QDY56071.1 [166-175]	[R].LDIASGTAVR.[F]	0	0.000351483		0	FALSE	High	LDIASGTAVR		1	1	1	QDY56071.1	0	1002.56	High	R.LDIASGTAVR.F	[166-175]
0.05752	QDY56071.1 [213-217]	[K].IALHR.[A]	0.00683771	0.0657613		0.008615	FALSE	High	IALHR		1	1	1	QDY56071.1	0	609.383	High	K.IALHR.A	[213-217]
High	QDY56968.1	6,7-dimethyl-8-ribityllumazine synthase [Helicobacter pylori B128]	0	28.191	34	6	1	156	17	6.32	277	34	13	6	ribH	HP0002	cytoplasmic protein
Percolator PEP (by Search Engine): A4 Mascot	Positions in Master Proteins	Annotated Sequence	Qvality q-value	Qvality PEP	Modifications in Master Proteins	Percolator q-Value (by Search Engine): A4 Mascot	Contaminant	Confidence	Sequence	Modifications	# Protein Groups	# Proteins	# PSMs	Master Protein Accessions	# Missed Cleavages	Theo. MH+ [Da]	Confidence (by Search Engine): A4 Mascot	Sequence in Protein	Positions in Protein	Peptide Group Modifications in Protein
0.05664	QDY56968.1 [1-7]	[-].MQIIEGK.[L]	0.00603439	0.0647906		0.007908	FALSE	High	MQIIEGK	1xOxidation [M1]	1	1	1	QDY56968.1	0	834.439	High	-.MQIIEGK.L	[1-7]
0.0003425	QDY56968.1 [8-15]	[K].LQLQGNER.[V]	0	0.00042768		0	FALSE	High	LQLQGNER		1	1	1	QDY56968.1	0	957.511	High	K.LQLQGNER.V	[8-15]
0.005634	QDY56968.1 [1-7]	[-].MQIIEGK.[L]	0	0.0066928		0	FALSE	High	MQIIEGK		1	1	2	QDY56968.1	0	818.444	High	-.MQIIEGK.L	[1-7]
0.01977	QDY56968.1 [16-22]	[R].VAILTSR.[F]	0.000986762	0.0229623		0.0009256	FALSE	High	VAILTSR		1	1	2	QDY56968.1	0	759.472	High	R.VAILTSR.F	[16-22]
1.392e-05	QDY56968.1 [85-99]	[R].GGTPHFDYVSAEATK.[G]	0	1.83653e-05		0	FALSE	High	GGTPHFDYVSAEATK		1	1	2	QDY56968.1	0	1579.74	High	R.GGTPHFDYVSAEATK.G	[85-99]
0.02077	QDY56968.1 [100-107]	[K].GIASAMLK.[Y]	0.000986762	0.0240642		0.0009256	FALSE	High	GIASAMLK		1	1	2	QDY56968.1	0	790.449	High	K.GIASAMLK.Y	[100-107]
0.0004038	QDY56968.1 [23-30]	[R].FNHIITDR.[L]	0	0.00050197		0	FALSE	High	FNHIITDR		1	1	2	QDY56968.1	0	1015.53	High	R.FNHIITDR.L	[23-30]
0.1099	QDY56968.1 [100-107]	[K].GIASAMLK.[Y]	0.017136	0.124182		0.01821	FALSE	Medium	GIASAMLK	1xOxidation [M6]	1	1	1	QDY56968.1	0	806.444	Medium	K.GIASAMLK.Y	[100-107]
High	QDY55920.1	ATP F0F1 synthase subunit B' [Helicobacter pylori B128]	0	35.461	65	11	1	144	16.5	5.17	271	65	16	11		HP1137	inner membrane protein
Percolator PEP (by Search Engine): A4 Mascot	Positions in Master Proteins	Annotated Sequence	Qvality q-value	Qvality PEP	Modifications in Master Proteins	Percolator q-Value (by Search Engine): A4 Mascot	Contaminant	Confidence	Sequence	Modifications	# Protein Groups	# Proteins	# PSMs	Master Protein Accessions	# Missed Cleavages	Theo. MH+ [Da]	Confidence (by Search Engine): A4 Mascot	Sequence in Protein	Positions in Protein	Peptide Group Modifications in Protein
0.01878	QDY55920.1 [40-49]	[R].QAEIKDSLAK.[I]	0	0.000623128		0.0009256	FALSE	High	QAEIKDSLAK		1	1	2	QDY55920.1	1	1102.61	High	R.QAEIKDSLAK.I	[40-49]
7.06e-07	QDY55920.1 [96-110]	[K].QKENELNQEFEAFAK.[Q]	0	9.82811e-07		0	FALSE	High	QKENELNQEFEAFAK		1	1	2	QDY55920.1	1	1824.88	High	K.QKENELNQEFEAFAK.Q	[96-110]
0.02969	QDY55920.1 [111-116]	[K].QLQNEK.[Q]	0.0028406	0.0342581		0.002659	FALSE	High	QLQNEK		1	1	1	QDY55920.1	0	759.4	High	K.QLQNEK.Q	[111-116]
0.01518	QDY55920.1 [52-69]	[K].TDNAQSVEIGHQIETLLK.[E]	0.000986762	0.0177276		0.0009256	FALSE	High	TDNAQSVEIGHQIETLLK		1	1	1	QDY55920.1	0	1996.03	High	K.TDNAQSVEIGHQIETLLK.E	[52-69]
0.0016	QDY55920.1 [77-85]	[R].EIIAEAIQK.[A]	0	0.00194166		0	FALSE	High	EIIAEAIQK		1	1	2	QDY55920.1	0	1014.58	High	R.EIIAEAIQK.A	[77-85]
0.06582	QDY55920.1 [121-136]	[K].EQLQAQMPVFEDELNK.[R]	0.0099187	0.0751225		0.01216	FALSE	High	EQLQAQMPVFEDELNK		1	1	1	QDY55920.1	0	1918.92	Medium	K.EQLQAQMPVFEDELNK.R	[121-136]
0.007367	QDY55920.1 [121-137]	[K].EQLQAQMPVFEDELNKR.[V]	0	0.00870137		0	FALSE	High	EQLQAQMPVFEDELNKR	1xOxidation [M7]	1	1	1	QDY55920.1	1	2091.02	High	K.EQLQAQMPVFEDELNKR.V	[121-137]
0.000867	QDY55920.1 [98-110]	[K].ENELNQEFEAFAK.[Q]	0	0.00106546		0	FALSE	High	ENELNQEFEAFAK		1	1	1	QDY55920.1	0	1568.72	High	K.ENELNQEFEAFAK.Q	[98-110]
0.0002358	QDY55920.1 [86-95]	[K].ATESYDAVIK.[Q]	0	0.000295883		0	FALSE	High	ATESYDAVIK		1	1	2	QDY55920.1	0	1096.55	High	K.ATESYDAVIK.Q	[86-95]
0.2157	QDY55920.1 [138-144]	[R].VAMGLGS.[-]	0.0374879	0.239082		0.03675	FALSE	Medium	VAMGLGS	1xOxidation [M3]	1	1	1	QDY55920.1	0	650.318	Medium	R.VAMGLGS.-	[138-144]
0.08404	QDY55920.1 [121-137]	[K].EQLQAQMPVFEDELNKR.[V]	0.0124625	0.0955144		0.01425	FALSE	Medium	EQLQAQMPVFEDELNKR		1	1	1	QDY55920.1	1	2075.02	Medium	K.EQLQAQMPVFEDELNKR.V	[121-137]
0.09213	QDY55920.1 [76-85]	[R].REIIAEAIQK.[A]	0.0130819	0.104461		0.01476	FALSE	Medium	REIIAEAIQK		1	1	1	QDY55920.1	1	1170.68	Medium	R.REIIAEAIQK.A	[76-85]
Percolator PEP (by Search Engine): A4 Mascot	Positions in Master Proteins	Annotated Sequence	Qvality q-value	Qvality PEP	Modifications in Master Proteins	Percolator q-Value (by Search Engine): A4 Mascot	Contaminant	Confidence	Sequence	Modifications	# Protein Groups	# Proteins	# PSMs	Master Protein Accessions	# Missed Cleavages	Theo. MH+ [Da]	Confidence (by Search Engine): A4 Mascot	Sequence in Protein	Positions in Protein	Peptide Group Modifications in Protein
0.02445	QDY55748.1 [82-93]	[K].VPEGASIAALGA.[-]	0.000986762	0.02834		0.0009256	FALSE	High	VPEGASIAALGA		1	1	2	QDY55748.1	0	1055.57	High	K.VPEGASIAALGA.-	[82-93]
0.001929	QDY55748.1 [16-22]	[K].SLGLQEK.[G]	0	0.00233375		0	FALSE	High	SLGLQEK		1	1	2	QDY55748.1	0	774.436	High	K.SLGLQEK.G	[16-22]
0.06472	QDY55748.1 [9-15]	[K].SILYTEK.[S]	0.0099187	0.0737528		0.01216	FALSE	High	SILYTEK		1	1	1	QDY55748.1	0	853.467	Medium	K.SILYTEK.S	[9-15]
0.04194	QDY55748.1 [44-52]	[K].TYFGFEPLK.[I]	0.00456217	0.0481511		0.00424	FALSE	High	TYFGFEPLK		1	1	1	QDY55748.1	0	1101.56	High	K.TYFGFEPLK.I	[44-52]
8.432e-07	QDY55748.1 [23-35]	[K].GVLVVQTAQNVTK.[N]	0	1.17221e-06		0	FALSE	High	GVLVVQTAQNVTK		1	1	1	QDY55748.1	0	1356.78	High	K.GVLVVQTAQNVTK.N	[23-35]
0.01404	QDY55748.1 [2-8]	[M].ADIMDIK.[S]	0.000986762	0.0163863		0.0009256	FALSE	High	ADIMDIK		1	1	2	QDY55748.1	0	805.412	High	M.ADIMDIK.S	[2-8]
0.004255	QDY55748.1 [2-8]	[M].ADIMDIK.[S]	0	0.0050842		0	FALSE	High	ADIMDIK	1xOxidation [M4]	1	1	1	QDY55748.1	0	821.407	High	M.ADIMDIK.S	[2-8]
0.1957	QDY55748.1 [53-61]	[K].INSLKQEGK.[V]	0.0352618	0.218049		0.0351	FALSE	Medium	INSLKQEGK		1	1	1	QDY55748.1	1	1016.57	Medium	K.INSLKQEGK.V	[53-61]
High	QDY56993.1	peroxiredoxin [Helicobacter pylori B128]	0	23.495	33	8	1	198	22.2	6.3	262	33	13	8		HP1563	cytoplasmic protein
Percolator PEP (by Search Engine): A4 Mascot	Positions in Master Proteins	Annotated Sequence	Qvality q-value	Qvality PEP	Modifications in Master Proteins	Percolator q-Value (by Search Engine): A4 Mascot	Contaminant	Confidence	Sequence	Modifications	# Protein Groups	# Proteins	# PSMs	Master Protein Accessions	# Missed Cleavages	Theo. MH+ [Da]	Confidence (by Search Engine): A4 Mascot	Sequence in Protein	Positions in Protein	Peptide Group Modifications in Protein
0.0002841	QDY56993.1 [148-154]	[R].NADEMLR.[M]	0	0.000355731		0	FALSE	High	NADEMLR		1	1	2	QDY56993.1	0	848.393	High	R.NADEMLR.M	[148-154]
0.02072	QDY56993.1 [148-154]	[R].NADEMLR.[M]	0.000986762	0.0240642		0.0009256	FALSE	High	NADEMLR	1xOxidation [M5]	1	1	1	QDY56993.1	0	864.388	High	R.NADEMLR.M	[148-154]
1.18e-07	QDY56993.1 [137-147]	[R].HAVINDLPLGR.[N]	0	1.70058e-07		0	FALSE	High	HAVINDLPLGR		1	1	2	QDY56993.1	0	1204.68	High	R.HAVINDLPLGR.N	[137-147]
0.05632	QDY56993.1 [186-192]	[K].GVAEYLK.[E]	0.00519144	0.0643102		0.007156	FALSE	High	GVAEYLK		1	1	1	QDY56993.1	0	779.43	High	K.GVAEYLK.E	[186-192]
0.02097	QDY56993.1 [125-131]	[R].GAFLIDK.[N]	0.000986762	0.0243476		0.0009256	FALSE	High	GAFLIDK		1	1	2	QDY56993.1	0	763.435	High	R.GAFLIDK.N	[125-131]
0.173	QDY56993.1 [6-11]	[K].LAPDFK.[A]	0.0326147	0.193445		0.03277	FALSE	Medium	LAPDFK		1	1	1	QDY56993.1	0	690.382	Medium	K.LAPDFK.A	[6-11]
0.2563	QDY56993.1 [1-5]	[-].MLVTK.[L]	0.0447658	0.282557		0.04364	FALSE	Medium	MLVTK		1	1	1	QDY56993.1	0	591.353	Medium	-.MLVTK.L	[1-5]
0.2014	QDY56993.1 [86-91]	[K].NTPVEK.[G]	0.0359123	0.224408		0.03553	FALSE	Medium	NTPVEK		1	1	1	QDY56993.1	0	687.367	Medium	K.NTPVEK.G	[86-91]
0.09373	QDY56993.1 [92-107]	[K].GGIGQVTFPMVADITK.[S]	0.013791	0.106338		0.01539	FALSE	Medium	GGIGQVTFPMVADITK	1xOxidation [M10]	1	1	2	QDY56993.1	0	1649.86	Medium	K.GGIGQVTFPMVADITK.S	[92-107]
High	QDY57014.1	preprotein translocase subunit YajC [Helicobacter pylori B128]	0	26.084	45	7	1	127	14.4	9.5	260	45	13	7		HP1551	inner membrane protein
Percolator PEP (by Search Engine): A4 Mascot	Positions in Master Proteins	Annotated Sequence	Qvality q-value	Qvality PEP	Modifications in Master Proteins	Percolator q-Value (by Search Engine): A4 Mascot	Contaminant	Confidence	Sequence	Modifications	# Protein Groups	# Proteins	# PSMs	Master Protein Accessions	# Missed Cleavages	Theo. MH+ [Da]	Confidence (by Search Engine): A4 Mascot	Sequence in Protein	Positions in Protein	Peptide Group Modifications in Protein
0.02348	QDY57014.1 [82-87]	[K].NYVAFK.[L]	0.000986762	0.0271538		0.0009256	FALSE	High	NYVAFK		1	1	2	QDY57014.1	0	741.393	High	K.NYVAFK.L	[82-87]
0.003898	QDY57014.1 [71-78]	[K].LNDDTTAK.[L]	0	0.00465715		0	FALSE	High	LNDDTTAK		1	1	2	QDY57014.1	0	877.426	High	K.LNDDTTAK.L	[71-78]
0.01391	QDY57014.1 [38-45]	[K].EMIEGLTK.[G]	0.000986762	0.0162578		0.0009256	FALSE	High	EMIEGLTK	1xOxidation [M2]	1	1	1	QDY57014.1	0	936.471	High	K.EMIEGLTK.G	[38-45]
0.03625	QDY57014.1 [38-45]	[K].EMIEGLTK.[G]	0.00456217	0.0416666		0.00424	FALSE	High	EMIEGLTK		1	1	2	QDY57014.1	0	920.476	High	K.EMIEGLTK.G	[38-45]
0.01241	QDY57014.1 [36-45]	[K].HKEMIEGLTK.[G]	0.000986762	0.0145018		0.0009256	FALSE	High	HKEMIEGLTK	1xOxidation [M4]	1	1	1	QDY57014.1	1	1201.62	High	K.HKEMIEGLTK.G	[36-45]
0.0006871	QDY57014.1 [36-45]	[K].HKEMIEGLTK.[G]	0	0.000848111		0	FALSE	High	HKEMIEGLTK		1	1	1	QDY57014.1	1	1185.63	High	K.HKEMIEGLTK.G	[36-45]
0.005034	QDY57014.1 [88-106]	[K].LDELDQFGLAEPIVIQQGR.[E]	0	0.00598667		0	FALSE	High	LDELDQFGLAEPIVIQQGR		1	1	2	QDY57014.1	0	2141.12	High	K.LDELDQFGLAEPIVIQQGR.E	[88-106]
3.125e-05	QDY57014.1 [62-70]	[K].AEANFFSVK.[L]	0	4.07515e-05		0	FALSE	High	AEANFFSVK		1	1	1	QDY57014.1	0	1012.51	High	K.AEANFFSVK.L	[62-70]
0.1216	QDY57014.1 [113-117]	[K].LSGAK.[T]	0.0197805	0.137328		0.02049	FALSE	Medium	LSGAK		1	1	1	QDY57014.1	0	475.287	Medium	K.LSGAK.T	[113-117]
Percolator PEP (by Search Engine): A4 Mascot	Positions in Master Proteins	Annotated Sequence	Qvality q-value	Qvality PEP	Modifications in Master Proteins	Percolator q-Value (by Search Engine): A4 Mascot	Contaminant	Confidence	Sequence	Modifications	# Protein Groups	# Proteins	# PSMs	Master Protein Accessions	# Missed Cleavages	Theo. MH+ [Da]	Confidence (by Search Engine): A4 Mascot	Sequence in Protein	Positions in Protein	Peptide Group Modifications in Protein
3.143e-09	QDY55754.1 [53-66]	[R].INTAINAHYSSSVE.[-]	0	4.8139e-09		0	FALSE	High	INTAINAHYSSSVE		1	1	1	QDY55754.1	0	1505.72	High	R.INTAINAHYSSSVE.-	[53-66]
0.0007962	QDY55754.1 [13-21]	[K].ELEELLHAK.[K]	0	0.000979568		0	FALSE	High	ELEELLHAK		1	1	1	QDY55754.1	0	1081.59	High	K.ELEELLHAK.K	[13-21]
0.001143	QDY55754.1 [22-29]	[K].KAELFELR.[V]	0	0.00139309		0	FALSE	High	KAELFELR		1	1	2	QDY55754.1	1	1005.57	High	K.KAELFELR.V	[22-29]
7.548e-05	QDY55754.1 [34-44]	[K].AMQLSNPNEIK.[K]	0	9.67954e-05		0	FALSE	High	AMQLSNPNEIK		1	1	1	QDY55754.1	0	1244.63	High	K.AMQLSNPNEIK.K	[34-44]
0.0007734	QDY55754.1 [34-44]	[K].AMQLSNPNEIK.[K]	0	0.000952503		0	FALSE	High	AMQLSNPNEIK	1xOxidation [M2]	1	1	1	QDY55754.1	0	1260.63	High	K.AMQLSNPNEIK.K	[34-44]
0.01049	QDY55754.1 [34-45]	[K].AMQLSNPNEIKK.[A]	0.000986762	0.0123335		0.0009256	FALSE	High	AMQLSNPNEIKK	1xOxidation [M2]	1	1	1	QDY55754.1	1	1388.72	High	K.AMQLSNPNEIKK.A	[34-45]
0.003219	QDY55754.1 [34-45]	[K].AMQLSNPNEIKK.[A]	0	0.00386073		0	FALSE	High	AMQLSNPNEIKK		1	1	2	QDY55754.1	1	1372.73	High	K.AMQLSNPNEIKK.A	[34-45]
0.07361	QDY55754.1 [3-9]	[K].YTELKDK.[S]	0.01119	0.0838414		0.01323	FALSE	Medium	YTELKDK		1	1	1	QDY55754.1	1	896.472	Medium	K.YTELKDK.S	[3-9]
High	QDY56970.1	DUF3944 domain-containing protein [Helicobacter pylori B128]	0	22.031	29	8	1	253	28.4	5.43	253	29	9	8		HP1588	ubiquinol-cytochrome c chaperone; possible inner membrane protein
Percolator PEP (by Search Engine): A4 Mascot	Positions in Master Proteins	Annotated Sequence	Qvality q-value	Qvality PEP	Modifications in Master Proteins	Percolator q-Value (by Search Engine): A4 Mascot	Contaminant	Confidence	Sequence	Modifications	# Protein Groups	# Proteins	# PSMs	Master Protein Accessions	# Missed Cleavages	Theo. MH+ [Da]	Confidence (by Search Engine): A4 Mascot	Sequence in Protein	Positions in Protein	Peptide Group Modifications in Protein
0.006433	QDY56970.1 [140-146]	[K].NTDNLNR.[Q]	0	0.00763183		0	FALSE	High	NTDNLNR		1	1	1	QDY56970.1	0	846.406	High	K.NTDNLNR.Q	[140-146]
0.0002637	QDY56970.1 [147-158]	[R].QALSAATLTLFK.[M]	0	0.000330992		0	FALSE	High	QALSAATLTLFK		1	1	1	QDY56970.1	0	1263.73	High	R.QALSAATLTLFK.M	[147-158]
0.01032	QDY56970.1 [41-48]	[K].LTSSIEYK.[R]	0.000986762	0.0121399		0.0009256	FALSE	High	LTSSIEYK		1	1	1	QDY56970.1	0	940.499	High	K.LTSSIEYK.R	[41-48]
0.000254	QDY56970.1 [103-115]	[K].TETTLIEQNMLSK.[I]	0	0.000319275		0	FALSE	High	TETTLIEQNMLSK		1	1	1	QDY56970.1	0	1507.77	High	K.TETTLIEQNMLSK.I	[103-115]
0.02162	QDY56970.1 [247-253]	[K].SLQIESV.[-]	0.000986762	0.0250215		0.0009256	FALSE	High	SLQIESV		1	1	2	QDY56970.1	0	775.42	High	K.SLQIESV.-	[247-253]
9.512e-05	QDY56970.1 [183-194]	[R].GLSLAGNQVLTR.[T]	0	0.000121618		0	FALSE	High	GLSLAGNQVLTR		1	1	1	QDY56970.1	0	1228.7	High	R.GLSLAGNQVLTR.T	[183-194]
0.005219	QDY56970.1 [50-56]	[R].HGDDYAK.[Y]	0	0.00620517		0	FALSE	High	HGDDYAK		1	1	1	QDY56970.1	0	805.348	High	R.HGDDYAK.Y	[50-56]
0.07684	QDY56970.1 [79-85]	[K].GEGVLYK.[E]	0.01119	0.0872629		0.01323	FALSE	Medium	GEGVLYK		1	1	1	QDY56970.1	0	765.414	Medium	K.GEGVLYK.E	[79-85]
High	QDY56962.1	co-chaperone GroES [Helicobacter pylori B128]	0	29.179	41	7	1	118	13	6.6	247	41	13	7	groES	HP0011	cytoplasmic co-chaperone
Percolator PEP (by Search Engine): A4 Mascot	Positions in Master Proteins	Annotated Sequence	Qvality q-value	Qvality PEP	Modifications in Master Proteins	Percolator q-Value (by Search Engine): A4 Mascot	Contaminant	Confidence	Sequence	Modifications	# Protein Groups	# Proteins	# PSMs	Master Protein Accessions	# Missed Cleavages	Theo. MH+ [Da]	Confidence (by Search Engine): A4 Mascot	Sequence in Protein	Positions in Protein	Peptide Group Modifications in Protein
0.0002274	QDY56962.1 [21-32]	[K].TSSGIIIPDNAK.[E]	0	0.000285409		0	FALSE	High	TSSGIIIPDNAK		1	1	1	QDY56962.1	0	1215.66	High	K.TSSGIIIPDNAK.E	[21-32]
0.0009956	QDY56962.1 [56-64]	[K].EGDVIAFGK.[Y]	0	0.00122076		0	FALSE	High	EGDVIAFGK		1	1	2	QDY56962.1	0	935.483	High	K.EGDVIAFGK.Y	[56-64]
1.063e-08	QDY56962.1 [15-32]	[R].LEEENKTSSGIIIPDNAK.[E]	0	1.59437e-08		0	FALSE	High	LEEENKTSSGIIIPDNAK		1	1	2	QDY56962.1	1	1958.01	High	R.LEEENKTSSGIIIPDNAK.E	[15-32]
0.01446	QDY56962.1 [33-41]	[K].EKPLMGVVK.[A]	0.000986762	0.0169104		0.0009256	FALSE	High	EKPLMGVVK		1	1	2	QDY56962.1	0	1000.59	High	K.EKPLMGVVK.A	[33-41]
0.05747	QDY56962.1 [33-41]	[K].EKPLMGVVK.[A]	0.00603439	0.0655174		0.008615	FALSE	High	EKPLMGVVK	1xOxidation [M5]	1	1	2	QDY56962.1	0	1016.58	High	K.EKPLMGVVK.A	[33-41]
0.165	QDY56962.1 [10-14]	[R].VLVER.[L]	0.031118	0.184759		0.03209	FALSE	Medium	VLVER		1	1	1	QDY56962.1	0	615.382	Medium	R.VLVER.L	[10-14]
0.1827	QDY56962.1 [15-20]	[R].LEEENK.[T]	0.0336805	0.203786		0.03367	FALSE	Medium	LEEENK		1	1	2	QDY56962.1	0	761.368	Medium	R.LEEENK.T	[15-20]
0.1087	QDY56962.1 [3-9]	[K].FQPLGER.[V]	0.0164432	0.122887		0.0176	FALSE	Medium	FQPLGER		1	1	1	QDY56962.1	0	846.447	Medium	K.FQPLGER.V	[3-9]
High	QDY56664.1	hypothetical protein CV725_05905 [Helicobacter pylori B128]	0	29.074	42	0	1	111	13	7.62	238	42	15	6		HP0614	probable cytoplasmic protein
Percolator PEP (by Search Engine): A4 Mascot	Positions in Master Proteins	Annotated Sequence	Qvality q-value	Qvality PEP	Modifications in Master Proteins	Percolator q-Value (by Search Engine): A4 Mascot	Contaminant	Confidence	Sequence	Modifications	# Protein Groups	# Proteins	# PSMs	Master Protein Accessions	# Missed Cleavages	Theo. MH+ [Da]	Confidence (by Search Engine): A4 Mascot	Sequence in Protein	Positions in Protein	Peptide Group Modifications in Protein
0.0001539	QDY56664.1 [69-82]	[R].INHSVLLSPSFMAK.[V]	0	0.000195092		0	FALSE	High	INHSVLLSPSFMAK	1xOxidation [M12]	1	2	2	QDY56664.1	0	1559.83	High	R.INHSVLLSPSFMAK.V	[69-82]
1.784e-07	QDY56664.1 [7-17]	[K].VHTTVQALQAK.[R]	0	2.54847e-07		0	FALSE	High	VHTTVQALQAK		1	2	2	QDY56664.1	0	1195.68	High	K.VHTTVQALQAK.R	[7-17]
0.01513	QDY56664.1 [83-88]	[K].VDEYMK.[E]	0.000986762	0.0176581		0.0009256	FALSE	High	VDEYMK		1	2	2	QDY56664.1	0	784.355	High	K.VDEYMK.E	[83-88]
0.05758	QDY56664.1 [83-88]	[K].VDEYMK.[E]	0.00683771	0.0657613		0.008615	FALSE	High	VDEYMK	1xOxidation [M5]	1	2	2	QDY56664.1	0	800.349	High	K.VDEYMK.E	[83-88]
0.007017	QDY56664.1 [102-109]	[K].ALEFYMLK.[H]	0	0.00829628		0	FALSE	High	ALEFYMLK	1xOxidation [M6]	1	2	1	QDY56664.1	0	1030.53	High	K.ALEFYMLK.H	[102-109]
0.197	QDY56664.1 [102-109]	[K].ALEFYMLK.[H]	0.0118545	0.0914696		0.03553	FALSE	Medium	ALEFYMLK		1	2	2	QDY56664.1	0	1014.53	Medium	K.ALEFYMLK.H	[102-109]
0.09379	QDY56664.1 [83-90]	[K].VDEYMKEK.[G]	0.013791	0.106338		0.01539	FALSE	Medium	VDEYMKEK		1	2	1	QDY56664.1	1	1041.49	Medium	K.VDEYMKEK.G	[83-90]
0.2833	QDY56664.1 [69-82]	[R].INHSVLLSPSFMAK.[V]	0.0493998	0.310119		0.0476	FALSE	Medium	INHSVLLSPSFMAK		1	2	1	QDY56664.1	0	1543.83	Medium	R.INHSVLLSPSFMAK.V	[69-82]
0.1682	QDY56664.1 [96-101]	[R].SLLFEK.[A]	0.0124625	0.0975966		0.03277	FALSE	Medium	SLLFEK		1	2	2	QDY56664.1	0	736.424	Medium	R.SLLFEK.A	[96-101]
Percolator PEP (by Search Engine): A4 Mascot	Positions in Master Proteins	Annotated Sequence	Qvality q-value	Qvality PEP	Modifications in Master Proteins	Percolator q-Value (by Search Engine): A4 Mascot	Contaminant	Confidence	Sequence	Modifications	# Protein Groups	# Proteins	# PSMs	Master Protein Accessions	# Missed Cleavages	Theo. MH+ [Da]	Confidence (by Search Engine): A4 Mascot	Sequence in Protein	Positions in Protein	Peptide Group Modifications in Protein
8.305e-08	QDY55912.1 [5-15]	[R].YIQQFEDTQLK.[D]	0	1.20023e-07		0	FALSE	High	YIQQFEDTQLK		1	1	1	QDY55912.1	0	1412.71	High	R.YIQQFEDTQLK.D	[5-15]
6.735e-07	QDY55912.1 [5-17]	[R].YIQQFEDTQLKDK.[A]	0	9.40451e-07		0	FALSE	High	YIQQFEDTQLKDK		1	1	2	QDY55912.1	1	1655.83	High	R.YIQQFEDTQLKDK.A	[5-17]
0.008343	QDY55912.1 [30-35]	[R].LGITIK.[GE]	0	0.00984075		0	FALSE	High	LGITIK		1	2	4	QDY55912.1	0	644.434	High	R.LGITIK.E	[30-35]
0.0001061	QDY55912.1 [66-75]	[K].IGANNIGVEK.[I]	0	0.000134965		0	FALSE	High	IGANNIGVEK		1	1	1	QDY55912.1	0	1014.56	High	K.IGANNIGVEK.I	[66-75]
0.021	QDY55912.1 [65-75]	[R].KIGANNIGVEK.[I]	0.000986762	0.0243476		0.0009256	FALSE	High	KIGANNIGVEK		1	1	2	QDY55912.1	1	1142.65	High	R.KIGANNIGVEK.I	[65-75]
0.2735	QDY55912.1 [24-29]	[K].AGDTLR.[L]	0.0480709	0.30012		0.04643	FALSE	Medium	AGDTLR		1	1	1	QDY55912.1	0	632.336	Medium	K.AGDTLR.L	[24-29]
0.2225	QDY55912.1 [100-104]	[K].LYYLR.[D]	0.0359123	0.2346		0.03871	FALSE	Medium	LYYLR		1	1	2	QDY55912.1	0	727.414	Medium	K.LYYLR.D	[100-104]
High	QDY56840.1	hypothetical protein CV725_06960 [Helicobacter pylori B128]	0	21.895	30	0	1	188	21.2	8.6	226	30	5	5		HP0953	predicted Sec/SPI signal peptide
Percolator PEP (by Search Engine): A4 Mascot	Positions in Master Proteins	Annotated Sequence	Qvality q-value	Qvality PEP	Modifications in Master Proteins	Percolator q-Value (by Search Engine): A4 Mascot	Contaminant	Confidence	Sequence	Modifications	# Protein Groups	# Proteins	# PSMs	Master Protein Accessions	# Missed Cleavages	Theo. MH+ [Da]	Confidence (by Search Engine): A4 Mascot	Sequence in Protein	Positions in Protein	Peptide Group Modifications in Protein
6.58e-05	QDY56840.1 [126-136]	[K].IQVSNTYTNLK.[S]	0	8.44725e-05		0	FALSE	High	IQVSNTYTNLK		1	2	1	QDY56840.1	0	1280.68	High	K.IQVSNTYTNLK.S	[126-136]
1.625e-05	QDY56840.1 [71-82]	[K].YLGIEQATLNAK.[L]	0	2.13843e-05		0	FALSE	High	YLGIEQATLNAK		1	2	1	QDY56840.1	0	1320.72	High	K.YLGIEQATLNAK.L	[71-82]
2.938e-06	QDY56840.1 [27-36]	[R].DDGILVSDLK.[G]	0	3.99276e-06		0	FALSE	High	DDGILVSDLK		1	2	1	QDY56840.1	0	1074.57	High	R.DDGILVSDLK.G	[27-36]
4.822e-07	QDY56840.1 [160-175]	[K].ASVENLNDNEIAYIAK.[V]	0	6.77177e-07		0	FALSE	High	ASVENLNDNEIAYIAK		1	2	1	QDY56840.1	0	1763.88	High	K.ASVENLNDNEIAYIAK.V	[160-175]
0.08406	QDY56840.1 [137-143]	[K].SEVAVVK.[I]	0.0124625	0.0955144		0.01425	FALSE	Medium	SEVAVVK		1	2	1	QDY56840.1	0	731.43	Medium	K.SEVAVVK.I	[137-143]
High	QDY55921.1	ATP synthase subunit B [Helicobacter pylori B128]	0	23.109	37	9	1	171	19.8	9.45	220	37	11	9	atpF	HP1136	inner membrane protein
Percolator PEP (by Search Engine): A4 Mascot	Positions in Master Proteins	Annotated Sequence	Qvality q-value	Qvality PEP	Modifications in Master Proteins	Percolator q-Value (by Search Engine): A4 Mascot	Contaminant	Confidence	Sequence	Modifications	# Protein Groups	# Proteins	# PSMs	Master Protein Accessions	# Missed Cleavages	Theo. MH+ [Da]	Confidence (by Search Engine): A4 Mascot	Sequence in Protein	Positions in Protein	Peptide Group Modifications in Protein
0.0001656	QDY55921.1 [65-74]	[K].RLEEIQAQLK.[V]	0	0.000209675		0	FALSE	High	RLEEIQAQLK		1	1	1	QDY55921.1	1	1227.71	High	K.RLEEIQAQLK.V	[65-74]
0.02991	QDY55921.1 [118-125]	[K].MDVENLIK.[N]	0.0028406	0.0345233		0.002659	FALSE	High	MDVENLIK		1	1	1	QDY55921.1	0	961.502	High	K.MDVENLIK.N	[118-125]
0.02422	QDY55921.1 [59-64]	[K].SLEISK.[R]	0.000986762	0.0280116		0.0009256	FALSE	High	SLEISK		1	1	1	QDY55921.1	0	676.388	High	K.SLEISK.R	[59-64]
0.04304	QDY55921.1 [112-117]	[K].YELQTK.[M]	0.00519144	0.0492584		0.005703	FALSE	High	YELQTK		1	1	1	QDY55921.1	0	781.409	High	K.YELQTK.M	[112-117]
2.498e-05	QDY55921.1 [66-74]	[R].LEEIQAQLK.[V]	0	3.26945e-05		0	FALSE	High	LEEIQAQLK		1	1	1	QDY55921.1	0	1071.6	High	R.LEEIQAQLK.V	[66-74]
0.02395	QDY55921.1 [129-136]	[K].ALMDLEVK.[K]	0.000986762	0.0276869		0.0009256	FALSE	High	ALMDLEVK	1xOxidation [M3]	1	1	1	QDY55921.1	0	934.491	High	K.ALMDLEVK.K	[129-136]
0.02506	QDY55921.1 [129-136]	[K].ALMDLEVK.[K]	0.000986762	0.0290079		0.0009256	FALSE	High	ALMDLEVK		1	1	1	QDY55921.1	0	918.496	High	K.ALMDLEVK.K	[129-136]
0.01996	QDY55921.1 [104-111]	[K].EAYTITQK.[Y]	0.000986762	0.0231425		0.0009256	FALSE	High	EAYTITQK		1	1	1	QDY55921.1	0	953.494	High	K.EAYTITQK.Y	[104-111]
0.0001663	QDY55921.1 [94-103]	[K].AELIISDANK.[E]	0	0.000210516		0	FALSE	High	AELIISDANK		1	1	1	QDY55921.1	0	1073.58	High	K.AELIISDANK.E	[94-103]
0.2014	QDY55921.1 [118-125]	[K].MDVENLIK.[N]	0.0359123	0.224408		0.03553	FALSE	Medium	MDVENLIK	1xOxidation [M1]	1	1	1	QDY55921.1	0	977.497	Medium	K.MDVENLIK.N	[118-125]
0.1504	QDY55921.1 [141-148]	[R].ELVESVFK.[D]	0.0280749	0.168926		0.02772	FALSE	Medium	ELVESVFK		1	1	1	QDY55921.1	0	950.519	Medium	R.ELVESVFK.D	[141-148]
High	QDY55690.1	biopolymer transporter ExbD [Helicobacter pylori B128]	0	23.741	46	0	1	133	15	8.76	219	46	9	8		HP1446	inner membrane protein
Percolator PEP (by Search Engine): A4 Mascot	Positions in Master Proteins	Annotated Sequence	Qvality q-value	Qvality PEP	Modifications in Master Proteins	Percolator q-Value (by Search Engine): A4 Mascot	Contaminant	Confidence	Sequence	Modifications	# Protein Groups	# Proteins	# PSMs	Master Protein Accessions	# Missed Cleavages	Theo. MH+ [Da]	Confidence (by Search Engine): A4 Mascot	Sequence in Protein	Positions in Protein	Peptide Group Modifications in Protein
0.0056	QDY55690.1 [57-65]	[K].QVTISISNK.[G]	0	0.00663973		0	FALSE	High	QVTISISNK		1	2	1	QDY55690.1	0	989.563	High	K.QVTISISNK.G	[57-65]
0.005239	QDY55690.1 [35-44]	[K].LPISIPQVDK.[D]	0	0.00622993		0	FALSE	High	LPISIPQVDK		1	2	1	QDY55690.1	0	1109.66	High	K.LPISIPQVDK.D	[35-44]
0.0001127	QDY55690.1 [35-50]	[K].LPISIPQVDKDSTDSK.[D]	0	0.000143322		0	FALSE	High	LPISIPQVDKDSTDSK		1	2	1	QDY55690.1	1	1742.92	High	K.LPISIPQVDKDSTDSK.D	[35-50]
0.02075	QDY55690.1 [84-89]	[K].VSTLAK.[D]	0.000986762	0.0240642		0.0009256	FALSE	High	VSTLAK		1	2	1	QDY55690.1	0	618.382	High	K.VSTLAK.D	[84-89]
2.704e-05	QDY55690.1 [109-119]	[K].VVDLLQTNNLK.[Q]	0	3.52797e-05		0	FALSE	High	VVDLLQTNNLK		1	2	1	QDY55690.1	0	1256.72	High	K.VVDLLQTNNLK.Q	[109-119]
0.0007902	QDY55690.1 [90-99]	[K].DTPIVLQGDK.[K]	0	0.000971758		0	FALSE	High	DTPIVLQGDK		1	2	1	QDY55690.1	0	1085.58	High	K.DTPIVLQGDK.K	[90-99]
0.001201	QDY55690.1 [90-100]	[K].DTPIVLQGDKK.[S]	0	0.00146747		0	FALSE	High	DTPIVLQGDKK		1	2	2	QDY55690.1	1	1213.68	High	K.DTPIVLQGDKK.S	[90-100]
0.0703	QDY55690.1 [101-108]	[K].SNLDNFIK.[V]	0.010608	0.0799555		0.01274	FALSE	Medium	SNLDNFIK		1	2	1	QDY55690.1	0	950.494	Medium	K.SNLDNFIK.V	[101-108]
High	QDW68185.1	outer membrane protein [Helicobacter pylori]	0	21.556	10	0	1	731	78.6	8.48	217	10	7	7	babA	HP1243	outer membrane protein
Percolator PEP (by Search Engine): A4 Mascot	Positions in Master Proteins	Annotated Sequence	Qvality q-value	Qvality PEP	Modifications in Master Proteins	Percolator q-Value (by Search Engine): A4 Mascot	Contaminant	Confidence	Sequence	Modifications	# Protein Groups	# Proteins	# PSMs	Master Protein Accessions	# Missed Cleavages	Theo. MH+ [Da]	Confidence (by Search Engine): A4 Mascot	Sequence in Protein	Positions in Protein	Peptide Group Modifications in Protein
0.01229	QDW68185.1 [297-306]	[K].SGGPQMEPTR.[G]	0.000986762	0.0143878		0.0009256	FALSE	High	SGGPQMEPTR		1	2	1	QDW68185.1	0	1059.49	High	K.SGGPQMEPTR.G	[297-306]
7.081e-09	QDW68185.1 [491-503]	[K].VPNAQSLQNVVSK.[K]	0	1.07247e-08		0	FALSE	High	VPNAQSLQNVVSK		1	9	1	QDW68185.1	0	1383.76	High	K.VPNAQSLQNVVSK.K	[491-503]
0.001286	QDW68185.1 [242-252]	[K].VVDSNAEGNTR.[G]	0	0.00157075		0	FALSE	High	VVDSNAEGNTR		1	2	1	QDW68185.1	0	1161.55	High	K.VVDSNAEGNTR.G	[242-252]
0.002562	QDW68185.1 [224-232]	[K].TETQTIDGK.[S]	0	0.00308707		0	FALSE	High	TETQTIDGK		1	9	1	QDW68185.1	0	992.489	High	K.TETQTIDGK.S	[224-232]
0.00472	QDW68185.1 [131-145]	[K].STSSTTIFNNEPGYR.[S]	0	0.00561695		0	FALSE	High	STSSTTIFNNEPGYR		1	7	2	QDW68185.1	0	1673.78	High	K.STSSTTIFNNEPGYR.S	[131-145]
0.00724	QDW68185.1 [41-51]	[K].GIQELSDNYEK.[L]	0	0.00856421		0	FALSE	High	GIQELSDNYEK		1	9	1	QDW68185.1	0	1295.61	High	K.GIQELSDNYEK.L	[41-51]
0.02834	QDW68185.1 [617-623]	[K].ATNFLGK.[N]	0.00194889	0.0327076		0.001821	FALSE	High	ATNFLGK		1	11	1	QDW68185.1	0	750.414	High	K.ATNFLGK.N	[617-623]
High	QDY55739.1	copper resistance protein [Helicobacter pylori B128]	0	25.445	58	9	1	125	13.9	9.63	215	58	13	9		HP1326	predicted Sec/SPI signal peptide
Percolator PEP (by Search Engine): A4 Mascot	Positions in Master Proteins	Annotated Sequence	Qvality q-value	Qvality PEP	Modifications in Master Proteins	Percolator q-Value (by Search Engine): A4 Mascot	Contaminant	Confidence	Sequence	Modifications	# Protein Groups	# Proteins	# PSMs	Master Protein Accessions	# Missed Cleavages	Theo. MH+ [Da]	Confidence (by Search Engine): A4 Mascot	Sequence in Protein	Positions in Protein	Peptide Group Modifications in Protein
0.01478	QDY55739.1 [88-94]	[K].NGLYEAK.[T]	0.000986762	0.0172463		0.0009256	FALSE	High	NGLYEAK		1	1	1	QDY55739.1	0	794.404	High	K.NGLYEAK.T	[88-94]
0.0005888	QDY55739.1 [65-79]	[R].VQFMMPEMPGMPAMK.[E]	0	0.000728429		0	FALSE	High	VQFMMPEMPGMPAMK	2xOxidation [M8; M]	1	1	2	QDY55739.1	0	1756.76	High	R.VQFMMPEMPGMPAMK.E	[65-79]
0.0009686	QDY55739.1 [36-54]	[K].SVGNPIKGDNTFILSPTLK.[G]	0	0.00118704		0	FALSE	High	SVGNPIKGDNTFILSPTLK		1	1	1	QDY55739.1	1	2001.1	High	K.SVGNPIKGDNTFILSPTLK.G	[36-54]
0.01622	QDY55739.1 [95-106]	[K].TNLSMNGTWQVR.[V]	0.000986762	0.0188777		0.0009256	FALSE	High	TNLSMNGTWQVR		1	1	1	QDY55739.1	0	1406.68	High	K.TNLSMNGTWQVR.V	[95-106]
8.302e-07	QDY55739.1 [95-106]	[K].TNLSMNGTWQVR.[V]	0	1.15358e-06		0	FALSE	High	TNLSMNGTWQVR	1xOxidation [M5]	1	1	1	QDY55739.1	0	1422.68	High	K.TNLSMNGTWQVR.V	[95-106]
0.04304	QDY55739.1 [80-87]	[K].EMAQVSEK.[N]	0.00519144	0.0494452		0.005703	FALSE	High	EMAQVSEK	1xOxidation [M2]	1	1	1	QDY55739.1	0	937.43	High	K.EMAQVSEK.N	[80-87]
0.01446	QDY55739.1 [80-87]	[K].EMAQVSEK.[N]	0.000986762	0.0169104		0.0009256	FALSE	High	EMAQVSEK		1	1	1	QDY55739.1	0	921.435	High	K.EMAQVSEK.N	[80-87]
0.001034	QDY55739.1 [27-33]	[K].ANDLEVK.[I]	0	0.00126553		0	FALSE	High	ANDLEVK		1	1	2	QDY55739.1	0	788.415	High	K.ANDLEVK.I	[27-33]
0.2075	QDY55739.1 [121-125]	[K].TSLDL.[-]	0.0359123	0.230918		0.03553	FALSE	Medium	TSLDL		1	1	1	QDY55739.1	0	548.293	Medium	K.TSLDL.-	[121-125]
0.2801	QDY55739.1 [36-42]	[K].SVGNPIK.[G]	0.0493998	0.307368		0.0476	FALSE	Medium	SVGNPIK		1	1	1	QDY55739.1	0	714.414	Medium	K.SVGNPIK.G	[36-42]
0.107	QDY55739.1 [43-54]	[K].GDNTFILSPTLK.[G]	0.0164432	0.121179		0.0176	FALSE	Medium	GDNTFILSPTLK		1	1	1	QDY55739.1	0	1305.7	Medium	K.GDNTFILSPTLK.G	[43-54]
High	QDY55887.1	hypothetical protein CV725_01530 [Helicobacter pylori B128]	0	27.742	29	5	1	183	20.6	8.85	209	29	7	5		HP1173	predicted Sec/SPI signal peptide
Percolator PEP (by Search Engine): A4 Mascot	Positions in Master Proteins	Annotated Sequence	Qvality q-value	Qvality PEP	Modifications in Master Proteins	Percolator q-Value (by Search Engine): A4 Mascot	Contaminant	Confidence	Sequence	Modifications	# Protein Groups	# Proteins	# PSMs	Master Protein Accessions	# Missed Cleavages	Theo. MH+ [Da]	Confidence (by Search Engine): A4 Mascot	Sequence in Protein	Positions in Protein	Peptide Group Modifications in Protein
0.0003878	QDY55887.1 [28-38]	[R].SFVDGDLDIQK.[F]	0	0.000482268		0	FALSE	High	SFVDGDLDIQK		1	1	1	QDY55887.1	0	1236.61	High	R.SFVDGDLDIQK.F	[28-38]
1.952e-07	QDY55887.1 [107-120]	[R].MLQTGDNTTGLDSK.[E]	0	2.78322e-07		0	FALSE	High	MLQTGDNTTGLDSK		1	1	1	QDY55887.1	0	1480.69	High	R.MLQTGDNTTGLDSK.E	[107-120]
1.459e-09	QDY55887.1 [107-120]	[R].MLQTGDNTTGLDSK.[E]	0	2.26716e-09		0	FALSE	High	MLQTGDNTTGLDSK	1xOxidation [M1]	1	1	1	QDY55887.1	0	1496.69	High	R.MLQTGDNTTGLDSK.E	[107-120]
0.001105	QDY55887.1 [66-76]	[K].MQEAEIHSEIR.[I]	0	0.0013492		0	FALSE	High	MQEAEIHSEIR		1	1	1	QDY55887.1	0	1342.64	High	K.MQEAEIHSEIR.I	[66-76]
0.0007104	QDY55887.1 [66-76]	[K].MQEAEIHSEIR.[I]	0	0.00087571		0	FALSE	High	MQEAEIHSEIR	1xOxidation [M1]	1	1	1	QDY55887.1	0	1358.64	High	K.MQEAEIHSEIR.I	[66-76]
0.02794	QDY55887.1 [77-84]	[R].IALKPGVK.[K]	0.00194889	0.0322059		0.001821	FALSE	High	IALKPGVK		1	1	1	QDY55887.1	0	825.556	High	R.IALKPGVK.K	[77-84]
0.07486	QDY55887.1 [39-47]	[K].FSYEDSLLK.[K]	0.01119	0.0850712		0.01323	FALSE	Medium	FSYEDSLLK		1	1	1	QDY55887.1	0	1101.55	Medium	K.FSYEDSLLK.K	[39-47]
High	QDY56126.1	hypothetical protein CV725_02940 [Helicobacter pylori B128]	0	23.703	52	3	1	44	5	7.18	201	52	5	3		HP0135	predicted lipoprotein
Percolator PEP (by Search Engine): A4 Mascot	Positions in Master Proteins	Annotated Sequence	Qvality q-value	Qvality PEP	Modifications in Master Proteins	Percolator q-Value (by Search Engine): A4 Mascot	Contaminant	Confidence	Sequence	Modifications	# Protein Groups	# Proteins	# PSMs	Master Protein Accessions	# Missed Cleavages	Theo. MH+ [Da]	Confidence (by Search Engine): A4 Mascot	Sequence in Protein	Positions in Protein	Peptide Group Modifications in Protein
1.397e-08	QDY56126.1 [23-36]	[K].QILQNEADSTPSEK.[T]	0	2.08512e-08		0	FALSE	High	QILQNEADSTPSEK		1	1	1	QDY56126.1	0	1559.75	High	K.QILQNEADSTPSEK.T	[23-36]
0.007171	QDY56126.1 [37-44]	[K].TIWQPEQK.[-]	0	0.00846275		0	FALSE	High	TIWQPEQK		1	1	2	QDY56126.1	0	1029.54	High	K.TIWQPEQK.-	[37-44]
9.097e-08	QDY56126.1 [22-36]	[K].KQILQNEADSTPSEK.[T]	0	1.31605e-07		0	FALSE	High	KQILQNEADSTPSEK		1	1	2	QDY56126.1	1	1687.85	High	K.KQILQNEADSTPSEK.T	[22-36]
High	QDY55779.1	polyisoprenoid-binding protein [Helicobacter pylori B128]	0	16.508	36	8	1	182	20.6	9.29	191	36	8	8		HP1286	predicted Sec/SPI signal peptide
Percolator PEP (by Search Engine): A4 Mascot	Positions in Master Proteins	Annotated Sequence	Qvality q-value	Qvality PEP	Modifications in Master Proteins	Percolator q-Value (by Search Engine): A4 Mascot	Contaminant	Confidence	Sequence	Modifications	# Protein Groups	# Proteins	# PSMs	Master Protein Accessions	# Missed Cleavages	Theo. MH+ [Da]	Confidence (by Search Engine): A4 Mascot	Sequence in Protein	Positions in Protein	Peptide Group Modifications in Protein
0.002231	QDY55779.1 [129-139]	[K].IQAPLQNPMNK.[K]	0	0.00269493		0	FALSE	High	IQAPLQNPMNK		1	1	1	QDY55779.1	0	1253.67	High	K.IQAPLQNPMNK.K	[129-139]
0.004922	QDY55779.1 [86-94]	[K].TAEFFDVVK.[Y]	0	0.00586861		0	FALSE	High	TAEFFDVVK		1	1	1	QDY55779.1	0	1055.54	High	K.TAEFFDVVK.Y	[86-94]
0.006887	QDY55779.1 [43-51]	[R].GAFDNFDGK.[I]	0	0.00813305		0	FALSE	High	GAFDNFDGK		1	1	1	QDY55779.1	0	970.426	High	R.GAFDNFDGK.I	[43-51]
0.009421	QDY55779.1 [52-59]	[K].IDADPNTK.[A]	0	0.0110834		0	FALSE	High	IDADPNTK		1	1	1	QDY55779.1	0	873.431	High	K.IDADPNTK.A	[52-59]
0.0002269	QDY55779.1 [141-150]	[K].EFMVLQAEGK.[I]	0	0.000285409		0	FALSE	High	EFMVLQAEGK		1	1	1	QDY55779.1	0	1151.58	High	K.EFMVLQAEGK.I	[141-150]
0.0209	QDY55779.1 [60-67]	[K].ALNVFEGK.[I]	0.000986762	0.0242527		0.0009256	FALSE	High	ALNVFEGK		1	1	1	QDY55779.1	0	877.478	High	K.ALNVFEGK.I	[60-67]
0.09885	QDY55779.1 [177-182]	[K].LEAYAQ.[-]	0.0159159	0.112149		0.01729	FALSE	Medium	LEAYAQ		1	1	1	QDY55779.1	0	694.341	Medium	K.LEAYAQ.-	[177-182]
0.093	QDY55779.1 [38-42]	[K].FNETR.[G]	0.013791	0.105584		0.01539	FALSE	Medium	FNETR		1	1	1	QDY55779.1	0	666.321	Medium	K.FNETR.G	[38-42]
High	QDY56348.1	two-component system response regulator [Helicobacter pylori B128]	0	19.097	41	1	1	124	13.9	5.34	191	41	7	6	cheY	HP1067	CheY; cytoplasmic protein
Percolator PEP (by Search Engine): A4 Mascot	Positions in Master Proteins	Annotated Sequence	Qvality q-value	Qvality PEP	Modifications in Master Proteins	Percolator q-Value (by Search Engine): A4 Mascot	Contaminant	Confidence	Sequence	Modifications	# Protein Groups	# Proteins	# PSMs	Master Protein Accessions	# Missed Cleavages	Theo. MH+ [Da]	Confidence (by Search Engine): A4 Mascot	Sequence in Protein	Positions in Protein	Peptide Group Modifications in Protein
5.855e-05	QDY56348.1 [3-13]	[K].LLVVDDSSTMR.[R]	0	7.55114e-05		0	FALSE	High	LLVVDDSSTMR	1xOxidation [M10]	1	1	1	QDY56348.1	0	1251.62	High	K.LLVVDDSSTMR.R	[3-13]
3.696e-05	QDY56348.1 [3-13]	[K].LLVVDDSSTMR.[R]	0	4.80241e-05		0	FALSE	High	LLVVDDSSTMR		1	1	1	QDY56348.1	0	1235.63	High	K.LLVVDDSSTMR.R	[3-13]
0.02107	QDY56348.1 [76-88]	[K].EIPIIMITTEGGK.[A]	0.000986762	0.0244427		0.0009256	FALSE	High	EIPIIMITTEGGK		1	2	1	QDY56348.1	0	1401.77	High	K.EIPIIMITTEGGK.A	[76-88]
0.002291	QDY56348.1 [41-48]	[K].LDANADTK.[V]	0	0.00276033		0	FALSE	High	LDANADTK		1	2	1	QDY56348.1	0	847.416	High	K.LDANADTK.V	[41-48]
0.0009753	QDY56348.1 [89-96]	[K].AEVITALK.[A]	0	0.00119658		0	FALSE	High	AEVITALK		1	2	1	QDY56348.1	0	844.514	High	K.AEVITALK.A	[89-96]
0.003691	QDY56348.1 [114-124]	[K].EKLEVVLGTND.[-]	0	0.00442178		0	FALSE	High	EKLEVVLGTND		1	2	1	QDY56348.1	1	1216.64	High	K.EKLEVVLGTND.-	[114-124]
0.2129	QDY56348.1 [116-124]	[K].LEVVLGTND.[-]	0.0370118	0.236086		0.03641	FALSE	Medium	LEVVLGTND		1	2	1	QDY56348.1	0	959.504	Medium	K.LEVVLGTND.-	[116-124]
High	QDY55691.1	TonB-system energizer ExbB [Helicobacter pylori B128]	0	19.445	18	5	1	150	16.7	8.41	186	18	8	5		HP1445	inner membrane protein
Percolator PEP (by Search Engine): A4 Mascot	Positions in Master Proteins	Annotated Sequence	Qvality q-value	Qvality PEP	Modifications in Master Proteins	Percolator q-Value (by Search Engine): A4 Mascot	Contaminant	Confidence	Sequence	Modifications	# Protein Groups	# Proteins	# PSMs	Master Protein Accessions	# Missed Cleavages	Theo. MH+ [Da]	Confidence (by Search Engine): A4 Mascot	Sequence in Protein	Positions in Protein	Peptide Group Modifications in Protein
0.03981	QDY55691.1 [125-131]	[K].SEILVTK.[W]	0	0.00625479		0.00424	FALSE	High	SEILVTK		1	1	2	QDY55691.1	0	789.472	High	K.SEILVTK.W	[125-131]
0.001203	QDY55691.1 [36-42]	[R].VDDYTDR.[R]	0	0.00146747		0	FALSE	High	VDDYTDR		1	1	1	QDY55691.1	0	883.379	High	R.VDDYTDR.R	[36-42]
0.01316	QDY55691.1 [36-43]	[R].VDDYTDRR.[K]	0.000986762	0.0153854		0.0009256	FALSE	High	VDDYTDRR		1	1	2	QDY55691.1	1	1039.48	High	R.VDDYTDRR.K	[36-43]
0.001013	QDY55691.1 [92-102]	[K].AIMTNLALALK.[A]	0	0.00124046		0	FALSE	High	AIMTNLALALK		1	1	1	QDY55691.1	0	1158.69	High	K.AIMTNLALALK.A	[92-102]
4.738e-05	QDY55691.1 [92-102]	[K].AIMTNLALALK.[A]	0	6.13146e-05		0	FALSE	High	AIMTNLALALK	1xOxidation [M3]	1	1	1	QDY55691.1	0	1174.69	High	K.AIMTNLALALK.A	[92-102]
0.002776	QDY55691.1 [124-131]	[R].KSEILVTK.[W]	0	0.00334381		0	FALSE	High	KSEILVTK		1	1	1	QDY55691.1	1	917.567	High	R.KSEILVTK.W	[124-131]
Percolator PEP (by Search Engine): A4 Mascot	Positions in Master Proteins	Annotated Sequence	Qvality q-value	Qvality PEP	Modifications in Master Proteins	Percolator q-Value (by Search Engine): A4 Mascot	Contaminant	Confidence	Sequence	Modifications	# Protein Groups	# Proteins	# PSMs	Master Protein Accessions	# Missed Cleavages	Theo. MH+ [Da]	Confidence (by Search Engine): A4 Mascot	Sequence in Protein	Positions in Protein	Peptide Group Modifications in Protein
8.759e-06	QDY55760.1 [1-12]	[-].MVNDIIADSLTR.[L]	0	1.168e-05		0	FALSE	High	MVNDIIADSLTR		1	1	1	QDY55760.1	0	1347.69	High	-.MVNDIIADSLTR.L	[1-12]
2.311e-05	QDY55760.1 [1-12]	[-].MVNDIIADSLTR.[L]	0	3.02989e-05		0	FALSE	High	MVNDIIADSLTR	1xOxidation [M1]	1	1	1	QDY55760.1	0	1363.69	High	-.MVNDIIADSLTR.L	[1-12]
2.08e-05	QDY55760.1 [98-109]	[K].NGYGVIVVSTSK.[G]	0	2.73024e-05		0	FALSE	High	NGYGVIVVSTSK		1	1	1	QDY55760.1	0	1223.66	High	K.NGYGVIVVSTSK.G	[98-109]
0.0001033	QDY55760.1 [110-119]	[K].GVITNEEAYR.[Q]	0	0.000131761		0	FALSE	High	GVITNEEAYR		1	1	1	QDY55760.1	0	1151.57	High	K.GVITNEEAYR.Q	[110-119]
High	QDY55727.1	TonB-system energizer ExbB [Helicobacter pylori B128]	0	13.213	17	0	1	166	18.3	9.09	184	17	9	4	exbB	HP1339	ExbB; inner membrane protein
Percolator PEP (by Search Engine): A4 Mascot	Positions in Master Proteins	Annotated Sequence	Qvality q-value	Qvality PEP	Modifications in Master Proteins	Percolator q-Value (by Search Engine): A4 Mascot	Contaminant	Confidence	Sequence	Modifications	# Protein Groups	# Proteins	# PSMs	Master Protein Accessions	# Missed Cleavages	Theo. MH+ [Da]	Confidence (by Search Engine): A4 Mascot	Sequence in Protein	Positions in Protein	Peptide Group Modifications in Protein
0.01241	QDY55727.1 [154-160]	[K].SDVLSEK.[F]	0.000986762	0.0145018		0.0009256	FALSE	High	SDVLSEK		1	2	3	QDY55727.1	0	777.399	High	K.SDVLSEK.F	[154-160]
5.349e-05	QDY55727.1 [67-80]	[K].AYDDIDALNLDLTK.[N]	0	6.91426e-05		0	FALSE	High	AYDDIDALNLDLTK		1	2	2	QDY55727.1	0	1579.78	High	K.AYDDIDALNLDLTK.N	[67-80]
0.002404	QDY55727.1 [153-160]	[R].KSDVLSEK.[F]	0	0.00289591		0	FALSE	High	KSDVLSEK		1	2	2	QDY55727.1	1	905.494	High	R.KSDVLSEK.F	[153-160]
0.1132	QDY55727.1 [57-62]	[R].VIFYSK.[V]	0.0178243	0.12814		0.01881	FALSE	Medium	VIFYSK		1	2	2	QDY55727.1	0	756.429	Medium	R.VIFYSK.V	[57-62]
High	QDY56477.1	thiol reductase thioredoxin [Helicobacter pylori B128]	0	24.421	48	4	1	106	11.8	5.22	181	48	6	4	trxA	HP0824	cytoplasmic protein
Percolator PEP (by Search Engine): A4 Mascot	Positions in Master Proteins	Annotated Sequence	Qvality q-value	Qvality PEP	Modifications in Master Proteins	Percolator q-Value (by Search Engine): A4 Mascot	Contaminant	Confidence	Sequence	Modifications	# Protein Groups	# Proteins	# PSMs	Master Protein Accessions	# Missed Cleavages	Theo. MH+ [Da]	Confidence (by Search Engine): A4 Mascot	Sequence in Protein	Positions in Protein	Peptide Group Modifications in Protein
1.791e-05	QDY56477.1 [56-67]	[K].VNTDEQEELSAK.[F]	0	2.35419e-05		0	FALSE	High	VNTDEQEELSAK		1	1	1	QDY56477.1	0	1362.64	High	K.VNTDEQEELSAK.F	[56-67]
0.02143	QDY56477.1 [95-103]	[K].VALKEQLNK.[L]	0.000986762	0.0248271		0.0009256	FALSE	High	VALKEQLNK		1	1	2	QDY56477.1	1	1042.63	High	K.VALKEQLNK.L	[95-103]
9.134e-11	QDY56477.1 [81-94]	[K].DGEVVHQLVGVQTK.[V]	0	1.49419e-10		0	FALSE	High	DGEVVHQLVGVQTK		1	1	2	QDY56477.1	0	1508.81	High	K.DGEVVHQLVGVQTK.V	[81-94]
0.07881	QDY56477.1 [35-50]	[K].MLSPVIDELASEYEGK.[A]	0.0118545	0.0895057		0.01378	FALSE	Medium	MLSPVIDELASEYEGK	1xOxidation [M1]	1	1	1	QDY56477.1	0	1796.86	Medium	K.MLSPVIDELASEYEGK.A	[35-50]
High	QDY56386.1	transcriptional repressor [Helicobacter pylori B128]	0	17.484	36	7	1	150	17.7	8.25	178	36	7	7	fur	HP1027	DNA-binding protein
Percolator PEP (by Search Engine): A4 Mascot	Positions in Master Proteins	Annotated Sequence	Qvality q-value	Qvality PEP	Modifications in Master Proteins	Percolator q-Value (by Search Engine): A4 Mascot	Contaminant	Confidence	Sequence	Modifications	# Protein Groups	# Proteins	# PSMs	Master Protein Accessions	# Missed Cleavages	Theo. MH+ [Da]	Confidence (by Search Engine): A4 Mascot	Sequence in Protein	Positions in Protein	Peptide Group Modifications in Protein
0.005374	QDY56386.1 [58-66]	[K].NTSISSVYR.[I]	0	0.00638058		0	FALSE	High	NTSISSVYR		1	1	1	QDY56386.1	0	1026.52	High	K.NTSISSVYR.I	[58-66]
0.01252	QDY56386.1 [88-94]	[R].RYEIAAK.[E]	0.000986762	0.0146744		0.0009256	FALSE	High	RYEIAAK		1	1	1	QDY56386.1	1	850.478	High	R.RYEIAAK.E	[88-94]
4.377e-08	QDY56386.1 [108-119]	[K].IIEFADPEIENR.[Q]	0	6.39991e-08		0	FALSE	High	IIEFADPEIENR		1	1	1	QDY56386.1	0	1445.73	High	K.IIEFADPEIENR.Q	[108-119]
0.02041	QDY56386.1 [67-73]	[R].ILNFLEK.[E]	0.000986762	0.0236913		0.0009256	FALSE	High	ILNFLEK		1	1	1	QDY56386.1	0	876.519	High	R.ILNFLEK.E	[67-73]
0.06371	QDY56386.1 [89-94]	[R].YEIAAK.[E]	0.00925548	0.0726737		0.01156	FALSE	High	YEIAAK		1	1	1	QDY56386.1	0	694.377	Medium	R.YEIAAK.E	[89-94]
0.01247	QDY56386.1 [30-38]	[R].EEVVSVLYR.[S]	0.000986762	0.0146167		0.0009256	FALSE	High	EEVVSVLYR		1	1	1	QDY56386.1	0	1093.59	High	R.EEVVSVLYR.S	[30-38]
0.06878	QDY56386.1 [4-13]	[R].LETLESILER.[L]	0.010608	0.0782182		0.01274	FALSE	Medium	LETLESILER		1	1	1	QDY56386.1	0	1202.66	Medium	R.LETLESILER.L	[4-13]
High	QDY56191.1	hypothetical protein CV725_03275 [Helicobacter pylori B128]	0	18.071	26	0	1	100	11.5	9.11	173	26	5	3		HP0203	predicted Sec/SPI signal peptide
Percolator PEP (by Search Engine): A4 Mascot	Positions in Master Proteins	Annotated Sequence	Qvality q-value	Qvality PEP	Modifications in Master Proteins	Percolator q-Value (by Search Engine): A4 Mascot	Contaminant	Confidence	Sequence	Modifications	# Protein Groups	# Proteins	# PSMs	Master Protein Accessions	# Missed Cleavages	Theo. MH+ [Da]	Confidence (by Search Engine): A4 Mascot	Sequence in Protein	Positions in Protein	Peptide Group Modifications in Protein
0.005404	QDY56191.1 [49-57]	[K].YYLQDPQER.[D]	0	0.00643159		0	FALSE	High	YYLQDPQER		1	2	1	QDY56191.1	0	1211.57	High	K.YYLQDPQER.D	[49-57]
0.06162	QDY56191.1 [74-79]	[K].VNFITK.[S]	0.00760911	0.0702985		0.009308	FALSE	High	VNFITK		1	2	1	QDY56191.1	0	721.424	High	K.VNFITK.S	[74-79]
5.421e-05	QDY56191.1 [87-97]	[K].HAQMALEQAQK.[G]	0	1.46108e-06		0	FALSE	High	HAQMALEQAQK		1	2	2	QDY56191.1	0	1254.63	High	K.HAQMALEQAQK.G	[87-97]
4.446e-05	QDY56191.1 [87-97]	[K].HAQMALEQAQK.[G]	0	5.75086e-05		0	FALSE	High	HAQMALEQAQK	1xOxidation [M4]	1	2	1	QDY56191.1	0	1270.62	High	K.HAQMALEQAQK.G	[87-97]
High	QDY56761.1	sodium:calcium antiporter [Helicobacter pylori B128]	0	12.813	23	4	1	115	11.9	9.44	171	23	8	4		HP0546	cag pathogenicity island protein; inner membrane protein
Percolator PEP (by Search Engine): A4 Mascot	Positions in Master Proteins	Annotated Sequence	Qvality q-value	Qvality PEP	Modifications in Master Proteins	Percolator q-Value (by Search Engine): A4 Mascot	Contaminant	Confidence	Sequence	Modifications	# Protein Groups	# Proteins	# PSMs	Master Protein Accessions	# Missed Cleavages	Theo. MH+ [Da]	Confidence (by Search Engine): A4 Mascot	Sequence in Protein	Positions in Protein	Peptide Group Modifications in Protein
0.01764	QDY56761.1 [70-75]	[K].ISDDIK.[R]	0.000986762	0.0204986		0.0009256	FALSE	High	ISDDIK		1	1	2	QDY56761.1	0	690.367	High	K.ISDDIK.R	[70-75]
0.008813	QDY56761.1 [70-76]	[K].ISDDIKR.[G]	0	0.0103614		0	FALSE	High	ISDDIKR		1	1	2	QDY56761.1	1	846.468	High	K.ISDDIKR.G	[70-76]
0.007149	QDY56761.1 [63-69]	[K].GIADIWK.[I]	0	0.00846275		0	FALSE	High	GIADIWK		1	1	2	QDY56761.1	0	802.446	High	K.GIADIWK.I	[63-69]
0.0002893	QDY56761.1 [104-115]	[K].FGFNIGESGGAS.[-]	0	0.000362925		0	FALSE	High	FGFNIGESGGAS		1	1	2	QDY56761.1	0	1142.51	High	K.FGFNIGESGGAS.-	[104-115]
High	QDY56503.1	neuraminyllactose-binding hemagglutinin [Helicobacter pylori B128]	0	17.54	24	0	1	260	29	8.53	168	24	6	6	hpaA	HP0797	outer membrane protein
Percolator PEP (by Search Engine): A4 Mascot	Positions in Master Proteins	Annotated Sequence	Qvality q-value	Qvality PEP	Modifications in Master Proteins	Percolator q-Value (by Search Engine): A4 Mascot	Contaminant	Confidence	Sequence	Modifications	# Protein Groups	# Proteins	# PSMs	Master Protein Accessions	# Missed Cleavages	Theo. MH+ [Da]	Confidence (by Search Engine): A4 Mascot	Sequence in Protein	Positions in Protein	Peptide Group Modifications in Protein
0.02387	QDY56503.1 [141-153]	[K].SEPGLLFSTGLDK.[M]	0.000986762	0.0276869		0.0009256	FALSE	High	SEPGLLFSTGLDK		1	2	1	QDY56503.1	0	1363.71	High	K.SEPGLLFSTGLDK.M	[141-153]
0.00224	QDY56503.1 [42-50]	[K].LNYHPASEK.[V]	0	0.00270572		0	FALSE	High	LNYHPASEK		1	2	1	QDY56503.1	0	1058.53	High	K.LNYHPASEK.V	[42-50]
0.01168	QDY56503.1 [154-165]	[K].MEGVLIPAGFVK.[V]	0.000986762	0.0136681		0.0009256	FALSE	High	MEGVLIPAGFVK	1xOxidation [M1]	1	2	1	QDY56503.1	0	1276.7	High	K.MEGVLIPAGFVK.V	[154-165]
0.007934	QDY56503.1 [51-57]	[K].VQALDEK.[I]	0	0.00934601		0	FALSE	High	VQALDEK		1	2	1	QDY56503.1	0	802.431	High	K.VQALDEK.I	[51-57]
5.413e-06	QDY56503.1 [87-97]	[K].VEQILQNQGYK.[V]	0	7.28096e-06		0	FALSE	High	VEQILQNQGYK		1	2	1	QDY56503.1	0	1319.7	High	K.VEQILQNQGYK.V	[87-97]
0.0001076	QDY56503.1 [212-221]	[K].GTDNSNDAIK.[S]	0	0.000137145		0	FALSE	High	GTDNSNDAIK		1	2	1	QDY56503.1	0	1034.47	High	K.GTDNSNDAIK.S	[212-221]
High	QDY56296.1	nuclease NucT [Helicobacter pylori B128]	0	23.145	44	8	1	180	20.1	9.5	167	44	9	8	nucT	HP0323	possible lipoprotein
Percolator PEP (by Search Engine): A4 Mascot	Positions in Master Proteins	Annotated Sequence	Qvality q-value	Qvality PEP	Modifications in Master Proteins	Percolator q-Value (by Search Engine): A4 Mascot	Contaminant	Confidence	Sequence	Modifications	# Protein Groups	# Proteins	# PSMs	Master Protein Accessions	# Missed Cleavages	Theo. MH+ [Da]	Confidence (by Search Engine): A4 Mascot	Sequence in Protein	Positions in Protein	Peptide Group Modifications in Protein
1.104e-05	QDY56296.1 [145-156]	[K].NAFENNYEVLLK.[T]	0	1.46754e-05		0	FALSE	High	NAFENNYEVLLK		1	1	1	QDY56296.1	0	1453.73	High	K.NAFENNYEVLLK.T	[145-156]
0.02899	QDY56296.1 [92-100]	[K].QSTIGYLDK.[Y]	0.0028406	0.0334743		0.002659	FALSE	High	QSTIGYLDK		1	1	1	QDY56296.1	0	1024.53	High	K.QSTIGYLDK.Y	[92-100]
2.042e-05	QDY56296.1 [92-105]	[K].QSTIGYLDKYPNTK.[V]	0	2.67611e-05		0	FALSE	High	QSTIGYLDKYPNTK		1	1	1	QDY56296.1	1	1627.83	High	K.QSTIGYLDKYPNTK.V	[92-105]
6.481e-05	QDY56296.1 [157-165]	[K].TDDTETILK.[A]	0	8.34637e-05		0	FALSE	High	TDDTETILK		1	1	1	QDY56296.1	0	1035.52	High	K.TDDTETILK.A	[157-165]
0.00586	QDY56296.1 [127-133]	[K].VAIIDDK.[I]	0	0.00696455		0	FALSE	High	VAIIDDK		1	1	1	QDY56296.1	0	773.44	High	K.VAIIDDK.I	[127-133]
0.03592	QDY56296.1 [36-49]	[R].DALNSLVSGISNAR.[E]	0.00456217	0.0413494		0.00424	FALSE	High	DALNSLVSGISNAR		1	1	2	QDY56296.1	0	1416.74	High	R.DALNSLVSGISNAR.E	[36-49]
0.007595	QDY56296.1 [54-62]	[K].IAIYSFTHR.[D]	0	0.00898226		0	FALSE	High	IAIYSFTHR		1	1	1	QDY56296.1	0	1107.59	High	K.IAIYSFTHR.D	[54-62]
0.2273	QDY56296.1 [78-91]	[K].VQIIYDYESNHNNK.[Q]	0.039708	0.251369		0.03871	FALSE	Medium	VQIIYDYESNHNNK		1	1	1	QDY56296.1	0	1736.82	Medium	K.VQIIYDYESNHNNK.Q	[78-91]
High	QDY55794.1	NADH-quinone oxidoreductase subunit NuoK [Helicobacter pylori B128]	0	16.206	12	2	1	100	11	9.2	167	12	4	2	nuoK	HP1270	inner membrane protein
Percolator PEP (by Search Engine): A4 Mascot	Positions in Master Proteins	Annotated Sequence	Qvality q-value	Qvality PEP	Modifications in Master Proteins	Percolator q-Value (by Search Engine): A4 Mascot	Contaminant	Confidence	Sequence	Modifications	# Protein Groups	# Proteins	# PSMs	Master Protein Accessions	# Missed Cleavages	Theo. MH+ [Da]	Confidence (by Search Engine): A4 Mascot	Sequence in Protein	Positions in Protein	Peptide Group Modifications in Protein
7.607e-06	QDY55794.1 [89-99]	[K].SLDIDSLNAMK.[G]	0	1.01522e-05		0	FALSE	High	SLDIDSLNAMK		1	1	1	QDY55794.1	0	1206.6	High	K.SLDIDSLNAMK.G	[89-99]
0.00018	QDY55794.1 [89-99]	[K].SLDIDSLNAMK.[G]	0	0.00022716		0	FALSE	High	SLDIDSLNAMK	1xOxidation [M10]	1	1	1	QDY55794.1	0	1222.6	High	K.SLDIDSLNAMK.G	[89-99]
0.0005255	QDY55794.1 [89-100]	[K].SLDIDSLNAMKG.[-]	0	0.000651184		0	FALSE	High	SLDIDSLNAMKG		1	1	1	QDY55794.1	1	1263.62	High	K.SLDIDSLNAMKG.-	[89-100]
8.645e-05	QDY55794.1 [89-100]	[K].SLDIDSLNAMKG.[-]	0	0.000110472		0	FALSE	High	SLDIDSLNAMKG	1xOxidation [M10]	1	1	1	QDY55794.1	1	1279.62	High	K.SLDIDSLNAMKG.-	[89-100]
High	QDY57048.1	flagellar assembly factor FliW 2 [Helicobacter pylori B128]	0	14.532	35	6	1	129	14.8	6.25	164	35	7	6	fliW2	HP1377	probable cytoplasmic protein
Percolator PEP (by Search Engine): A4 Mascot	Positions in Master Proteins	Annotated Sequence	Qvality q-value	Qvality PEP	Modifications in Master Proteins	Percolator q-Value (by Search Engine): A4 Mascot	Contaminant	Confidence	Sequence	Modifications	# Protein Groups	# Proteins	# PSMs	Master Protein Accessions	# Missed Cleavages	Theo. MH+ [Da]	Confidence (by Search Engine): A4 Mascot	Sequence in Protein	Positions in Protein	Peptide Group Modifications in Protein
0.0004607	QDY57048.1 [102-113]	[K].QLMGQVVLDSNK.[Y]	0	0.000572878		0	FALSE	High	QLMGQVVLDSNK		1	1	1	QDY57048.1	0	1331.7	High	K.QLMGQVVLDSNK.Y	[102-113]
6.873e-05	QDY57048.1 [62-70]	[K].ILLELEGAK.[S]	0	8.82773e-05		0	FALSE	High	ILLELEGAK		1	1	1	QDY57048.1	0	985.593	High	K.ILLELEGAK.S	[62-70]
0.0003526	QDY57048.1 [23-29]	[K].VDEIFLR.[L]	0	0.000439837		0	FALSE	High	VDEIFLR		1	1	1	QDY57048.1	0	891.493	High	K.VDEIFLR.L	[23-29]
0.04428	QDY57048.1 [2-6]	[M].IFDVK.[A]	0.00519144	0.0507721		0.005703	FALSE	High	IFDVK		1	1	2	QDY57048.1	0	621.361	High	M.IFDVK.A	[2-6]
0.1299	QDY57048.1 [7-17]	[K].APILGFETIHK.[M]	0.0217291	0.146578		0.02223	FALSE	Medium	APILGFETIHK		1	1	1	QDY57048.1	0	1225.69	Medium	K.APILGFETIHK.M	[7-17]
0.2081	QDY57048.1 [1-6]	[-].MIFDVK.[A]	0.0359123	0.23165		0.03553	FALSE	Medium	MIFDVK		1	1	1	QDY57048.1	0	752.401	Medium	-.MIFDVK.A	[1-6]
Percolator PEP (by Search Engine): A4 Mascot	Positions in Master Proteins	Annotated Sequence	Qvality q-value	Qvality PEP	Modifications in Master Proteins	Percolator q-Value (by Search Engine): A4 Mascot	Contaminant	Confidence	Sequence	Modifications	# Protein Groups	# Proteins	# PSMs	Master Protein Accessions	# Missed Cleavages	Theo. MH+ [Da]	Confidence (by Search Engine): A4 Mascot	Sequence in Protein	Positions in Protein	Peptide Group Modifications in Protein
1.983e-05	QDY55864.1 [57-70]	[K].TEFNVILADSGAEK.[I]	0	2.60212e-05		0	FALSE	High	TEFNVILADSGAEK		1	1	1	QDY55864.1	0	1493.75	High	K.TEFNVILADSGAEK.I	[57-70]
0.008246	QDY55864.1 [79-86]	[R].EITGLGLK.[E]	0	0.00395431		0	FALSE	High	EITGLGLK		1	1	2	QDY55864.1	0	830.498	High	R.EITGLGLK.E	[79-86]
0.0001865	QDY55864.1 [101-112]	[K].EGVNKEEAETIK.[K]	0	0.000235497		0	FALSE	High	EGVNKEEAETIK		1	1	2	QDY55864.1	1	1346.68	High	K.EGVNKEEAETIK.K	[101-112]
0.1679	QDY55864.1 [95-100]	[K].TPHVLK.[E]	0.0326147	0.187823		0.03277	FALSE	Medium	TPHVLK		1	1	1	QDY55864.1	0	694.425	Medium	K.TPHVLK.E	[95-100]
0.2345	QDY55864.1 [26-30]	[K].MFEEK.[F]	0.0401289	0.259301		0.03907	FALSE	Medium	MFEEK		1	1	1	QDY55864.1	0	683.307	Medium	K.MFEEK.F	[26-30]
0.2414	QDY55864.1 [114-121]	[K].KLEEVGAK.[V]	0.040255	0.266607		0.03915	FALSE	Medium	KLEEVGAK		1	1	1	QDY55864.1	1	873.504	Medium	K.KLEEVGAK.V	[114-121]
0.177	QDY55864.1 [115-121]	[K].LEEVGAK.[V]	0.0326147	0.197914		0.03335	FALSE	Medium	LEEVGAK		1	1	1	QDY55864.1	0	745.409	Medium	K.LEEVGAK.V	[115-121]
High	QDY56192.1	hypothetical protein CV725_03280 [Helicobacter pylori B128]	0	21.297	56	8	1	127	14.6	9.13	163	56	14	9		HP0204	predicted Sec/SPI signal peptide
Percolator PEP (by Search Engine): A4 Mascot	Positions in Master Proteins	Annotated Sequence	Qvality q-value	Qvality PEP	Modifications in Master Proteins	Percolator q-Value (by Search Engine): A4 Mascot	Contaminant	Confidence	Sequence	Modifications	# Protein Groups	# Proteins	# PSMs	Master Protein Accessions	# Missed Cleavages	Theo. MH+ [Da]	Confidence (by Search Engine): A4 Mascot	Sequence in Protein	Positions in Protein	Peptide Group Modifications in Protein
0.01299	QDY56192.1 [59-64]	[K].NLIVNR.[G]	0.000986762	0.0152046		0.0009256	FALSE	High	NLIVNR		1	1	2	QDY56192.1	0	728.441	High	K.NLIVNR.G	[59-64]
0.02291	QDY56192.1 [39-58]	[K].MTDSSLLSITSMNDEPVVIK.[N]	0.000986762	0.0182221		0.0009256	FALSE	High	MTDSSLLSITSMNDEPVVIK	1xOxidation [M]	1	1	2	QDY56192.1	0	2196.08	High	K.MTDSSLLSITSMNDEPVVIK.N	[39-58]
0.05348	QDY56192.1 [102-113]	[R].LNCKPNQLLEVK.[I]	0.00519144	0.0610389		0.007156	FALSE	High	LNCKPNQLLEVK		1	1	1	QDY56192.1	0	1398.78	High	R.LNCKPNQLLEVK.I	[102-113]
0.003743	QDY56192.1 [114-124]	[K].IITDKGEYYHK.[F]	0	0.00447502		0	FALSE	High	IITDKGEYYHK		1	1	3	QDY56192.1	1	1366.7	High	K.IITDKGEYYHK.F	[114-124]
0.0001394	QDY56192.1 [94-101]	[K].YSQQIFYR.[L]	0	0.000176505		0	FALSE	High	YSQQIFYR		1	1	1	QDY56192.1	0	1104.55	High	K.YSQQIFYR.L	[94-101]
0.009004	QDY56192.1 [87-93]	[K].LFDHELK.[Y]	0	0.0106107		0	FALSE	High	LFDHELK		1	1	1	QDY56192.1	0	901.478	High	K.LFDHELK.Y	[87-93]
0.04426	QDY56192.1 [85-93]	[K].EKLFDHELK.[Y]	0.00519144	0.0507721		0.005703	FALSE	High	EKLFDHELK		1	1	2	QDY56192.1	1	1158.62	High	K.EKLFDHELK.Y	[85-93]
0.2573	QDY56192.1 [21-25]	[K].DLDFK.[GL]	0.0453074	0.283416		0.04409	FALSE	Medium	DLDFK		1	4	1	QDY56192.1	0	637.319	Medium	K.DLDFK.L	[21-25]
0.1615	QDY56192.1 [119-124]	[K].GEYYHK.[F]	0.0299116	0.181137		0.0298	FALSE	Medium	GEYYHK		1	1	1	QDY56192.1	0	796.362	Medium	K.GEYYHK.F	[119-124]
High	QDY55926.1	ATP synthase epsilon chain [Helicobacter pylori B128]	0	20.609	37	5	1	123	13.3	4.65	163	37	8	5	atpC	HP1131	inner membrane-associated protein
Percolator PEP (by Search Engine): A4 Mascot	Positions in Master Proteins	Annotated Sequence	Qvality q-value	Qvality PEP	Modifications in Master Proteins	Percolator q-Value (by Search Engine): A4 Mascot	Contaminant	Confidence	Sequence	Modifications	# Protein Groups	# Proteins	# PSMs	Master Protein Accessions	# Missed Cleavages	Theo. MH+ [Da]	Confidence (by Search Engine): A4 Mascot	Sequence in Protein	Positions in Protein	Peptide Group Modifications in Protein
6.044e-05	QDY55926.1 [102-110]	[K].LLEDASSDR.[L]	0	7.76584e-05		0	FALSE	High	LLEDASSDR		1	1	1	QDY55926.1	0	1005.48	High	K.LLEDASSDR.L	[102-110]
1.928e-05	QDY55926.1 [6-21]	[K].ISVVVPEGEVYTGEVK.[S]	0	2.53018e-05		0	FALSE	High	ISVVVPEGEVYTGEVK		1	1	2	QDY55926.1	0	1704.91	High	K.ISVVVPEGEVYTGEVK.S	[6-21]
0.0236	QDY55926.1 [88-98]	[K].ESDDRDDAISR.[A]	0.000986762	0.0273659		0.0009256	FALSE	High	ESDDRDDAISR		1	1	2	QDY55926.1	1	1278.56	High	K.ESDDRDDAISR.A	[88-98]
0.001866	QDY55926.1 [111-119]	[R].LAVSSVLAK.[I]	0	0.00226029		0	FALSE	High	LAVSSVLAK		1	1	2	QDY55926.1	0	887.556	High	R.LAVSSVLAK.I	[111-119]
0.001765	QDY55926.1 [101-110]	[K].KLLEDASSDR.[L]	0	0.00213725		0	FALSE	High	KLLEDASSDR		1	1	1	QDY55926.1	1	1133.58	High	K.KLLEDASSDR.L	[101-110]
Percolator PEP (by Search Engine): A4 Mascot	Positions in Master Proteins	Annotated Sequence	Qvality q-value	Qvality PEP	Modifications in Master Proteins	Percolator q-Value (by Search Engine): A4 Mascot	Contaminant	Confidence	Sequence	Modifications	# Protein Groups	# Proteins	# PSMs	Master Protein Accessions	# Missed Cleavages	Theo. MH+ [Da]	Confidence (by Search Engine): A4 Mascot	Sequence in Protein	Positions in Protein	Peptide Group Modifications in Protein
0.005687	QDY55767.1 [13-23]	[K].VIEALPNATFK.[V]	0	0.0067463		0	FALSE	High	VIEALPNATFK		1	1	1	QDY55767.1	0	1202.68	High	K.VIEALPNATFK.V	[13-23]
0.02018	QDY55767.1 [24-29]	[K].VELDNK.[H]	0.000986762	0.0234153		0.0009256	FALSE	High	VELDNK		1	1	1	QDY55767.1	0	717.378	High	K.VELDNK.H	[24-29]
0.001026	QDY55767.1 [55-64]	[K].LELTPYSLDK.[G]	0	0.00125544		0	FALSE	High	LELTPYSLDK		1	1	1	QDY55767.1	0	1178.63	High	K.LELTPYSLDK.G	[55-64]
5.108e-05	QDY55767.1 [2-12]	[M].ARDDVIEVDGK.[V]	0	6.58981e-05		0	FALSE	High	ARDDVIEVDGK		1	1	2	QDY55767.1	1	1216.62	High	M.ARDDVIEVDGK.V	[2-12]
0.2452	QDY55767.1 [47-52]	[R].IALGDR.[V]	0.0408474	0.270735		0.03964	FALSE	Medium	IALGDR		1	1	1	QDY55767.1	0	644.373	Medium	R.IALGDR.V	[47-52]
High	QDY56703.1	leucyl aminopeptidase [Helicobacter pylori B128]	0	18.986	14	7	1	496	54.5	6.93	162	14	7	7	pepA	HP0570	cytoplasmic peptidase
Percolator PEP (by Search Engine): A4 Mascot	Positions in Master Proteins	Annotated Sequence	Qvality q-value	Qvality PEP	Modifications in Master Proteins	Percolator q-Value (by Search Engine): A4 Mascot	Contaminant	Confidence	Sequence	Modifications	# Protein Groups	# Proteins	# PSMs	Master Protein Accessions	# Missed Cleavages	Theo. MH+ [Da]	Confidence (by Search Engine): A4 Mascot	Sequence in Protein	Positions in Protein	Peptide Group Modifications in Protein
0.0172	QDY56703.1 [57-63]	[K].ILYVGVK.[E]	0.000986762	0.0200221		0.0009256	FALSE	High	ILYVGVK		1	1	1	QDY56703.1	0	791.503	High	K.ILYVGVK.E	[57-63]
3.745e-05	QDY56703.1 [44-56]	[K].YEGEGVFLDQENK.[I]	0	4.86047e-05		0	FALSE	High	YEGEGVFLDQENK		1	1	1	QDY56703.1	0	1527.7	High	K.YEGEGVFLDQENK.I	[44-56]
0.0002979	QDY56703.1 [118-127]	[K].LGLYEYDTFK.[S]	0	0.000373242		0	FALSE	High	LGLYEYDTFK		1	1	1	QDY56703.1	0	1248.61	High	K.LGLYEYDTFK.S	[118-127]
2.853e-06	QDY56703.1 [469-483]	[K].EWDVNSFGASGAGVR.[A]	0	3.88237e-06		0	FALSE	High	EWDVNSFGASGAGVR		1	1	1	QDY56703.1	0	1551.72	High	K.EWDVNSFGASGAGVR.A	[469-483]
0.008185	QDY56703.1 [102-110]	[K].DNALLENLK.[A]	0	0.00964748		0	FALSE	High	DNALLENLK		1	1	1	QDY56703.1	0	1029.56	High	K.DNALLENLK.A	[102-110]
0.1322	QDY56703.1 [9-15]	[K].TTFENAK.[A]	0.0223842	0.149099		0.0228	FALSE	Medium	TTFENAK		1	1	1	QDY56703.1	0	810.399	Medium	K.TTFENAK.A	[9-15]
0.1742	QDY56703.1 [111-117]	[K].ALFLGLK.[L]	0.0326147	0.194713		0.03277	FALSE	Medium	ALFLGLK		1	1	1	QDY56703.1	0	761.492	Medium	K.ALFLGLK.L	[111-117]
High	QDY56409.1	outer membrane beta-barrel protein [Helicobacter pylori B128]	0	14.657	26	5	1	186	20.9	9.13	161	26	6	5	horE	HP0472	outer membrane protein
Percolator PEP (by Search Engine): A4 Mascot	Positions in Master Proteins	Annotated Sequence	Qvality q-value	Qvality PEP	Modifications in Master Proteins	Percolator q-Value (by Search Engine): A4 Mascot	Contaminant	Confidence	Sequence	Modifications	# Protein Groups	# Proteins	# PSMs	Master Protein Accessions	# Missed Cleavages	Theo. MH+ [Da]	Confidence (by Search Engine): A4 Mascot	Sequence in Protein	Positions in Protein	Peptide Group Modifications in Protein
0.001517	QDY56409.1 [35-46]	[R].YGPYNSNYSDWR.[H]	0	0.00184329		0	FALSE	High	YGPYNSNYSDWR		1	1	1	QDY56409.1	0	1521.64	High	R.YGPYNSNYSDWR.H	[35-46]
2.151e-05	QDY56409.1 [47-57]	[R].HGNDLYGLNFK.[L]	0	2.81914e-05		0	FALSE	High	HGNDLYGLNFK		1	1	1	QDY56409.1	0	1277.63	High	R.HGNDLYGLNFK.L	[47-57]
0.0004242	QDY56409.1 [160-168]	[K].FPMVNQGSK.[D]	0	0.000526678		0	FALSE	High	FPMVNQGSK		1	1	1	QDY56409.1	0	1007.5	High	K.FPMVNQGSK.D	[160-168]
0.004135	QDY56409.1 [160-168]	[K].FPMVNQGSK.[D]	0	0.00494425		0	FALSE	High	FPMVNQGSK	1xOxidation [M3]	1	1	1	QDY56409.1	0	1023.49	High	K.FPMVNQGSK.D	[160-168]
0.2187	QDY56409.1 [58-66]	[K].LGFVGFANK.[W]	0.0374879	0.242869		0.03675	FALSE	Medium	LGFVGFANK		1	1	1	QDY56409.1	0	952.525	Medium	K.LGFVGFANK.W	[58-66]
0.1759	QDY56409.1 [152-159]	[R].SAFEAGVK.[F]	0.0326147	0.196629		0.03277	FALSE	Medium	SAFEAGVK		1	1	1	QDY56409.1	0	808.42	Medium	R.SAFEAGVK.F	[152-159]
Percolator PEP (by Search Engine): A4 Mascot	Positions in Master Proteins	Annotated Sequence	Qvality q-value	Qvality PEP	Modifications in Master Proteins	Percolator q-Value (by Search Engine): A4 Mascot	Contaminant	Confidence	Sequence	Modifications	# Protein Groups	# Proteins	# PSMs	Master Protein Accessions	# Missed Cleavages	Theo. MH+ [Da]	Confidence (by Search Engine): A4 Mascot	Sequence in Protein	Positions in Protein	Peptide Group Modifications in Protein
0.001789	EEC23793.1 [55-63]	[K].NLETLQAIK.[D]	0	0.0021717		0	FALSE	High	NLETLQAIK		1	1	1	EEC23793.1	0	1029.59	High	K.NLETLQAIK.D	[55-63]
1.448e-05	EEC23793.1 [4-13]	[K].NVEMGANFYK.[E]	0	1.91158e-05		0	FALSE	High	NVEMGANFYK		1	1	1	EEC23793.1	0	1172.54	High	K.NVEMGANFYK.E	[4-13]
0.0003842	EEC23793.1 [4-13]	[K].NVEMGANFYK.[E]	0	0.000478422		0	FALSE	High	NVEMGANFYK	1xOxidation [M4]	1	1	1	EEC23793.1	0	1188.54	High	K.NVEMGANFYK.E	[4-13]
0.0009441	EEC23793.1 [64-73]	[K].DVESGANFTK.[I]	0	0.00115888		0	FALSE	High	DVESGANFTK		1	1	1	EEC23793.1	0	1067.5	High	K.DVESGANFTK.I	[64-73]
0.06663	EEC23793.1 [87-92]	[R].EIYAGY.[-]	0.0099187	0.0759554		0.01216	FALSE	High	EIYAGY		1	1	1	EEC23793.1	0	715.33	Medium	R.EIYAGY.-	[87-92]
0.003052	EEC23793.1 [74-85]	[K].IDSLDELTNELK.[R]	0	0.00366547		0	FALSE	High	IDSLDELTNELK		1	1	1	EEC23793.1	0	1389.71	High	K.IDSLDELTNELK.R	[74-85]
0.06913	EEC23793.1 [74-86]	[K].IDSLDELTNELKR.[E]	0.010608	0.0787934		0.01274	FALSE	Medium	IDSLDELTNELKR		1	1	1	EEC23793.1	1	1545.81	Medium	K.IDSLDELTNELKR.E	[74-86]
High	QDY56139.1	DUF4006 domain-containing protein [Helicobacter pylori B128]	0	19.29	43	4	1	68	7.8	9.6	155	43	5	4		HP0148	predicted inner membrane protein
Percolator PEP (by Search Engine): A4 Mascot	Positions in Master Proteins	Annotated Sequence	Qvality q-value	Qvality PEP	Modifications in Master Proteins	Percolator q-Value (by Search Engine): A4 Mascot	Contaminant	Confidence	Sequence	Modifications	# Protein Groups	# Proteins	# PSMs	Master Protein Accessions	# Missed Cleavages	Theo. MH+ [Da]	Confidence (by Search Engine): A4 Mascot	Sequence in Protein	Positions in Protein	Peptide Group Modifications in Protein
1.622e-05	QDY56139.1 [42-51]	[R].YKDINALETK.[N]	0	2.13843e-05		0	FALSE	High	YKDINALETK		1	1	2	QDY56139.1	1	1194.64	High	R.YKDINALETK.N	[42-51]
0.008514	QDY56139.1 [44-51]	[K].DINALETK.[N]	0	0.0100379		0	FALSE	High	DINALETK		1	1	1	QDY56139.1	0	903.478	High	K.DINALETK.N	[44-51]
0.00247	QDY56139.1 [34-41]	[K].EQATNYYR.[Y]	0	0.00297805		0	FALSE	High	EQATNYYR		1	1	1	QDY56139.1	0	1044.47	High	K.EQATNYYR.Y	[34-41]
4.345e-06	QDY56139.1 [57-67]	[R].ANYELVNQGSK.[K]	0	5.86488e-06		0	FALSE	High	ANYELVNQGSK		1	1	1	QDY56139.1	0	1222.61	High	R.ANYELVNQGSK.K	[57-67]
Percolator PEP (by Search Engine): A4 Mascot	Positions in Master Proteins	Annotated Sequence	Qvality q-value	Qvality PEP	Modifications in Master Proteins	Percolator q-Value (by Search Engine): A4 Mascot	Contaminant	Confidence	Sequence	Modifications	# Protein Groups	# Proteins	# PSMs	Master Protein Accessions	# Missed Cleavages	Theo. MH+ [Da]	Confidence (by Search Engine): A4 Mascot	Sequence in Protein	Positions in Protein	Peptide Group Modifications in Protein
0.01502	QDY56373.1 [38-44]	[K].LLTEHLK.[A]	0.000986762	0.0175198		0.0009256	FALSE	High	LLTEHLK		1	1	1	QDY56373.1	0	853.514	High	K.LLTEHLK.A	[38-44]
0.01453	QDY56373.1 [78-84]	[R].YVVLIEK.[L]	0	0.00546242		0.0009256	FALSE	High	YVVLIEK		1	1	2	QDY56373.1	0	863.524	High	R.YVVLIEK.L	[78-84]
0.08172	QDY56373.1 [2-7]	[M].ALNLEK.[K]	0.0118545	0.0928003		0.01425	FALSE	Medium	ALNLEK		1	1	1	QDY56373.1	0	687.404	Medium	M.ALNLEK.K	[2-7]
0.2585	QDY56373.1 [14-18]	[K].AFATK.[Q]	0.0453074	0.284277		0.04409	FALSE	Medium	AFATK		1	1	1	QDY56373.1	0	537.303	Medium	K.AFATK.Q	[14-18]
0.09284	QDY56373.1 [85-90]	[K].LGIKDR.[-]	0.0130819	0.105208		0.01539	FALSE	Medium	LGIKDR		1	1	1	QDY56373.1	1	701.43	Medium	K.LGIKDR.-	[85-90]
0.0739	QDY56373.1 [8-13]	[K].KQEIIK.[A]	0.01119	0.0841473		0.01323	FALSE	Medium	KQEIIK		1	1	1	QDY56373.1	1	758.477	Medium	K.KQEIIK.A	[8-13]
High	QDY56562.1	hypothetical protein CV725_05345 [Helicobacter pylori B128]	0	13.062	38	4	1	101	11.7	5.27	142	38	4	4		HP0730	probable cytoplasmic protein
Percolator PEP (by Search Engine): A4 Mascot	Positions in Master Proteins	Annotated Sequence	Qvality q-value	Qvality PEP	Modifications in Master Proteins	Percolator q-Value (by Search Engine): A4 Mascot	Contaminant	Confidence	Sequence	Modifications	# Protein Groups	# Proteins	# PSMs	Master Protein Accessions	# Missed Cleavages	Theo. MH+ [Da]	Confidence (by Search Engine): A4 Mascot	Sequence in Protein	Positions in Protein	Peptide Group Modifications in Protein
7.008e-05	QDY56562.1 [41-52]	[K].NALEGENDPSNK.[V]	0	9.00629e-05		0	FALSE	High	NALEGENDPSNK		1	1	1	QDY56562.1	0	1287.58	High	K.NALEGENDPSNK.V	[41-52]
0.002248	QDY56562.1 [94-101]	[K].QNLTEILK.[-]	0	0.00271655		0	FALSE	High	QNLTEILK		1	1	1	QDY56562.1	0	958.557	High	K.QNLTEILK.-	[94-101]
0.004035	QDY56562.1 [23-31]	[R].ISSPVQTTR.[I]	0	0.00482736		0	FALSE	High	ISSPVQTTR		1	1	1	QDY56562.1	0	988.542	High	R.ISSPVQTTR.I	[23-31]
0.0001364	QDY56562.1 [32-40]	[R].IANMVLDIK.[N]	0	0.000173006		0	FALSE	High	IANMVLDIK		1	1	1	QDY56562.1	0	1016.58	High	R.IANMVLDIK.N	[32-40]
High	QDY56735.1	cag pathogenicity island protein Cag1 [Helicobacter pylori B128]	0	16.346	28	3	1	115	12.3	8.81	142	28	4	3		HP0520	inner membrane protein
Percolator PEP (by Search Engine): A4 Mascot	Positions in Master Proteins	Annotated Sequence	Qvality q-value	Qvality PEP	Modifications in Master Proteins	Percolator q-Value (by Search Engine): A4 Mascot	Contaminant	Confidence	Sequence	Modifications	# Protein Groups	# Proteins	# PSMs	Master Protein Accessions	# Missed Cleavages	Theo. MH+ [Da]	Confidence (by Search Engine): A4 Mascot	Sequence in Protein	Positions in Protein	Peptide Group Modifications in Protein
0.0004505	QDY56735.1 [26-32]	[K].NSLADKR.[Y]	0	0.000559279		0	FALSE	High	NSLADKR		1	1	1	QDY56735.1	1	803.437	High	K.NSLADKR.Y	[26-32]
0.0001674	QDY56735.1 [87-97]	[K].AATTVNNETQK.[S]	0	0.000211361		0	FALSE	High	AATTVNNETQK		1	1	1	QDY56735.1	0	1176.59	High	K.AATTVNNETQK.S	[87-97]
1.003e-07	QDY56735.1 [2-15]	[M].ADTINTTETTHETK.[K]	0	1.44883e-07		0	FALSE	High	ADTINTTETTHETK		1	1	2	QDY56735.1	0	1561.73	High	M.ADTINTTETTHETK.K	[2-15]
Percolator PEP (by Search Engine): A4 Mascot	Positions in Master Proteins	Annotated Sequence	Qvality q-value	Qvality PEP	Modifications in Master Proteins	Percolator q-Value (by Search Engine): A4 Mascot	Contaminant	Confidence	Sequence	Modifications	# Protein Groups	# Proteins	# PSMs	Master Protein Accessions	# Missed Cleavages	Theo. MH+ [Da]	Confidence (by Search Engine): A4 Mascot	Sequence in Protein	Positions in Protein	Peptide Group Modifications in Protein
0.0341	QDY55757.1 [13-19]	[K].VIAGDDK.[G]	0.00456217	0.0391921		0.00424	FALSE	High	VIAGDDK		1	2	1	QDY55757.1	0	717.378	High	K.VIAGDDK.G	[13-19]
0.005046	QDY55757.1 [25-31]	[K].VLAVLPK.[T]	0	0.00601057		0	FALSE	High	VLAVLPK		1	2	2	QDY55757.1	0	739.508	High	K.VLAVLPK.T	[25-31]
0.009001	QDY55757.1 [46-55]	[K].AIKPTDDNPK.[G]	0	0.0106107		0	FALSE	High	AIKPTDDNPK		1	2	2	QDY55757.1	0	1098.58	High	K.AIKPTDDNPK.G	[46-55]
0.06113	QDY55757.1 [7-12]	[K].KNDMVK.[V]	0.00760911	0.0697805		0.009308	FALSE	High	KNDMVK		1	1	1	QDY55757.1	1	734.387	High	K.KNDMVK.V	[7-12]
0.0005995	QDY55757.1 [45-55]	[K].KAIKPTDDNPK.[G]	0	0.000740187		0	FALSE	High	KAIKPTDDNPK		1	2	1	QDY55757.1	1	1226.67	High	K.KAIKPTDDNPK.G	[45-55]
0.1572	QDY55757.1 [13-21]	[K].VIAGDDKGK.[V]	0.029274	0.176401		0.02863	FALSE	Medium	VIAGDDKGK		1	2	1	QDY55757.1	1	902.494	Medium	K.VIAGDDKGK.V	[13-21]
0.08562	QDY55757.1 [62-71]	[K].EKPMHISNVK.[K]	0.0124625	0.0972468		0.01425	FALSE	Medium	EKPMHISNVK		1	2	1	QDY55757.1	0	1182.63	Medium	K.EKPMHISNVK.K	[62-71]
0.0965	QDY55757.1 [56-61]	[K].GGFIHK.[E]	0.0159159	0.109403		0.01729	FALSE	Medium	GGFIHK		1	2	1	QDY55757.1	0	658.367	Medium	K.GGFIHK.E	[56-61]
High	QDY56797.1	cupin domain-containing protein [Helicobacter pylori B128]	0	14.279	32	3	1	99	11.2	7.56	141	32	3	3		HP0902	probable cytoplasmic protein
Percolator PEP (by Search Engine): A4 Mascot	Positions in Master Proteins	Annotated Sequence	Qvality q-value	Qvality PEP	Modifications in Master Proteins	Percolator q-Value (by Search Engine): A4 Mascot	Contaminant	Confidence	Sequence	Modifications	# Protein Groups	# Proteins	# PSMs	Master Protein Accessions	# Missed Cleavages	Theo. MH+ [Da]	Confidence (by Search Engine): A4 Mascot	Sequence in Protein	Positions in Protein	Peptide Group Modifications in Protein
0.01503	QDY56797.1 [57-65]	[K].IIFEVENEK.[I]	0.000986762	0.0175198		0.0009256	FALSE	High	IIFEVENEK		1	1	1	QDY56797.1	0	1120.59	High	K.IIFEVENEK.I	[57-65]
1.324e-07	QDY56797.1 [84-93]	[R].LDALENSVIR.[L]	0	1.90239e-07		0	FALSE	High	LDALENSVIR		1	1	1	QDY56797.1	0	1129.62	High	R.LDALENSVIR.L	[84-93]
2.646e-06	QDY56797.1 [44-56]	[K].APGAISVQVLEGK.[I]	0	3.59789e-06		0	FALSE	High	APGAISVQVLEGK		1	1	1	QDY56797.1	0	1268.72	High	K.APGAISVQVLEGK.I	[44-56]
High	QDY56272.1	aliphatic amidase [Helicobacter pylori B128]	0	14.422	13	5	1	339	37.7	6.64	135	13	6	5	amiE	HP094	probable cytoplasmic protein
Percolator PEP (by Search Engine): A4 Mascot	Positions in Master Proteins	Annotated Sequence	Qvality q-value	Qvality PEP	Modifications in Master Proteins	Percolator q-Value (by Search Engine): A4 Mascot	Contaminant	Confidence	Sequence	Modifications	# Protein Groups	# Proteins	# PSMs	Master Protein Accessions	# Missed Cleavages	Theo. MH+ [Da]	Confidence (by Search Engine): A4 Mascot	Sequence in Protein	Positions in Protein	Peptide Group Modifications in Protein
0.01862	QDY56272.1 [149-156]	[K].TYVVDGPK.[G]	0.000986762	0.0216539		0.0009256	FALSE	High	TYVVDGPK		1	1	1	QDY56272.1	0	878.462	High	K.TYVVDGPK.G	[149-156]
7.168e-05	QDY56272.1 [282-294]	[R].GYSGVFASGDGDK.[G]	0	9.18846e-05		0	FALSE	High	GYSGVFASGDGDK		1	1	1	QDY56272.1	0	1259.55	High	R.GYSGVFASGDGDK.G	[282-294]
0.001058	QDY56272.1 [197-204]	[K].EQQIAIVK.[A]	0	0.00129628		0	FALSE	High	EQQIAIVK		1	1	1	QDY56272.1	0	928.546	High	K.EQQIAIVK.A	[197-204]
0.0001254	QDY56272.1 [181-187]	[R].GAELIVR.[C]	0	0.000159689		0	FALSE	High	GAELIVR		1	1	2	QDY56272.1	0	757.457	High	R.GAELIVR.C	[181-187]
0.1886	QDY56272.1 [306-312]	[K].TWVNDPK.[K]	0.0347942	0.210479		0.03467	FALSE	Medium	TWVNDPK		1	1	1	QDY56272.1	0	859.431	Medium	K.TWVNDPK.K	[306-312]
Percolator PEP (by Search Engine): A4 Mascot	Positions in Master Proteins	Annotated Sequence	Qvality q-value	Qvality PEP	Modifications in Master Proteins	Percolator q-Value (by Search Engine): A4 Mascot	Contaminant	Confidence	Sequence	Modifications	# Protein Groups	# Proteins	# PSMs	Master Protein Accessions	# Missed Cleavages	Theo. MH+ [Da]	Confidence (by Search Engine): A4 Mascot	Sequence in Protein	Positions in Protein	Peptide Group Modifications in Protein
0.04573	QDY56274.1 [73-77]	[K].VITFK.[K]	0.00519144	0.0523294		0.005703	FALSE	High	VITFK		1	1	1	QDY56274.1	0	607.381	High	K.VITFK.K	[73-77]
0.0001339	QDY56274.1 [15-25]	[K].VVEGDIVLLDK.[M]	0	0.000170256		0	FALSE	High	VVEGDIVLLDK		1	1	1	QDY56274.1	0	1199.69	High	K.VVEGDIVLLDK.M	[15-25]
4.976e-06	QDY56274.1 [60-69]	[K].IEAEVINEGR.[G]	0	6.69361e-06		0	FALSE	High	IEAEVINEGR		1	1	1	QDY56274.1	0	1129.58	High	K.IEAEVINEGR.G	[60-69]
High	EEC24510.1	hypothetical protein HPB128_164g13 [Helicobacter pylori B128]	0	13.447	23	0	1	177	20.2	7.66	132	23	8	5	fabZ	HP1376	probable cytoplasmic protein
Percolator PEP (by Search Engine): A4 Mascot	Positions in Master Proteins	Annotated Sequence	Qvality q-value	Qvality PEP	Modifications in Master Proteins	Percolator q-Value (by Search Engine): A4 Mascot	Contaminant	Confidence	Sequence	Modifications	# Protein Groups	# Proteins	# PSMs	Master Protein Accessions	# Missed Cleavages	Theo. MH+ [Da]	Confidence (by Search Engine): A4 Mascot	Sequence in Protein	Positions in Protein	Peptide Group Modifications in Protein
0.04516	EEC24510.1 [129-136]	[R].IPVTPGDR.[L]	0.00519144	0.0517402		0.005703	FALSE	High	IPVTPGDR		1	2	1	EEC24510.1	0	854.473	High	R.IPVTPGDR.L	[129-136]
0.06162	EEC24510.1 [116-124]	[K].IVYFMTIDK.[V]	0.00760911	0.0702985		0.009308	FALSE	High	IVYFMTIDK		1	2	1	EEC24510.1	0	1129.6	High	K.IVYFMTIDK.V	[116-124]
0.06485	EEC24510.1 [43-50]	[R].YPMLLVDR.[I]	0.0099187	0.0740249		0.01216	FALSE	High	YPMLLVDR		1	2	1	EEC24510.1	0	1006.54	Medium	R.YPMLLVDR.I	[43-50]
5.732e-05	EEC24510.1 [43-50]	[R].YPMLLVDR.[I]	0	7.37184e-05		0	FALSE	High	YPMLLVDR	1xOxidation [M3]	1	2	1	EEC24510.1	0	1022.53	High	R.YPMLLVDR.I	[43-50]
0.002468	EEC24510.1 [163-170]	[K].VVAEAELK.[A]	0	0.00297805		0	FALSE	High	VVAEAELK		1	2	1	EEC24510.1	0	858.493	High	K.VVAEAELK.A	[163-170]
0.05548	EEC24510.1 [171-177]	[K].AMIAERE.[-]	0.00519144	0.0633593		0.007156	FALSE	High	AMIAERE	1xOxidation [M2]	1	2	1	EEC24510.1	1	835.398	High	K.AMIAERE.-	[171-177]
0.1072	EEC24510.1 [171-177]	[K].AMIAERE.[-]	0.0164432	0.121179		0.0176	FALSE	Medium	AMIAERE		1	2	1	EEC24510.1	1	819.403	Medium	K.AMIAERE.-	[171-177]
0.2355	EEC24510.1 [116-124]	[K].IVYFMTIDK.[V]	0.0401289	0.260105		0.03907	FALSE	Medium	IVYFMTIDK	1xOxidation [M5]	1	2	1	EEC24510.1	0	1145.59	Medium	K.IVYFMTIDK.V	[116-124]
Percolator PEP (by Search Engine): A4 Mascot	Positions in Master Proteins	Annotated Sequence	Qvality q-value	Qvality PEP	Modifications in Master Proteins	Percolator q-Value (by Search Engine): A4 Mascot	Contaminant	Confidence	Sequence	Modifications	# Protein Groups	# Proteins	# PSMs	Master Protein Accessions	# Missed Cleavages	Theo. MH+ [Da]	Confidence (by Search Engine): A4 Mascot	Sequence in Protein	Positions in Protein	Peptide Group Modifications in Protein
0.0004156	QDY55764.1 [86-96]	[K].NLEEITFSSLR.[A]	0	0.000516239		0	FALSE	High	NLEEITFSSLR		1	1	1	QDY55764.1	0	1308.68	High	K.NLEEITFSSLR.A	[86-96]
0.003132	QDY55764.1 [2-10]	[M].GLENLKPAK.[G]	0	0.00375433		0	FALSE	High	GLENLKPAK		1	1	2	QDY55764.1	0	969.573	High	M.GLENLKPAK.G	[2-10]
3.692e-06	QDY55764.1 [49-59]	[R].GFEGGQQPLQR.[R]	0	4.99668e-06		0	FALSE	High	GFEGGQQPLQR		1	1	1	QDY55764.1	0	1216.61	High	R.GFEGGQQPLQR.R	[49-59]
High	QDY56186.1	nucleoside-diphosphate kinase [Helicobacter pylori B128]	0	19.343	26	4	1	137	15.3	7.5	130	26	7	4	ndk	HP0198	cytoplasmic peptidase
Percolator PEP (by Search Engine): A4 Mascot	Positions in Master Proteins	Annotated Sequence	Qvality q-value	Qvality PEP	Modifications in Master Proteins	Percolator q-Value (by Search Engine): A4 Mascot	Contaminant	Confidence	Sequence	Modifications	# Protein Groups	# Proteins	# PSMs	Master Protein Accessions	# Missed Cleavages	Theo. MH+ [Da]	Confidence (by Search Engine): A4 Mascot	Sequence in Protein	Positions in Protein	Peptide Group Modifications in Protein
0.0001122	QDY56186.1 [5-15]	[R].TLSIIKPDALK.[K]	0	0.000142749		0	FALSE	High	TLSIIKPDALK		1	1	2	QDY56186.1	0	1198.74	High	R.TLSIIKPDALK.K	[5-15]
6.585e-06	QDY56186.1 [45-54]	[K].DAENFYAIHK.[E]	0	8.82432e-06		0	FALSE	High	DAENFYAIHK		1	1	2	QDY56186.1	0	1207.57	High	K.DAENFYAIHK.E	[45-54]
0.02371	QDY56186.1 [87-95]	[R].DLMGATDPK.[L]	0.000986762	0.0274725		0.0009256	FALSE	High	DLMGATDPK	1xOxidation [M3]	1	1	1	QDY56186.1	0	963.445	High	R.DLMGATDPK.L	[87-95]
0.0009578	QDY56186.1 [87-95]	[R].DLMGATDPK.[L]	0	0.00117288		0	FALSE	High	DLMGATDPK		1	1	1	QDY56186.1	0	947.45	High	R.DLMGATDPK.L	[87-95]
0.07214	QDY56186.1 [39-44]	[R].LHLSVK.[D]	0.01119	0.082027		0.01323	FALSE	Medium	LHLSVK		1	1	1	QDY56186.1	0	696.44	Medium	R.LHLSVK.D	[39-44]
High	QDY56293.1	twin-arginine translocase TatA/TatE family subunit [Helicobacter pylori B128]	0	16.241	44	4	1	79	8.7	8.41	130	44	6	4	tatA	HP0320	inner membrane protein
Percolator PEP (by Search Engine): A4 Mascot	Positions in Master Proteins	Annotated Sequence	Qvality q-value	Qvality PEP	Modifications in Master Proteins	Percolator q-Value (by Search Engine): A4 Mascot	Contaminant	Confidence	Sequence	Modifications	# Protein Groups	# Proteins	# PSMs	Master Protein Accessions	# Missed Cleavages	Theo. MH+ [Da]	Confidence (by Search Engine): A4 Mascot	Sequence in Protein	Positions in Protein	Peptide Group Modifications in Protein
0.03408	QDY56293.1 [67-74]	[K].VHESSEIK.[S]	0.000986762	0.025514		0.00424	FALSE	High	VHESSEIK		1	1	2	QDY56293.1	0	928.473	High	K.VHESSEIK.S	[67-74]
1.149e-07	QDY56293.1 [57-66]	[K].TLDAQATQTK.[V]	0	1.65356e-07		0	FALSE	High	TLDAQATQTK		1	1	1	QDY56293.1	0	1076.56	High	K.TLDAQATQTK.V	[57-66]
0.05659	QDY56293.1 [32-38]	[K].GLGSGIK.[N]	0.00603439	0.06455		0.007908	FALSE	High	GLGSGIK		1	1	1	QDY56293.1	0	631.377	High	K.GLGSGIK.N	[32-38]
0.01904	QDY56293.1 [43-52]	[K].AVKDDEEEAK.[N]	0	0.000764277		0.0009256	FALSE	High	AVKDDEEEAK		1	1	2	QDY56293.1	1	1133.53	High	K.AVKDDEEEAK.N	[43-52]
Percolator PEP (by Search Engine): A4 Mascot	Positions in Master Proteins	Annotated Sequence	Qvality q-value	Qvality PEP	Modifications in Master Proteins	Percolator q-Value (by Search Engine): A4 Mascot	Contaminant	Confidence	Sequence	Modifications	# Protein Groups	# Proteins	# PSMs	Master Protein Accessions	# Missed Cleavages	Theo. MH+ [Da]	Confidence (by Search Engine): A4 Mascot	Sequence in Protein	Positions in Protein	Peptide Group Modifications in Protein
0.01844	QDY55773.1 [104-116]	[R].RGDASTLATIEFV.[-]	0.000986762	0.0214011		0.0009256	FALSE	High	RGDASTLATIEFV		1	1	1	QDY55773.1	1	1379.72	High	R.RGDASTLATIEFV.-	[104-116]
2.674e-05	QDY55773.1 [79-86]	[K].LVTEIAPK.[Y]	0	3.48583e-05		0	FALSE	High	LVTEIAPK		1	1	1	QDY55773.1	0	870.529	High	K.LVTEIAPK.Y	[79-86]
0.001448	QDY55773.1 [57-64]	[R].VGDFNAHR.[H]	0	0.00176395		0	FALSE	High	VGDFNAHR		1	1	2	QDY55773.1	0	915.443	High	R.VGDFNAHR.H	[57-64]
High	QDY55922.1	ATP F0F1 synthase subunit delta [Helicobacter pylori B128]	0	10.608	27	5	1	180	20.2	9	129	27	5	5	atpH	HP1135	inner membrane-associated protein
Percolator PEP (by Search Engine): A4 Mascot	Positions in Master Proteins	Annotated Sequence	Qvality q-value	Qvality PEP	Modifications in Master Proteins	Percolator q-Value (by Search Engine): A4 Mascot	Contaminant	Confidence	Sequence	Modifications	# Protein Groups	# Proteins	# PSMs	Master Protein Accessions	# Missed Cleavages	Theo. MH+ [Da]	Confidence (by Search Engine): A4 Mascot	Sequence in Protein	Positions in Protein	Peptide Group Modifications in Protein
0.06722	QDY55922.1 [6-13]	[K].VIANHYTK.[A]	0.0099187	0.0765154		0.01216	FALSE	High	VIANHYTK		1	1	1	QDY55922.1	0	945.515	Medium	K.VIANHYTK.A	[6-13]
0.0005518	QDY55922.1 [107-117]	[K].TLEATLLVPQK.[L]	0	0.000683232		0	FALSE	High	TLEATLLVPQK		1	1	1	QDY55922.1	0	1212.72	High	K.TLEATLLVPQK.L	[107-117]
1.582e-05	QDY55922.1 [134-147]	[R].FNAPVGITQDTWSK.[K]	0	2.08766e-05		0	FALSE	High	FNAPVGITQDTWSK		1	1	1	QDY55922.1	0	1563.78	High	R.FNAPVGITQDTWSK.K	[134-147]
0.213	QDY55922.1 [59-67]	[K].EVVFEILEK.[I]	0.0370118	0.236832		0.03641	FALSE	Medium	EVVFEILEK		1	1	1	QDY55922.1	0	1105.61	Medium	K.EVVFEILEK.I	[59-67]
0.1973	QDY55922.1 [122-127]	[K].ELEEVR.[Q]	0.0352618	0.219449		0.03553	FALSE	Medium	ELEEVR		1	1	1	QDY55922.1	0	774.399	Medium	K.ELEEVR.Q	[122-127]
Percolator PEP (by Search Engine): A4 Mascot	Positions in Master Proteins	Annotated Sequence	Qvality q-value	Qvality PEP	Modifications in Master Proteins	Percolator q-Value (by Search Engine): A4 Mascot	Contaminant	Confidence	Sequence	Modifications	# Protein Groups	# Proteins	# PSMs	Master Protein Accessions	# Missed Cleavages	Theo. MH+ [Da]	Confidence (by Search Engine): A4 Mascot	Sequence in Protein	Positions in Protein	Peptide Group Modifications in Protein
0.0002031	QDY55755.1 [23-30]	[K].SAVILVER.[K]	0	0.000256159		0	FALSE	High	SAVILVER		1	2	1	QDY55755.1	0	886.536	High	K.SAVILVER.K	[23-30]
6.778e-05	QDY55755.1 [47-57]	[K].YTIHDENNQVK.[V]	0	8.72229e-05		0	FALSE	High	YTIHDENNQVK		1	2	2	QDY55755.1	0	1360.65	High	K.YTIHDENNQVK.V	[47-57]
0.1851	QDY55755.1 [10-14]	[R].LVQGK.[V]	0.0336805	0.206442		0.03367	FALSE	Medium	LVQGK		1	2	1	QDY55755.1	0	544.345	Medium	R.LVQGK.V	[10-14]
0.1273	QDY55755.1 [80-86]	[K].EILVVGV.[-]	0.0204279	0.143601		0.02105	FALSE	Medium	EILVVGV		1	2	1	QDY55755.1	0	728.455	Medium	K.EILVVGV.-	[80-86]
High	QDY56175.1	hypothetical protein CV725_03185 [Helicobacter pylori B128]	0	10.973	11	2	1	265	30	9.31	121	11	3	2		HP0185	predicted inner membrane protein
Percolator PEP (by Search Engine): A4 Mascot	Positions in Master Proteins	Annotated Sequence	Qvality q-value	Qvality PEP	Modifications in Master Proteins	Percolator q-Value (by Search Engine): A4 Mascot	Contaminant	Confidence	Sequence	Modifications	# Protein Groups	# Proteins	# PSMs	Master Protein Accessions	# Missed Cleavages	Theo. MH+ [Da]	Confidence (by Search Engine): A4 Mascot	Sequence in Protein	Positions in Protein	Peptide Group Modifications in Protein
0.0002628	QDY56175.1 [7-22]	[R].LNEVILEEENNGGGTK.[K]	0	0.000329669		0	FALSE	High	LNEVILEEENNGGGTK		1	1	1	QDY56175.1	0	1715.84	High	R.LNEVILEEENNGGGTK.K	[7-22]
0.0001633	QDY56175.1 [52-63]	[K].ETFLQTDSGMQK.[I]	0	0.000206343		0	FALSE	High	ETFLQTDSGMQK		1	1	1	QDY56175.1	0	1384.64	High	K.ETFLQTDSGMQK.I	[52-63]
0.0002479	QDY56175.1 [52-63]	[K].ETFLQTDSGMQK.[I]	0	0.000311695		0	FALSE	High	ETFLQTDSGMQK	1xOxidation [M10]	1	1	1	QDY56175.1	0	1400.64	High	K.ETFLQTDSGMQK.I	[52-63]
High	EEC23782.1	hypothetical protein HPB128_162g2 [Helicobacter pylori B128]	0	15.418	28	0	1	161	18.2	9.31	120	28	9	7		HP0719/HP0720	possible signal peptide
Percolator PEP (by Search Engine): A4 Mascot	Positions in Master Proteins	Annotated Sequence	Qvality q-value	Qvality PEP	Modifications in Master Proteins	Percolator q-Value (by Search Engine): A4 Mascot	Contaminant	Confidence	Sequence	Modifications	# Protein Groups	# Proteins	# PSMs	Master Protein Accessions	# Missed Cleavages	Theo. MH+ [Da]	Confidence (by Search Engine): A4 Mascot	Sequence in Protein	Positions in Protein	Peptide Group Modifications in Protein
0.03306	EEC23782.1 [101-108]	[K].MSEEDFKK.[M]	0.00194889	0.0306259		0.003528	FALSE	High	MSEEDFKK		1	2	2	EEC23782.1	1	1013.46	High	K.MSEEDFKK.M	[101-108]
0.001425	EEC23782.1 [123-130]	[K].GLSAEEIK.[A]	0	0.00173595		0	FALSE	High	GLSAEEIK		1	2	2	EEC23782.1	0	846.457	High	K.GLSAEEIK.A	[123-130]
2.455e-05	EEC23782.1 [55-68]	[K].LAGTLPSNEAIDYR.[M]	0	3.21749e-05		0	FALSE	High	LAGTLPSNEAIDYR		1	2	1	EEC23782.1	0	1519.78	High	K.LAGTLPSNEAIDYR.M	[55-68]
0.1243	EEC23782.1 [77-84]	[K].ALSAEDAK.[K]	0.0204279	0.140194		0.02105	FALSE	Medium	ALSAEDAK		1	2	1	EEC23782.1	0	804.41	Medium	K.ALSAEDAK.K	[77-84]
0.2664	EEC23782.1 [77-85]	[K].ALSAEDAKK.[F]	0.046344	0.292999		0.04492	FALSE	Medium	ALSAEDAKK		1	2	1	EEC23782.1	1	932.505	Medium	K.ALSAEDAKK.F	[77-85]
0.08921	EEC23782.1 [101-107]	[K].MSEEDFK.[K]	0.0130819	0.101158		0.01476	FALSE	Medium	MSEEDFK		1	2	1	EEC23782.1	0	885.366	Medium	K.MSEEDFK.K	[101-107]
0.2141	EEC23782.1 [49-54]	[K].NEELLK.[WL]	0.0370118	0.23758		0.03641	FALSE	Medium	NEELLK		1	3	1	EEC23782.1	0	745.409	Medium	K.NEELLK.L	[49-54]
Percolator PEP (by Search Engine): A4 Mascot	Positions in Master Proteins	Annotated Sequence	Qvality q-value	Qvality PEP	Modifications in Master Proteins	Percolator q-Value (by Search Engine): A4 Mascot	Contaminant	Confidence	Sequence	Modifications	# Protein Groups	# Proteins	# PSMs	Master Protein Accessions	# Missed Cleavages	Theo. MH+ [Da]	Confidence (by Search Engine): A4 Mascot	Sequence in Protein	Positions in Protein	Peptide Group Modifications in Protein
0.008266	QDY55763.1 [61-67]	[K].AVDDAFK.[N]	0	0.00976299		0	FALSE	High	AVDDAFK		1	1	2	QDY55763.1	0	765.378	High	K.AVDDAFK.N	[61-67]
0.001687	QDY55763.1 [31-40]	[R].FNALVVVGNK.[N]	0	0.00204528		0	FALSE	High	FNALVVVGNK		1	1	1	QDY55763.1	0	1060.61	High	R.FNALVVVGNK.N	[31-40]
0.08553	QDY55763.1 [1-6]	[-].MEEINR.[E]	0.0124625	0.0972468		0.01425	FALSE	Medium	MEEINR		1	1	1	QDY55763.1	0	791.372	Medium	-.MEEINR.E	[1-6]
High	QDY56003.1	histidine triad nucleotide-binding protein [Helicobacter pylori B128]	0	7.327	36	5	1	104	11.8	7.56	117	36	6	5		HP0404	probable cytoplasmic protein
Percolator PEP (by Search Engine): A4 Mascot	Positions in Master Proteins	Annotated Sequence	Qvality q-value	Qvality PEP	Modifications in Master Proteins	Percolator q-Value (by Search Engine): A4 Mascot	Contaminant	Confidence	Sequence	Modifications	# Protein Groups	# Proteins	# PSMs	Master Protein Accessions	# Missed Cleavages	Theo. MH+ [Da]	Confidence (by Search Engine): A4 Mascot	Sequence in Protein	Positions in Protein	Peptide Group Modifications in Protein
0.03718	QDY56003.1 [1-6]	[-].MNVFEK.[I]	0.00456217	0.0427953		0.00424	FALSE	High	MNVFEK		1	1	1	QDY56003.1	0	767.376	High	-.MNVFEK.I	[1-6]
0.02302	QDY56003.1 [35-42]	[K].VHALVIPK.[Q]	0.000986762	0.0266307		0.0009256	FALSE	High	VHALVIPK		1	1	1	QDY56003.1	0	876.567	High	K.VHALVIPK.Q	[35-42]
0.01181	QDY56003.1 [23-32]	[R].FLSFYDINPK.[A]	0.000986762	0.013831		0.0009256	FALSE	High	FLSFYDINPK		1	1	1	QDY56003.1	0	1243.64	High	R.FLSFYDINPK.A	[23-32]
0.2402	QDY56003.1 [17-22]	[K].ILENER.[F]	0.040255	0.26497		0.03915	FALSE	Medium	ILENER		1	1	1	QDY56003.1	0	773.415	Medium	K.ILENER.F	[17-22]
0.1591	QDY56003.1 [79-85]	[K].LLTNVGK.[N]	0.0197805	0.137328		0.02863	FALSE	Medium	LLTNVGK		1	1	2	QDY56003.1	0	744.461	Medium	K.LLTNVGK.N	[79-85]
High	QDY57005.1	polymer-forming cytoskeletal family protein [Helicobacter pylori B128]	0	12.337	32	4	1	136	14.5	6.54	116	32	4	4		HP1542	inner membrane-associated protein
Percolator PEP (by Search Engine): A4 Mascot	Positions in Master Proteins	Annotated Sequence	Qvality q-value	Qvality PEP	Modifications in Master Proteins	Percolator q-Value (by Search Engine): A4 Mascot	Contaminant	Confidence	Sequence	Modifications	# Protein Groups	# Proteins	# PSMs	Master Protein Accessions	# Missed Cleavages	Theo. MH+ [Da]	Confidence (by Search Engine): A4 Mascot	Sequence in Protein	Positions in Protein	Peptide Group Modifications in Protein
5.089e-05	QDY57005.1 [118-131]	[K].NLQGGALLINEQEK.[K]	0	6.56347e-05		0	FALSE	High	NLQGGALLINEQEK		1	1	1	QDY57005.1	0	1526.82	High	K.NLQGGALLINEQEK.K	[118-131]
0.0002671	QDY57005.1 [97-106]	[K].ISSQELVVER.[K]	0	0.000334992		0	FALSE	High	ISSQELVVER		1	1	1	QDY57005.1	0	1159.63	High	K.ISSQELVVER.K	[97-106]
0.0001946	QDY57005.1 [15-26]	[K].TGPATIIAQGTK.[I]	0	0.000245119		0	FALSE	High	TGPATIIAQGTK		1	1	1	QDY57005.1	0	1157.65	High	K.TGPATIIAQGTK.I	[15-26]
0.1742	QDY57005.1 [2-9]	[M].AIFDNNNK.[S]	0.0326147	0.194713		0.03277	FALSE	Medium	AIFDNNNK		1	1	1	QDY57005.1	0	935.458	Medium	M.AIFDNNNK.S	[2-9]
Percolator PEP (by Search Engine): A4 Mascot	Positions in Master Proteins	Annotated Sequence	Qvality q-value	Qvality PEP	Modifications in Master Proteins	Percolator q-Value (by Search Engine): A4 Mascot	Contaminant	Confidence	Sequence	Modifications	# Protein Groups	# Proteins	# PSMs	Master Protein Accessions	# Missed Cleavages	Theo. MH+ [Da]	Confidence (by Search Engine): A4 Mascot	Sequence in Protein	Positions in Protein	Peptide Group Modifications in Protein
0.007791	QDY55745.1 [71-87]	[R].LIDIISATPETVDSLMK.[L]	0	0.00919879		0	FALSE	High	LIDIISATPETVDSLMK	1xOxidation [M16]	1	1	2	QDY55745.1	0	1861.98	High	R.LIDIISATPETVDSLMK.L	[71-87]
2.215e-05	QDY55745.1 [19-28]	[R].SVVAIVEAVK.[R]	0	2.8993e-05		0	FALSE	High	SVVAIVEAVK		1	1	1	QDY55745.1	0	1014.62	High	R.SVVAIVEAVK.R	[19-28]
0.1777	QDY55745.1 [36-43]	[R].GPIPLPTK.[N]	0.0331978	0.19856		0.03367	FALSE	Medium	GPIPLPTK		1	1	1	QDY55745.1	0	822.508	Medium	R.GPIPLPTK.N	[36-43]
High	QDY55899.1	flavodoxin [Helicobacter pylori B128]	0	14.91	26	1	1	164	17.5	4.65	116	26	4	4	fldA	HP1161	cytoplasmic protein
Percolator PEP (by Search Engine): A4 Mascot	Positions in Master Proteins	Annotated Sequence	Qvality q-value	Qvality PEP	Modifications in Master Proteins	Percolator q-Value (by Search Engine): A4 Mascot	Contaminant	Confidence	Sequence	Modifications	# Protein Groups	# Proteins	# PSMs	Master Protein Accessions	# Missed Cleavages	Theo. MH+ [Da]	Confidence (by Search Engine): A4 Mascot	Sequence in Protein	Positions in Protein	Peptide Group Modifications in Protein
0.0002847	QDY55899.1 [112-127]	[K].VVGHTSTDGYHFEASK.[A]	0	0.000357158		0	FALSE	High	VVGHTSTDGYHFEASK		1	1	1	QDY55899.1	0	1734.81	High	K.VVGHTSTDGYHFEASK.A	[112-127]
0.06689	EEC24385.1 [44-49]; QDY55899.1 [155-160]	[K].WVEQVK.[S]	0.0099187	0.0762349		0.01216	FALSE	High	WVEQVK		2	2	1	EEC24385.1; QDY55899.1	0	788.43	Medium	K.WVEQVK.S	[155-160]
9.182e-10	QDY55899.1 [25-36]	[K].AIGNAEVVDVAK.[A]	0	1.44187e-09		0	FALSE	High	AIGNAEVVDVAK		1	2	1	QDY55899.1	0	1185.65	High	K.AIGNAEVVDVAK.A	[25-36]
0.07033	QDY55899.1 [40-47]	[K].EQFNSFTK.[V]	0.010608	0.0802485		0.01274	FALSE	Medium	EQFNSFTK		1	2	1	QDY55899.1	0	1000.47	Medium	K.EQFNSFTK.V	[40-47]
High	QDY55938.1	gamma-glutamyltransferase [Helicobacter pylori B128]	0	10.25	7	4	1	567	61	9.28	114	7	4	4		HP1118	predicted Sec/SPI signal peptide
Percolator PEP (by Search Engine): A4 Mascot	Positions in Master Proteins	Annotated Sequence	Qvality q-value	Qvality PEP	Modifications in Master Proteins	Percolator q-Value (by Search Engine): A4 Mascot	Contaminant	Confidence	Sequence	Modifications	# Protein Groups	# Proteins	# PSMs	Master Protein Accessions	# Missed Cleavages	Theo. MH+ [Da]	Confidence (by Search Engine): A4 Mascot	Sequence in Protein	Positions in Protein	Peptide Group Modifications in Protein
0.0002757	QDY55938.1 [464-475]	[K].VFLVVGSPGGSR.[I]	0	0.000345897		0	FALSE	High	VFLVVGSPGGSR		1	1	1	QDY55938.1	0	1174.66	High	K.VFLVVGSPGGSR.I	[464-475]
0.0001448	QDY55938.1 [554-564]	[K].GSVFYGSTDPR.[K]	0	0.000183717		0	FALSE	High	GSVFYGSTDPR		1	1	1	QDY55938.1	0	1185.55	High	K.GSVFYGSTDPR.K	[554-564]
0.03868	QDY55938.1 [517-524]	[K].FGMPADVK.[D]	0.00456217	0.0444581		0.00424	FALSE	High	FGMPADVK		1	1	1	QDY55938.1	0	864.428	High	K.FGMPADVK.D	[517-524]
0.03644	QDY55938.1 [265-272]	[R].KPVVGSYR.[G]	0.00456217	0.0418261		0.00424	FALSE	High	KPVVGSYR		1	1	1	QDY55938.1	0	905.52	High	R.KPVVGSYR.G	[265-272]
High	QDY56118.1	outer membrane protein [Helicobacter pylori B128]	0	9.946	20	6	1	286	31.8	9.54	113	20	6	6	horB	HP0127	outer membrane protein
Percolator PEP (by Search Engine): A4 Mascot	Positions in Master Proteins	Annotated Sequence	Qvality q-value	Qvality PEP	Modifications in Master Proteins	Percolator q-Value (by Search Engine): A4 Mascot	Contaminant	Confidence	Sequence	Modifications	# Protein Groups	# Proteins	# PSMs	Master Protein Accessions	# Missed Cleavages	Theo. MH+ [Da]	Confidence (by Search Engine): A4 Mascot	Sequence in Protein	Positions in Protein	Peptide Group Modifications in Protein
0.00861	QDY56118.1 [252-269]	[R].NNYYTASADNVPEGTTYR.[F]	0	0.010158		0	FALSE	High	NNYYTASADNVPEGTTYR		1	1	1	QDY56118.1	0	2035.9	High	R.NNYYTASADNVPEGTTYR.F	[252-269]
0.0455	QDY56118.1 [126-132]	[K].SPQFGMR.[Y]	0.00519144	0.0521323		0.005703	FALSE	High	SPQFGMR		1	1	1	QDY56118.1	0	822.393	High	K.SPQFGMR.Y	[126-132]
0.000968	QDY56118.1 [146-155]	[K].YYTYNDYGMR.[D]	0	0.00118704		0	FALSE	High	YYTYNDYGMR		1	1	1	QDY56118.1	0	1345.55	High	K.YYTYNDYGMR.D	[146-155]
0.04504	QDY56118.1 [238-246]	[K].HQGFEIGLK.[I]	0.00519144	0.0515452		0.005703	FALSE	High	HQGFEIGLK		1	1	1	QDY56118.1	0	1028.55	High	K.HQGFEIGLK.I	[238-246]
0.0802	QDY56118.1 [282-286]	[R].YIVSF.[-]	0.0118545	0.0911396		0.01378	FALSE	Medium	YIVSF		1	1	1	QDY56118.1	0	628.334	Medium	R.YIVSF.-	[282-286]
0.08258	QDY56118.1 [210-216]	[K].DLADEYR.[G]	0.0124625	0.0938099		0.01425	FALSE	Medium	DLADEYR		1	1	1	QDY56118.1	0	881.4	Medium	K.DLADEYR.G	[210-216]
High	QDY56831.1	RidA family protein [Helicobacter pylori B128]	0	15.485	40	5	1	125	13.4	5.2	113	40	6	5		HP0944	cytoplasmic protein
Percolator PEP (by Search Engine): A4 Mascot	Positions in Master Proteins	Annotated Sequence	Qvality q-value	Qvality PEP	Modifications in Master Proteins	Percolator q-Value (by Search Engine): A4 Mascot	Contaminant	Confidence	Sequence	Modifications	# Protein Groups	# Proteins	# PSMs	Master Protein Accessions	# Missed Cleavages	Theo. MH+ [Da]	Confidence (by Search Engine): A4 Mascot	Sequence in Protein	Positions in Protein	Peptide Group Modifications in Protein
0.03561	QDY56831.1 [3-12]	[K].EVIHSTLAPK.[A]	0.00456217	0.0408778		0.00424	FALSE	High	EVIHSTLAPK		1	1	1	QDY56831.1	0	1094.62	High	K.EVIHSTLAPK.A	[3-12]
2.878e-05	QDY56831.1 [44-59]	[K].GADIHSQTTQSMENIK.[A]	0	3.76145e-05		0	FALSE	High	GADIHSQTTQSMENIK		1	1	1	QDY56831.1	0	1759.83	High	K.GADIHSQTTQSMENIK.A	[44-59]
0.0005402	QDY56831.1 [104-110]	[R].ATFQVAK.[L]	0	0.000669691		0	FALSE	High	ATFQVAK		1	1	1	QDY56831.1	0	764.43	High	R.ATFQVAK.L	[104-110]
0.01627	QDY56831.1 [64-74]	[K].EAGLGMDSVVK.[T]	0.000986762	0.0189519		0.0009256	FALSE	High	EAGLGMDSVVK		1	1	1	QDY56831.1	0	1105.56	High	K.EAGLGMDSVVK.T	[64-74]
0.0002738	QDY56831.1 [64-74]	[K].EAGLGMDSVVK.[T]	0	0.000343138		0	FALSE	High	EAGLGMDSVVK	1xOxidation [M6]	1	1	1	QDY56831.1	0	1121.55	High	K.EAGLGMDSVVK.T	[64-74]
0.1328	QDY56831.1 [75-80]	[K].TTILLK.[S]	0.0223842	0.149608		0.0228	FALSE	Medium	TTILLK		1	1	1	QDY56831.1	0	688.46	Medium	K.TTILLK.S	[75-80]
High	QDY56216.1	hypothetical protein CV725_03425 [Helicobacter pylori B128]	0	9.792	13	3	1	215	22.9	9.47	113	13	3	3		HP0232	predicted lipoprotein; potential TM helix
Percolator PEP (by Search Engine): A4 Mascot	Positions in Master Proteins	Annotated Sequence	Qvality q-value	Qvality PEP	Modifications in Master Proteins	Percolator q-Value (by Search Engine): A4 Mascot	Contaminant	Confidence	Sequence	Modifications	# Protein Groups	# Proteins	# PSMs	Master Protein Accessions	# Missed Cleavages	Theo. MH+ [Da]	Confidence (by Search Engine): A4 Mascot	Sequence in Protein	Positions in Protein	Peptide Group Modifications in Protein
1.365e-05	QDY56216.1 [86-94]	[R].VLSNEEIQK.[L]	0	1.80734e-05		0	FALSE	High	VLSNEEIQK		1	1	1	QDY56216.1	0	1059.57	High	R.VLSNEEIQK.L	[86-94]
0.001403	QDY56216.1 [64-72]	[K].VVEEYPSSK.[T]	0	0.0017084		0	FALSE	High	VVEEYPSSK		1	1	1	QDY56216.1	0	1037.51	High	K.VVEEYPSSK.T	[64-72]
0.008426	QDY56216.1 [38-48]	[K].EQSSLSQSVQK.[G]	0	0.00991913		0	FALSE	High	EQSSLSQSVQK		1	1	1	QDY56216.1	0	1220.61	High	K.EQSSLSQSVQK.G	[38-48]
Percolator PEP (by Search Engine): A4 Mascot	Positions in Master Proteins	Annotated Sequence	Qvality q-value	Qvality PEP	Modifications in Master Proteins	Percolator q-Value (by Search Engine): A4 Mascot	Contaminant	Confidence	Sequence	Modifications	# Protein Groups	# Proteins	# PSMs	Master Protein Accessions	# Missed Cleavages	Theo. MH+ [Da]	Confidence (by Search Engine): A4 Mascot	Sequence in Protein	Positions in Protein	Peptide Group Modifications in Protein
0.01264	QDY56078.1 [47-55]	[K].VMQPLLLTK.[Q]	0.000986762	0.0147906		0.0009256	FALSE	High	VMQPLLLTK		1	1	1	QDY56078.1	0	1042.63	High	K.VMQPLLLTK.Q	[47-55]
0.001885	QDY56078.1 [47-55]	[K].VMQPLLLTK.[Q]	0	0.00227844		0	FALSE	High	VMQPLLLTK	1xOxidation [M2]	1	1	1	QDY56078.1	0	1058.63	High	K.VMQPLLLTK.Q	[47-55]
0.00143	QDY56078.1 [85-94]	[K].ALNAYDIAFR.[A]	0	0.00174291		0	FALSE	High	ALNAYDIAFR		1	1	1	QDY56078.1	0	1153.6	High	K.ALNAYDIAFR.A	[85-94]
0.1435	QDY56078.1 [4-9]	[K].IYATGK.[R]	0.0247137	0.161177		0.0248	FALSE	Medium	IYATGK		1	1	1	QDY56078.1	0	652.366	Medium	K.IYATGK.R	[4-9]
0.1441	QDY56078.1 [56-63]	[K].QEQSVDIK.[A]	0.0247137	0.162265		0.0248	FALSE	Medium	QEQSVDIK		1	1	1	QDY56078.1	0	946.484	Medium	K.QEQSVDIK.A	[56-63]
High	QDY55819.1	single-stranded DNA-binding protein [Helicobacter pylori B128]	0	10.103	16	3	1	181	20.3	6.33	107	16	3	3	ssb	HP1245	cytoplasmic protein
Percolator PEP (by Search Engine): A4 Mascot	Positions in Master Proteins	Annotated Sequence	Qvality q-value	Qvality PEP	Modifications in Master Proteins	Percolator q-Value (by Search Engine): A4 Mascot	Contaminant	Confidence	Sequence	Modifications	# Protein Groups	# Proteins	# PSMs	Master Protein Accessions	# Missed Cleavages	Theo. MH+ [Da]	Confidence (by Search Engine): A4 Mascot	Sequence in Protein	Positions in Protein	Peptide Group Modifications in Protein
1.531e-05	QDY55819.1 [79-90]	[R].LTYESWMDQTGK.[K]	0	2.02183e-05		0	FALSE	High	LTYESWMDQTGK		1	1	1	QDY55819.1	0	1458.66	High	R.LTYESWMDQTGK.K	[79-90]
0.003879	QDY55819.1 [5-10]	[K].VIMVGR.[L]	0	0.00463861		0	FALSE	High	VIMVGR		1	1	1	QDY55819.1	0	674.402	High	K.VIMVGR.L	[5-10]
0.001328	QDY55819.1 [59-69]	[R].TAEIANQYLSK.[G]	0	0.00161535		0	FALSE	High	TAEIANQYLSK		1	1	1	QDY55819.1	0	1237.64	High	R.TAEIANQYLSK.G	[59-69]
Percolator PEP (by Search Engine): A4 Mascot	Positions in Master Proteins	Annotated Sequence	Qvality q-value	Qvality PEP	Modifications in Master Proteins	Percolator q-Value (by Search Engine): A4 Mascot	Contaminant	Confidence	Sequence	Modifications	# Protein Groups	# Proteins	# PSMs	Master Protein Accessions	# Missed Cleavages	Theo. MH+ [Da]	Confidence (by Search Engine): A4 Mascot	Sequence in Protein	Positions in Protein	Peptide Group Modifications in Protein
0.002969	QDY56776.1 [38-47]	[K].IQLDDGTTKR.[I]	0	0.00242893		0	FALSE	High	IQLDDGTTKR		1	1	2	QDY56776.1	1	1146.61	High	K.IQLDDGTTKR.I	[38-47]
0.0005063	QDY56776.1 [50-56]	[K].VAASTLR.[T]	0	0.000628137		0	FALSE	High	VAASTLR		1	1	1	QDY56776.1	0	717.425	High	K.VAASTLR.T	[50-56]
0.07034	QDY56776.1 [38-46]	[K].IQLDDGTTK.[R]	0.010608	0.0802485		0.01274	FALSE	Medium	IQLDDGTTK		1	1	1	QDY56776.1	0	990.51	Medium	K.IQLDDGTTK.R	[38-46]
High	QDY55983.1	hypothetical protein CV725_02075 [Helicobacter pylori B128]	0	10.998	25	4	1	174	19.8	9.52	105	25	5	5		HP0383	predicted inner membrane protein
Percolator PEP (by Search Engine): A4 Mascot	Positions in Master Proteins	Annotated Sequence	Qvality q-value	Qvality PEP	Modifications in Master Proteins	Percolator q-Value (by Search Engine): A4 Mascot	Contaminant	Confidence	Sequence	Modifications	# Protein Groups	# Proteins	# PSMs	Master Protein Accessions	# Missed Cleavages	Theo. MH+ [Da]	Confidence (by Search Engine): A4 Mascot	Sequence in Protein	Positions in Protein	Peptide Group Modifications in Protein
0.004829	QDY55983.1 [76-87]	[K].NTPFVLLDADNR.[V]	0	0.00575285		0	FALSE	High	NTPFVLLDADNR		1	1	1	QDY55983.1	0	1374.7	High	K.NTPFVLLDADNR.V	[76-87]
0.00103	QDY55983.1 [44-53]	[R].MQYTADAIAK.[S]	0	0.00126048		0	FALSE	High	MQYTADAIAK		1	1	1	QDY55983.1	0	1111.55	High	R.MQYTADAIAK.S	[44-53]
0.0006658	QDY55983.1 [134-143]	[K].IIIAEEEIQK.[N]	0	0.000821381		0	FALSE	High	IIIAEEEIQK		1	1	1	QDY55983.1	0	1185.67	High	K.IIIAEEEIQK.N	[134-143]
0.02182	QDY55983.1 [108-114]	[K].TPYFALK.[K]	0.000986762	0.0253159		0.0009256	FALSE	High	TPYFALK		1	1	1	QDY55983.1	0	839.466	High	K.TPYFALK.K	[108-114]
0.1391	QDY55983.1 [69-73]	[K].ILEER.[FL]	0.0247137	0.156355		0.0248	TRUE	Medium	ILEER		1	2	2	QDY55983.1	0	659.372	Medium	K.ILEER.F	[69-73]
Percolator PEP (by Search Engine): A4 Mascot	Positions in Master Proteins	Annotated Sequence	Qvality q-value	Qvality PEP	Modifications in Master Proteins	Percolator q-Value (by Search Engine): A4 Mascot	Contaminant	Confidence	Sequence	Modifications	# Protein Groups	# Proteins	# PSMs	Master Protein Accessions	# Missed Cleavages	Theo. MH+ [Da]	Confidence (by Search Engine): A4 Mascot	Sequence in Protein	Positions in Protein	Peptide Group Modifications in Protein
0.04595	QDY56275.1 [79-88]	[K].VSVVSQNFGE.[-]	0.000986762	0.0256136		0.005703	FALSE	High	VSVVSQNFGE		1	1	2	QDY56275.1	0	1065.52	High	K.VSVVSQNFGE.-	[79-88]
0.001344	QDY56275.1 [78-88]	[K].KVSVVSQNFGE.[-]	0	0.00163486		0	FALSE	High	KVSVVSQNFGE		1	1	1	QDY56275.1	1	1193.62	High	K.KVSVVSQNFGE.-	[78-88]
0.1642	QDY56275.1 [26-32]	[K].FGSEFVR.[A]	0.031118	0.184151		0.03153	FALSE	Medium	FGSEFVR		1	1	1	QDY56275.1	0	841.42	Medium	K.FGSEFVR.A	[26-32]
High	QDY56171.1	CvpA family protein [Helicobacter pylori B128]	0	12.807	15	0	1	233	26	8.75	99	15	4	4		HP0181	predicted inner membrane protein
Percolator PEP (by Search Engine): A4 Mascot	Positions in Master Proteins	Annotated Sequence	Qvality q-value	Qvality PEP	Modifications in Master Proteins	Percolator q-Value (by Search Engine): A4 Mascot	Contaminant	Confidence	Sequence	Modifications	# Protein Groups	# Proteins	# PSMs	Master Protein Accessions	# Missed Cleavages	Theo. MH+ [Da]	Confidence (by Search Engine): A4 Mascot	Sequence in Protein	Positions in Protein	Peptide Group Modifications in Protein
7.432e-06	QDY56171.1 [132-140]	[K].DANAYLQEK.[S]	0	9.95094e-06		0	FALSE	High	DANAYLQEK		1	3	1	QDY56171.1	0	1051.51	High	K.DANAYLQEK.S	[132-140]
2.616e-06	QDY56171.1 [169-179]	[K].DNLEEMSDEVK.[N]	0	3.55492e-06		0	FALSE	High	DNLEEMSDEVK		1	3	1	QDY56171.1	0	1308.56	High	K.DNLEEMSDEVK.N	[169-179]
0.04673	QDY56171.1 [162-168]	[K].HVEQNLK.[D]	0.00519144	0.0535268		0.005703	FALSE	High	HVEQNLK		1	3	1	QDY56171.1	0	867.468	High	K.HVEQNLK.D	[162-168]
0.1716	QDY56171.1 [141-148]	[K].STFFSTMK.[S]	0.0326147	0.192184		0.03277	FALSE	Medium	STFFSTMK		1	2	1	QDY56171.1	0	948.45	Medium	K.STFFSTMK.S	[141-148]
Percolator PEP (by Search Engine): A4 Mascot	Positions in Master Proteins	Annotated Sequence	Qvality q-value	Qvality PEP	Modifications in Master Proteins	Percolator q-Value (by Search Engine): A4 Mascot	Contaminant	Confidence	Sequence	Modifications	# Protein Groups	# Proteins	# PSMs	Master Protein Accessions	# Missed Cleavages	Theo. MH+ [Da]	Confidence (by Search Engine): A4 Mascot	Sequence in Protein	Positions in Protein	Peptide Group Modifications in Protein
0.003552	QDY55908.1 [19-25]	[R].VVVTDSR.[K]	0	0.00424883		0	FALSE	High	VVVTDSR		1	1	2	QDY55908.1	0	775.431	High	R.VVVTDSR.K	[19-25]
0.2384	QDY55908.1 [55-59]	[R].LNYWK.[G]	0.040255	0.263341		0.03915	FALSE	Medium	LNYWK		1	1	1	QDY55908.1	0	723.382	Medium	R.LNYWK.G	[55-59]
0.1363	QDY55908.1 [50-54]	[R].IDKER.[L]	0.0243007	0.15373		0.02449	FALSE	Medium	IDKER		1	1	1	QDY55908.1	1	660.368	Medium	R.IDKER.L	[50-54]
0.2077	QDY55908.1 [1-5]	[-].MTVIR.[L]	0.0359123	0.230918		0.03553	FALSE	Medium	MTVIR	1xOxidation [M1]	1	1	1	QDY55908.1	0	635.355	Medium	-.MTVIR.L	[1-5]
0.1396	QDY55908.1 [60-64]	[K].GVGAK.[M]	0.0247137	0.156885		0.0248	FALSE	Medium	GVGAK		1	1	1	QDY55908.1	0	431.261	Medium	K.GVGAK.M	[60-64]
0.1759	QDY55908.1 [1-5]	[-].MTVIR.[L]	0.0326147	0.196629		0.03277	FALSE	Medium	MTVIR		1	1	1	QDY55908.1	0	619.36	Medium	-.MTVIR.L	[1-5]
High	QDY57070.1	HU family DNA-binding protein [Helicobacter pylori B128]	0	9.626	28	3	1	94	10.4	9.26	96	28	4	3	hup	HP0835	cytoplasmic protein
Percolator PEP (by Search Engine): A4 Mascot	Positions in Master Proteins	Annotated Sequence	Qvality q-value	Qvality PEP	Modifications in Master Proteins	Percolator q-Value (by Search Engine): A4 Mascot	Contaminant	Confidence	Sequence	Modifications	# Protein Groups	# Proteins	# PSMs	Master Protein Accessions	# Missed Cleavages	Theo. MH+ [Da]	Confidence (by Search Engine): A4 Mascot	Sequence in Protein	Positions in Protein	Peptide Group Modifications in Protein
6.377e-06	QDY57070.1 [40-50]	[K].GESVELIGFGK.[F]	0	8.54606e-06		0	FALSE	High	GESVELIGFGK		1	1	1	QDY57070.1	0	1135.6	High	K.GESVELIGFGK.F	[40-50]
0.004702	QDY57070.1 [4-11]	[K].AEFIDLVK.[E]	0	0.00559461		0	FALSE	High	AEFIDLVK		1	1	2	QDY57070.1	0	934.524	High	K.AEFIDLVK.E	[4-11]
0.1777	QDY57070.1 [51-57]	[K].FETAEQK.[G]	0.0331978	0.19856		0.03367	FALSE	Medium	FETAEQK		1	1	1	QDY57070.1	0	852.41	Medium	K.FETAEQK.G	[51-57]
High	QDY55985.1	DUF904 domain-containing protein [Helicobacter pylori B128]	0	11.305	56	5	1	75	8.5	4.54	94	56	5	5		HP0385	probable cytoplasmic protein
Percolator PEP (by Search Engine): A4 Mascot	Positions in Master Proteins	Annotated Sequence	Qvality q-value	Qvality PEP	Modifications in Master Proteins	Percolator q-Value (by Search Engine): A4 Mascot	Contaminant	Confidence	Sequence	Modifications	# Protein Groups	# Proteins	# PSMs	Master Protein Accessions	# Missed Cleavages	Theo. MH+ [Da]	Confidence (by Search Engine): A4 Mascot	Sequence in Protein	Positions in Protein	Peptide Group Modifications in Protein
0.00662	QDY55985.1 [24-32]	[K].QEEELNALR.[Q]	0	0.00784723		0	FALSE	High	QEEELNALR		1	1	1	QDY55985.1	0	1101.55	High	K.QEEELNALR.Q	[24-32]
0.0007383	QDY55985.1 [1-13]	[-].MQSLSLLNQLGTK.[I]	0	0.000907833		0	FALSE	High	MQSLSLLNQLGTK	1xOxidation [M1]	1	1	1	QDY55985.1	0	1448.78	High	-.MQSLSLLNQLGTK.I	[1-13]
8.748e-05	QDY55985.1 [21-32]	[K].IQKQEEELNALR.[Q]	0	0.000111808		0	FALSE	High	IQKQEEELNALR		1	1	1	QDY55985.1	1	1470.79	High	K.IQKQEEELNALR.Q	[21-32]
0.08775	QDY55985.1 [60-69]	[K].DKGIQGLYDK.[I]	0.0124625	0.0997195		0.01425	FALSE	Medium	DKGIQGLYDK		1	1	1	QDY55985.1	1	1136.59	Medium	K.DKGIQGLYDK.I	[60-69]
0.1321	QDY55985.1 [14-20]	[K].IDELIEK.[I]	0.0217291	0.148592		0.0228	FALSE	Medium	IDELIEK		1	1	1	QDY55985.1	0	859.477	Medium	K.IDELIEK.I	[14-20]
High	QDY56119.1	DUF1104 domain-containing protein [Helicobacter pylori B128]	0	11.223	26	0	1	144	16.6	9.28	93	26	4	4		HP0129	predicted Sec/SPI signal peptide or TM helix
Percolator PEP (by Search Engine): A4 Mascot	Positions in Master Proteins	Annotated Sequence	Qvality q-value	Qvality PEP	Modifications in Master Proteins	Percolator q-Value (by Search Engine): A4 Mascot	Contaminant	Confidence	Sequence	Modifications	# Protein Groups	# Proteins	# PSMs	Master Protein Accessions	# Missed Cleavages	Theo. MH+ [Da]	Confidence (by Search Engine): A4 Mascot	Sequence in Protein	Positions in Protein	Peptide Group Modifications in Protein
0.0001575	QDY56119.1 [78-87]	[K].NLASLSQEDR.[N]	0	0.000199038		0	FALSE	High	NLASLSQEDR		1	2	1	QDY56119.1	0	1132.56	High	K.NLASLSQEDR.N	[78-87]
0.0004699	QDY56119.1 [32-39]	[K].QLLEQAGK.[V]	0	0.000582126		0	FALSE	High	QLLEQAGK		1	2	1	QDY56119.1	0	886.499	High	K.QLLEQAGK.V	[32-39]
0.0004314	QDY56119.1 [93-101]	[K].EILEAIANK.[K]	0	0.000537328		0	FALSE	High	EILEAIANK		1	2	1	QDY56119.1	0	1000.57	High	K.EILEAIANK.K	[93-101]
0.1873	QDY56119.1 [40-49]	[K].VAPSEVPEFR.[A]	0.0342556	0.209126		0.03419	FALSE	Medium	VAPSEVPEFR		1	2	1	QDY56119.1	0	1130.58	Medium	K.VAPSEVPEFR.A	[40-49]
High	QDY56209.1	CopG family transcriptional regulator [Helicobacter pylori B128]	0	11.444	32	2	1	77	9	9.36	92	32	2	2		HP0222	probable cytoplasmic protein
Percolator PEP (by Search Engine): A4 Mascot	Positions in Master Proteins	Annotated Sequence	Qvality q-value	Qvality PEP	Modifications in Master Proteins	Percolator q-Value (by Search Engine): A4 Mascot	Contaminant	Confidence	Sequence	Modifications	# Protein Groups	# Proteins	# PSMs	Master Protein Accessions	# Missed Cleavages	Theo. MH+ [Da]	Confidence (by Search Engine): A4 Mascot	Sequence in Protein	Positions in Protein	Peptide Group Modifications in Protein
8.525e-10	QDY56209.1 [49-62]	[K].MANEEEESVGSYIK.[R]	0	1.34158e-09		0	FALSE	High	MANEEEESVGSYIK		1	1	1	QDY56209.1	0	1585.71	High	K.MANEEEESVGSYIK.R	[49-62]
0.004223	QDY56209.1 [3-13]	[K].TTENTDETHLR.[E]	0	0.00504382		0	FALSE	High	TTENTDETHLR		1	1	1	QDY56209.1	0	1316.61	High	K.TTENTDETHLR.E	[3-13]
High	QDY56091.1	hypothetical protein CV725_02735 [Helicobacter pylori B128]	0	9.919	19	5	1	237	26.1	8.48	91	19	5	5		HP0097	predicted lipoprotein
Percolator PEP (by Search Engine): A4 Mascot	Positions in Master Proteins	Annotated Sequence	Qvality q-value	Qvality PEP	Modifications in Master Proteins	Percolator q-Value (by Search Engine): A4 Mascot	Contaminant	Confidence	Sequence	Modifications	# Protein Groups	# Proteins	# PSMs	Master Protein Accessions	# Missed Cleavages	Theo. MH+ [Da]	Confidence (by Search Engine): A4 Mascot	Sequence in Protein	Positions in Protein	Peptide Group Modifications in Protein
0.001349	QDY56091.1 [190-198]	[K].NNTLNVEGK.[A]	0	0.00164141		0	FALSE	High	NNTLNVEGK		1	1	1	QDY56091.1	0	988.506	High	K.NNTLNVEGK.A	[190-198]
5.986e-05	QDY56091.1 [45-53]	[K].VQLEIAQSK.[L]	0	7.70388e-05		0	FALSE	High	VQLEIAQSK		1	1	1	QDY56091.1	0	1015.58	High	K.VQLEIAQSK.L	[45-53]
0.09039	QDY56091.1 [221-231]	[K].VFLEDEIHTFK.[I]	0.0130819	0.102614		0.01476	FALSE	Medium	VFLEDEIHTFK		1	1	1	QDY56091.1	0	1377.7	Medium	K.VFLEDEIHTFK.I	[221-231]
0.2065	QDY56091.1 [182-189]	[K].ILAINYLK.[N]	0.0359123	0.229458		0.03553	FALSE	Medium	ILAINYLK		1	1	1	QDY56091.1	0	947.592	Medium	K.ILAINYLK.N	[182-189]
0.07996	QDY56091.1 [201-209]	[R].GGFVVVDTK.[N]	0.0118545	0.0908107		0.01378	FALSE	Medium	GGFVVVDTK		1	1	1	QDY56091.1	0	921.504	Medium	R.GGFVVVDTK.N	[201-209]
Percolator PEP (by Search Engine): A4 Mascot	Positions in Master Proteins	Annotated Sequence	Qvality q-value	Qvality PEP	Modifications in Master Proteins	Percolator q-Value (by Search Engine): A4 Mascot	Contaminant	Confidence	Sequence	Modifications	# Protein Groups	# Proteins	# PSMs	Master Protein Accessions	# Missed Cleavages	Theo. MH+ [Da]	Confidence (by Search Engine): A4 Mascot	Sequence in Protein	Positions in Protein	Peptide Group Modifications in Protein
0.01558	QDY56079.1 [87-94]	[K].TLQEMLEK.[A]	0.000986762	0.0181506		0.0009256	FALSE	High	TLQEMLEK		1	1	1	QDY56079.1	0	991.513	High	K.TLQEMLEK.A	[87-94]
0.01753	QDY56079.1 [87-94]	[K].TLQEMLEK.[A]	0.000986762	0.0204184		0.0009256	FALSE	High	TLQEMLEK	1xOxidation [M5]	1	1	1	QDY56079.1	0	1007.51	High	K.TLQEMLEK.A	[87-94]
0.01205	QDY56079.1 [13-20]	[R].DWVVLDAK.[D]	0.000986762	0.0141067		0.0009256	FALSE	High	DWVVLDAK		1	1	2	QDY56079.1	0	945.504	High	R.DWVVLDAK.D	[13-20]
0.2538	QDY56079.1 [21-26]	[K].DKVFGR.[L]	0.0430148	0.279991		0.04211	FALSE	Medium	DKVFGR		1	1	1	QDY56079.1	1	721.399	Medium	K.DKVFGR.L	[21-26]
High	QDY55625.1	dihydroneopterin aldolase [Helicobacter pylori B128]	0	9.446	21	2	1	117	13.7	5.12	88	21	2	2		HP1510	cytoplasmic protein
Percolator PEP (by Search Engine): A4 Mascot	Positions in Master Proteins	Annotated Sequence	Qvality q-value	Qvality PEP	Modifications in Master Proteins	Percolator q-Value (by Search Engine): A4 Mascot	Contaminant	Confidence	Sequence	Modifications	# Protein Groups	# Proteins	# PSMs	Master Protein Accessions	# Missed Cleavages	Theo. MH+ [Da]	Confidence (by Search Engine): A4 Mascot	Sequence in Protein	Positions in Protein	Peptide Group Modifications in Protein
5.124e-06	QDY55625.1 [84-93]	[R].YSEISELYLK.[I]	0	6.88393e-06		0	FALSE	High	YSEISELYLK		1	1	1	QDY55625.1	0	1244.64	High	R.YSEISELYLK.I	[84-93]
6.993e-05	QDY55625.1 [97-110]	[K].LEISPDSQVGASVK.[I]	0	8.97029e-05		0	FALSE	High	LEISPDSQVGASVK		1	1	1	QDY55625.1	0	1429.75	High	K.LEISPDSQVGASVK.I	[97-110]
Percolator PEP (by Search Engine): A4 Mascot	Positions in Master Proteins	Annotated Sequence	Qvality q-value	Qvality PEP	Modifications in Master Proteins	Percolator q-Value (by Search Engine): A4 Mascot	Contaminant	Confidence	Sequence	Modifications	# Protein Groups	# Proteins	# PSMs	Master Protein Accessions	# Missed Cleavages	Theo. MH+ [Da]	Confidence (by Search Engine): A4 Mascot	Sequence in Protein	Positions in Protein	Peptide Group Modifications in Protein
0.009278	QDY56710.1 [8-18]	[R].EGDAFDEAYRR.[F]	0	0.0109092		0	FALSE	High	EGDAFDEAYRR		1	1	1	QDY56710.1	1	1328.59	High	R.EGDAFDEAYRR.F	[8-18]
2.339e-05	QDY56710.1 [8-17]	[R].EGDAFDEAYR.[R]	0	3.06651e-05		0	FALSE	High	EGDAFDEAYR		1	1	1	QDY56710.1	0	1172.49	High	R.EGDAFDEAYR.R	[8-17]
0.08154	QDY56710.1 [60-64]	[R].LYMLR.[R]	0.0118545	0.0928003		0.01378	FALSE	Medium	LYMLR		1	1	1	QDY56710.1	0	695.391	Medium	R.LYMLR.R	[60-64]
0.24	QDY56710.1 [37-41]	[R].FFESK.[T]	0.040255	0.26497		0.03915	FALSE	Medium	FFESK		1	1	1	QDY56710.1	0	657.324	Medium	R.FFESK.T	[37-41]
High	QDY57042.1	peptidylprolyl isomerase [Helicobacter pylori B128]	0	10.35	26	0	1	163	17.7	7.53	83	26	5	4	ppiA	HP1441	probable cytoplasmic protein
Percolator PEP (by Search Engine): A4 Mascot	Positions in Master Proteins	Annotated Sequence	Qvality q-value	Qvality PEP	Modifications in Master Proteins	Percolator q-Value (by Search Engine): A4 Mascot	Contaminant	Confidence	Sequence	Modifications	# Protein Groups	# Proteins	# PSMs	Master Protein Accessions	# Missed Cleavages	Theo. MH+ [Da]	Confidence (by Search Engine): A4 Mascot	Sequence in Protein	Positions in Protein	Peptide Group Modifications in Protein
4.609e-05	QDY57042.1 [138-147]	[K].NAESLNVLDK.[I]	0	5.96194e-05		0	FALSE	High	NAESLNVLDK		1	2	1	QDY57042.1	0	1102.57	High	K.NAESLNVLDK.I	[138-147]
0.06503	QDY57042.1 [18-24]	[K].TAYATIK.[T]	0.0099187	0.0740249		0.01216	FALSE	High	TAYATIK		1	2	1	QDY57042.1	0	767.43	Medium	K.TAYATIK.T	[18-24]
0.02554	QDY57042.1 [7-17]	[K].TYEIKEEELAK.[T]	0.000986762	0.0295761		0.0009256	FALSE	High	TYEIKEEELAK		1	2	2	QDY57042.1	1	1352.69	High	K.TYEIKEEELAK.T	[7-17]
0.01178	QDY57042.1 [38-51]	[K].DAPQAVSNFVTLAK.[E]	0.000986762	0.013831		0.0009256	FALSE	High	DAPQAVSNFVTLAK		1	2	1	QDY57042.1	0	1460.77	High	K.DAPQAVSNFVTLAK.E	[38-51]
High	QDY57099.1	DUF1523 domain-containing protein [Helicobacter pylori B128]	0	6.474	12	0	1	177	20.5	9.45	83	12	2	2		HP0028	predicted inner membrane protein
Percolator PEP (by Search Engine): A4 Mascot	Positions in Master Proteins	Annotated Sequence	Qvality q-value	Qvality PEP	Modifications in Master Proteins	Percolator q-Value (by Search Engine): A4 Mascot	Contaminant	Confidence	Sequence	Modifications	# Protein Groups	# Proteins	# PSMs	Master Protein Accessions	# Missed Cleavages	Theo. MH+ [Da]	Confidence (by Search Engine): A4 Mascot	Sequence in Protein	Positions in Protein	Peptide Group Modifications in Protein
0.00665	QDY57099.1 [46-56]	[R].MNENENTPNNK.[E]	0	0.00787849		0	FALSE	High	MNENENTPNNK		1	2	1	QDY57099.1	0	1304.55	High	R.MNENENTPNNK.E	[46-56]
5.044e-05	QDY57099.1 [64-74]	[R].DVYFVQTYDPK.[D]	0	6.51111e-05		0	FALSE	High	DVYFVQTYDPK		1	2	1	QDY57099.1	0	1374.66	High	R.DVYFVQTYDPK.D	[64-74]
Percolator PEP (by Search Engine): A4 Mascot	Positions in Master Proteins	Annotated Sequence	Qvality q-value	Qvality PEP	Modifications in Master Proteins	Percolator q-Value (by Search Engine): A4 Mascot	Contaminant	Confidence	Sequence	Modifications	# Protein Groups	# Proteins	# PSMs	Master Protein Accessions	# Missed Cleavages	Theo. MH+ [Da]	Confidence (by Search Engine): A4 Mascot	Sequence in Protein	Positions in Protein	Peptide Group Modifications in Protein
0.01464	QDY55758.1 [96-102]	[R].MYNFLEK.[L]	0.000986762	0.0171112		0.0009256	FALSE	High	MYNFLEK	1xOxidation [M1]	1	1	1	QDY55758.1	0	960.45	High	R.MYNFLEK.L	[96-102]
0.004083	QDY55758.1 [6-13]	[K].QFYQNEVR.[T]	0	0.00486601		0	FALSE	High	QFYQNEVR		1	1	1	QDY55758.1	0	1083.52	High	K.QFYQNEVR.T	[6-13]
0.02543	QDY55758.1 [103-110]	[K].LIVISLPR.[V]	0.000986762	0.0293475		0.0009256	FALSE	High	LIVISLPR		1	1	1	QDY55758.1	0	910.608	High	K.LIVISLPR.V	[103-110]
0.00369	QDY55758.1 [16-23]	[K].LAQELDIK.[N]	0	0.00442178		0	FALSE	High	LAQELDIK		1	1	1	QDY55758.1	0	929.53	High	K.LAQELDIK.N	[16-23]
0.07757	QDY55758.1 [96-102]	[R].MYNFLEK.[L]	0.01119	0.0882178		0.01323	FALSE	Medium	MYNFLEK		1	1	1	QDY55758.1	0	944.455	Medium	R.MYNFLEK.L	[96-102]
High	QDW69212.1	methyl-accepting chemotaxis protein TlpB [Helicobacter pylori]	0	7.998	6	0	1	565	62.8	5.88	75	6	5	4		HP0103	predicted inner membrane protein
Percolator PEP (by Search Engine): A4 Mascot	Positions in Master Proteins	Annotated Sequence	Qvality q-value	Qvality PEP	Modifications in Master Proteins	Percolator q-Value (by Search Engine): A4 Mascot	Contaminant	Confidence	Sequence	Modifications	# Protein Groups	# Proteins	# PSMs	Master Protein Accessions	# Missed Cleavages	Theo. MH+ [Da]	Confidence (by Search Engine): A4 Mascot	Sequence in Protein	Positions in Protein	Peptide Group Modifications in Protein
0.006719	QDW69212.1 [66-76]	[K].IIEQGIHEYYK.[D]	0	0.00794138		0	FALSE	High	IIEQGIHEYYK		1	3	2	QDW69212.1	0	1392.72	High	K.IIEQGIHEYYK.D	[66-76]
0.04882	QDW69212.1 [59-65]	[K].TLAYMTK.[I]	0.00519144	0.0557891		0.005703	FALSE	High	TLAYMTK		1	3	1	QDW69212.1	0	827.433	High	K.TLAYMTK.I	[59-65]
0.003537	QDW69212.1 [77-84]	[K].DFDNATAR.[K]	0	0.00423191		0	FALSE	High	DFDNATAR		1	3	1	QDW69212.1	0	909.406	High	K.DFDNATAR.K	[77-84]
0.1905	QDW69212.1 [239-245]	[R].IDELVLK.[I]	0.0347942	0.212522		0.03467	FALSE	Medium	IDELVLK		1	3	1	QDW69212.1	0	829.503	Medium	R.IDELVLK.I	[239-245]
High	QDY57003.1	ubiquinol-cytochrome c reductase iron-sulfur subunit [Helicobacter pylori B128]	0	8.105	12	3	1	167	18.3	8.43	73	12	3	3		HP1540	predicted Tat/SPI signal peptide; possible TM helix
Percolator PEP (by Search Engine): A4 Mascot	Positions in Master Proteins	Annotated Sequence	Qvality q-value	Qvality PEP	Modifications in Master Proteins	Percolator q-Value (by Search Engine): A4 Mascot	Contaminant	Confidence	Sequence	Modifications	# Protein Groups	# Proteins	# PSMs	Master Protein Accessions	# Missed Cleavages	Theo. MH+ [Da]	Confidence (by Search Engine): A4 Mascot	Sequence in Protein	Positions in Protein	Peptide Group Modifications in Protein
3.223e-05	QDY57003.1 [151-161]	[K].ITFGEAGAEYK.[K]	0	4.19102e-05		0	FALSE	High	ITFGEAGAEYK		1	1	1	QDY57003.1	0	1185.58	High	K.ITFGEAGAEYK.K	[151-161]
0.003095	QDY57003.1 [64-71]	[R].GKPVYILK.[R]	0	0.00370964		0	FALSE	High	GKPVYILK		1	1	1	QDY57003.1	0	917.582	High	R.GKPVYILK.R	[64-71]
0.07876	QDY57003.1 [151-162]	[K].ITFGEAGAEYKK.[M]	0.0118545	0.0895057		0.01378	FALSE	Medium	ITFGEAGAEYKK		1	1	1	QDY57003.1	1	1313.67	Medium	K.ITFGEAGAEYKK.M	[151-162]
High	QDY56070.1	urease subunit alpha [Helicobacter pylori B128]	0	6.301	6	0	1	569	61.7	6.01	73	6	3	3	ureB	HP0072	cytoplasmic protein
Percolator PEP (by Search Engine): A4 Mascot	Positions in Master Proteins	Annotated Sequence	Qvality q-value	Qvality PEP	Modifications in Master Proteins	Percolator q-Value (by Search Engine): A4 Mascot	Contaminant	Confidence	Sequence	Modifications	# Protein Groups	# Proteins	# PSMs	Master Protein Accessions	# Missed Cleavages	Theo. MH+ [Da]	Confidence (by Search Engine): A4 Mascot	Sequence in Protein	Positions in Protein	Peptide Group Modifications in Protein
0.004387	QDY56070.1 [369-375]	[R].VGEVITR.[T]	0	0.00522808		0	FALSE	High	VGEVITR		1	2	1	QDY56070.1	0	773.452	High	R.VGEVITR.T	[369-375]
0.03225	QDY56070.1 [199-219]	[K].GNVSNDASLADQIEAGAIGFK.[I]	0.0028406	0.0371422		0.002659	FALSE	High	GNVSNDASLADQIEAGAIGFK		1	2	1	QDY56070.1	0	2077.02	High	K.GNVSNDASLADQIEAGAIGFK.I	[199-219]
0.003533	QDY56070.1 [395-401]	[K].GDNDNFR.[I]	0	0.00423191		0	FALSE	High	GDNDNFR		1	2	1	QDY56070.1	0	837.349	High	K.GDNDNFR.I	[395-401]
High	QDY56375.1	type II 3-dehydroquinate dehydratase [Helicobacter pylori B128]	0	6.479	11	2	1	167	18.5	5.26	73	11	2	2	aroQ	HP1038	predicted inner membrane protein
Percolator PEP (by Search Engine): A4 Mascot	Positions in Master Proteins	Annotated Sequence	Qvality q-value	Qvality PEP	Modifications in Master Proteins	Percolator q-Value (by Search Engine): A4 Mascot	Contaminant	Confidence	Sequence	Modifications	# Protein Groups	# Proteins	# PSMs	Master Protein Accessions	# Missed Cleavages	Theo. MH+ [Da]	Confidence (by Search Engine): A4 Mascot	Sequence in Protein	Positions in Protein	Peptide Group Modifications in Protein
2.239e-05	QDY56375.1 [157-167]	[K].NNPNNPINNQK.[-]	0	2.93434e-05		0	FALSE	High	NNPNNPINNQK		1	1	1	QDY56375.1	0	1266.62	High	K.NNPNNPINNQK.-	[157-167]
0.01482	QDY56375.1 [150-156]	[K].AFQEAQK.[N]	0.000986762	0.0173143		0.0009256	FALSE	High	AFQEAQK		1	1	1	QDY56375.1	0	821.415	High	K.AFQEAQK.N	[150-156]
High	QDW68296.1	outer membrane protein Omp18 [Helicobacter pylori]	0	8.758	32	1	1	179	20	6.09	72	32	5	5	palA	HP1125	predicted lipoprotein
Percolator PEP (by Search Engine): A4 Mascot	Positions in Master Proteins	Annotated Sequence	Qvality q-value	Qvality PEP	Modifications in Master Proteins	Percolator q-Value (by Search Engine): A4 Mascot	Contaminant	Confidence	Sequence	Modifications	# Protein Groups	# Proteins	# PSMs	Master Protein Accessions	# Missed Cleavages	Theo. MH+ [Da]	Confidence (by Search Engine): A4 Mascot	Sequence in Protein	Positions in Protein	Peptide Group Modifications in Protein
0.02775	QDW68296.1 [135-140]	[K].NALVIK.[G]	0.00194889	0.0320817		0.001821	FALSE	High	NALVIK		1	3	1	QDW68296.1	0	657.429	High	K.NALVIK.G	[135-140]
0.005152	QDW68296.1 [36-54]	[K].TVQTAPVTTEPAPEKEEPK.[Q]	0	0.00613147		0	FALSE	High	TVQTAPVTTEPAPEKEEPK		1	3	1	QDW68296.1	1	2052.05	High	K.TVQTAPVTTEPAPEKEEPK.Q	[36-54]
0.0003441	QDW68296.1 [87-99]	[K].ESDQETLDEIVQK.[A]	0	0.000429396		0	FALSE	High	ESDQETLDEIVQK		1	3	1	QDW68296.1	0	1533.73	High	K.ESDQETLDEIVQK.A	[87-99]
0.2025	QDW68296.1 [27-35]	[K].TVAGDVSTK.[T]	0.0359123	0.225124		0.03553	FALSE	Medium	TVAGDVSTK		1	1	1	QDW68296.1	0	877.463	Medium	K.TVAGDVSTK.T	[27-35]
0.1751	QDW68296.1 [149-158]	[K].TISFGETKPK.[C]	0.0326147	0.195989		0.03277	FALSE	Medium	TISFGETKPK		1	3	1	QDW68296.1	0	1107.6	Medium	K.TISFGETKPK.C	[149-158]
Percolator PEP (by Search Engine): A4 Mascot	Positions in Master Proteins	Annotated Sequence	Qvality q-value	Qvality PEP	Modifications in Master Proteins	Percolator q-Value (by Search Engine): A4 Mascot	Contaminant	Confidence	Sequence	Modifications	# Protein Groups	# Proteins	# PSMs	Master Protein Accessions	# Missed Cleavages	Theo. MH+ [Da]	Confidence (by Search Engine): A4 Mascot	Sequence in Protein	Positions in Protein	Peptide Group Modifications in Protein
0.04239	QDY55749.1 [103-111]	[R].YILQPSGLK.[V]	0.00456217	0.0487018		0.00424	FALSE	High	YILQPSGLK		1	1	1	QDY55749.1	0	1018.59	High	R.YILQPSGLK.V	[103-111]
4.628e-07	QDY55749.1 [78-87]	[K].VAAIEYDPYR.[N]	0	6.50591e-07		0	FALSE	High	VAAIEYDPYR		1	1	1	QDY55749.1	0	1196.59	High	K.VAAIEYDPYR.N	[78-87]
Percolator PEP (by Search Engine): A4 Mascot	Positions in Master Proteins	Annotated Sequence	Qvality q-value	Qvality PEP	Modifications in Master Proteins	Percolator q-Value (by Search Engine): A4 Mascot	Contaminant	Confidence	Sequence	Modifications	# Protein Groups	# Proteins	# PSMs	Master Protein Accessions	# Missed Cleavages	Theo. MH+ [Da]	Confidence (by Search Engine): A4 Mascot	Sequence in Protein	Positions in Protein	Peptide Group Modifications in Protein
0.006924	QDY55857.1 [259-268]	[K].TTVTGVEMFR.[K]	0	0.00819796		0	FALSE	High	TTVTGVEMFR		1	1	1	QDY55857.1	0	1140.57	High	K.TTVTGVEMFR.K	[259-268]
0.001718	QDY55857.1 [274-285]	[K].GEAGDNVGVLLR.[G]	0	0.00208658		0	FALSE	High	GEAGDNVGVLLR		1	1	1	QDY55857.1	0	1199.64	High	K.GEAGDNVGVLLR.G	[274-285]
0.1225	QDY55857.1 [184-193]	[K].AGNVGEWGEK.[V]	0.0204279	0.138278		0.02105	FALSE	Medium	AGNVGEWGEK		1	1	1	QDY55857.1	0	1046.49	Medium	K.AGNVGEWGEK.V	[184-193]
High	QDY56682.1	2-oxoglutarate:acceptor oxidoreductase [Helicobacter pylori B128]	0	5.307	16	4	1	184	20	6.23	68	16	4	4		HP0591	cytoplasmic protein
Percolator PEP (by Search Engine): A4 Mascot	Positions in Master Proteins	Annotated Sequence	Qvality q-value	Qvality PEP	Modifications in Master Proteins	Percolator q-Value (by Search Engine): A4 Mascot	Contaminant	Confidence	Sequence	Modifications	# Protein Groups	# Proteins	# PSMs	Master Protein Accessions	# Missed Cleavages	Theo. MH+ [Da]	Confidence (by Search Engine): A4 Mascot	Sequence in Protein	Positions in Protein	Peptide Group Modifications in Protein
0.03162	QDY56682.1 [1-6]	[-].MEAQLR.[F]	0.0028406	0.0364352		0.002659	FALSE	High	MEAQLR		1	1	1	QDY56682.1	0	747.382	High	-.MEAQLR.F	[1-6]
0.01049	QDY56682.1 [36-44]	[K].TSTYTSQVR.[G]	0.000986762	0.0123335		0.0009256	FALSE	High	TSTYTSQVR		1	1	1	QDY56682.1	0	1042.52	High	K.TSTYTSQVR.G	[36-44]
0.1117	QDY56682.1 [50-56]	[K].VDILLDK.[D]	0.017136	0.126368		0.01821	FALSE	Medium	VDILLDK		1	1	1	QDY56682.1	0	815.487	Medium	K.VDILLDK.D	[50-56]
0.1331	QDY56682.1 [115-122]	[K].IPIISIAK.[D]	0.0230589	0.150118		0.02341	FALSE	Medium	IPIISIAK		1	1	1	QDY56682.1	0	854.571	Medium	K.IPIISIAK.D	[115-122]
High	QDY56127.1	peroxiredoxin [Helicobacter pylori B128]	0	7.771	16	3	1	152	17.1	8.62	67	16	3	3	bcp	HP0136	cytoplasmic protein
Percolator PEP (by Search Engine): A4 Mascot	Positions in Master Proteins	Annotated Sequence	Qvality q-value	Qvality PEP	Modifications in Master Proteins	Percolator q-Value (by Search Engine): A4 Mascot	Contaminant	Confidence	Sequence	Modifications	# Protein Groups	# Proteins	# PSMs	Master Protein Accessions	# Missed Cleavages	Theo. MH+ [Da]	Confidence (by Search Engine): A4 Mascot	Sequence in Protein	Positions in Protein	Peptide Group Modifications in Protein
0.007606	QDY56127.1 [33-40]	[K].VVLYFYPK.[D]	0	0.00898226		0	FALSE	High	VVLYFYPK		1	1	1	QDY56127.1	0	1028.58	High	K.VVLYFYPK.D	[33-40]
0.02339	QDY56127.1 [99-104]	[K].AANLYK.[A]	0.000986762	0.0270484		0.0009256	FALSE	High	AANLYK		1	1	1	QDY56127.1	0	679.377	High	K.AANLYK.A	[99-104]
9.533e-05	QDY56127.1 [4-14]	[K].LEVGQLAPDFR.[L]	0	0.000121618		0	FALSE	High	LEVGQLAPDFR		1	1	1	QDY56127.1	0	1244.66	High	K.LEVGQLAPDFR.L	[4-14]
High	QDY55927.1	MotA/TolQ/ExbB proton channel family protein [Helicobacter pylori B128]	0	4.655	8	2	1	189	21.2	9.47	65	8	2	2		HP1130	predicted inner membrane protein
Percolator PEP (by Search Engine): A4 Mascot	Positions in Master Proteins	Annotated Sequence	Qvality q-value	Qvality PEP	Modifications in Master Proteins	Percolator q-Value (by Search Engine): A4 Mascot	Contaminant	Confidence	Sequence	Modifications	# Protein Groups	# Proteins	# PSMs	Master Protein Accessions	# Missed Cleavages	Theo. MH+ [Da]	Confidence (by Search Engine): A4 Mascot	Sequence in Protein	Positions in Protein	Peptide Group Modifications in Protein
0.0005014	QDY55927.1 [79-88]	[R].YSNELLQAWK.[H]	0	0.000620638		0	FALSE	High	YSNELLQAWK		1	1	1	QDY55927.1	0	1251.64	High	R.YSNELLQAWK.H	[79-88]
0.0441	QDY55927.1 [89-93]	[K].HQVLK.[Q]	0.00519144	0.0505805		0.005703	FALSE	High	HQVLK		1	1	1	QDY55927.1	0	624.383	High	K.HQVLK.Q	[89-93]
Percolator PEP (by Search Engine): A4 Mascot	Positions in Master Proteins	Annotated Sequence	Qvality q-value	Qvality PEP	Modifications in Master Proteins	Percolator q-Value (by Search Engine): A4 Mascot	Contaminant	Confidence	Sequence	Modifications	# Protein Groups	# Proteins	# PSMs	Master Protein Accessions	# Missed Cleavages	Theo. MH+ [Da]	Confidence (by Search Engine): A4 Mascot	Sequence in Protein	Positions in Protein	Peptide Group Modifications in Protein
0.01684	QDY55770.1 [100-108]	[K].SVGATEGVK.[V]	0.000986762	0.0196333		0.0009256	FALSE	High	SVGATEGVK		1	1	1	QDY55770.1	0	847.452	High	K.SVGATEGVK.V	[100-108]
0.000373	QDY55770.1 [59-74]	[K].STPYAAQQAVESALSK.[A]	0	0.000465198		0	FALSE	High	STPYAAQQAVESALSK		1	1	1	QDY55770.1	0	1650.83	High	K.STPYAAQQAVESALSK.A	[59-74]
0.2177	QDY55770.1 [87-94]	[K].VQGPGSGR.[E]	0.0374879	0.241348		0.03675	FALSE	Medium	VQGPGSGR		1	1	1	QDY55770.1	0	757.395	Medium	K.VQGPGSGR.E	[87-94]
0.2203	QDY55770.1 [109-113]	[K].VLWIK.[D]	0.0380992	0.244397		0.0373	FALSE	Medium	VLWIK		1	1	1	QDY55770.1	0	658.429	Medium	K.VLWIK.D	[109-113]
High	QDY56712.1	acyl carrier protein [Helicobacter pylori B128]	0	5.944	37	3	1	78	8.6	3.99	65	37	3	3	acpP	HP0559	cytoplasmic protein
Percolator PEP (by Search Engine): A4 Mascot	Positions in Master Proteins	Annotated Sequence	Qvality q-value	Qvality PEP	Modifications in Master Proteins	Percolator q-Value (by Search Engine): A4 Mascot	Contaminant	Confidence	Sequence	Modifications	# Protein Groups	# Proteins	# PSMs	Master Protein Accessions	# Missed Cleavages	Theo. MH+ [Da]	Confidence (by Search Engine): A4 Mascot	Sequence in Protein	Positions in Protein	Peptide Group Modifications in Protein
0.004066	QDY56712.1 [62-70]	[K].IVNVGDVVK.[Y]	0	0.00484665		0	FALSE	High	IVNVGDVVK		1	1	1	QDY56712.1	0	942.562	High	K.IVNVGDVVK.Y	[62-70]
0.006308	QDY56712.1 [71-78]	[K].YIEDNKLA.[-]	0	0.00748158		0	FALSE	High	YIEDNKLA		1	1	1	QDY56712.1	1	965.494	High	K.YIEDNKLA.-	[71-78]
0.04434	QDY56712.1 [50-61]	[K].FGIEIPDEQAEK.[I]	0.00519144	0.0507721		0.005703	FALSE	High	FGIEIPDEQAEK		1	1	1	QDY56712.1	0	1375.67	High	K.FGIEIPDEQAEK.I	[50-61]
Percolator PEP (by Search Engine): A4 Mascot	Positions in Master Proteins	Annotated Sequence	Qvality q-value	Qvality PEP	Modifications in Master Proteins	Percolator q-Value (by Search Engine): A4 Mascot	Contaminant	Confidence	Sequence	Modifications	# Protein Groups	# Proteins	# PSMs	Master Protein Accessions	# Missed Cleavages	Theo. MH+ [Da]	Confidence (by Search Engine): A4 Mascot	Sequence in Protein	Positions in Protein	Peptide Group Modifications in Protein
3.469e-05	QDY55862.1 [21-32]	[K].AYGVEQGVEVVK.[S]	0	4.50432e-05		0	FALSE	High	AYGVEQGVEVVK		1	1	1	QDY55862.1	0	1277.67	High	K.AYGVEQGVEVVK.S	[21-32]
0.0781	QDY55862.1 [49-54]	[R].LGVDPR.[H]	0.01119	0.0888597		0.01323	FALSE	Medium	LGVDPR		1	1	1	QDY55862.1	0	656.373	Medium	R.LGVDPR.H	[49-54]
High	QDY55708.1	RNA-binding S4 domain-containing protein [Helicobacter pylori B128]	0	5.229	24	2	1	84	9.4	9.51	64	24	2	2		HP1423	cytoplasmic protein
Percolator PEP (by Search Engine): A4 Mascot	Positions in Master Proteins	Annotated Sequence	Qvality q-value	Qvality PEP	Modifications in Master Proteins	Percolator q-Value (by Search Engine): A4 Mascot	Contaminant	Confidence	Sequence	Modifications	# Protein Groups	# Proteins	# PSMs	Master Protein Accessions	# Missed Cleavages	Theo. MH+ [Da]	Confidence (by Search Engine): A4 Mascot	Sequence in Protein	Positions in Protein	Peptide Group Modifications in Protein
0.006332	QDY55708.1 [6-14]	[K].FLQSVGLVK.[R]	0	0.00751139		0	FALSE	High	FLQSVGLVK		1	1	1	QDY55708.1	0	990.598	High	K.FLQSVGLVK.R	[6-14]
0.0009317	QDY55708.1 [43-53]	[K].AGDVISLHYLK.[G]	0	0.00114047		0	FALSE	High	AGDVISLHYLK		1	1	1	QDY55708.1	0	1215.67	High	K.AGDVISLHYLK.G	[43-53]
High	QDY56629.1	hypothetical protein CV725_05730 [Helicobacter pylori B128]	0	6.11	21	3	1	135	15.5	8.38	62	21	3	3		HP0647	predicted inner membrane protein
Percolator PEP (by Search Engine): A4 Mascot	Positions in Master Proteins	Annotated Sequence	Qvality q-value	Qvality PEP	Modifications in Master Proteins	Percolator q-Value (by Search Engine): A4 Mascot	Contaminant	Confidence	Sequence	Modifications	# Protein Groups	# Proteins	# PSMs	Master Protein Accessions	# Missed Cleavages	Theo. MH+ [Da]	Confidence (by Search Engine): A4 Mascot	Sequence in Protein	Positions in Protein	Peptide Group Modifications in Protein
0.05101	QDY56629.1 [67-72]	[K].NSFNER.[F]	0.00519144	0.0583589		0.005703	FALSE	High	NSFNER		1	1	1	QDY56629.1	0	766.348	High	K.NSFNER.F	[67-72]
0.02141	QDY56629.1 [43-54]	[K].SLSLEDLSEQIK.[N]	0.000986762	0.0248271		0.0009256	FALSE	High	SLSLEDLSEQIK		1	1	1	QDY56629.1	0	1361.72	High	K.SLSLEDLSEQIK.N	[43-54]
0.0007103	QDY56629.1 [120-129]	[K].IANATGLALK.[N]	0	0.00087571		0	FALSE	High	IANATGLALK		1	1	1	QDY56629.1	0	971.588	High	K.IANATGLALK.N	[120-129]
High	QDY56043.1	helix-turn-helix domain-containing protein [Helicobacter pylori B128]	0	6.882	13	2	1	168	19.7	5.69	62	13	2	2		HP1358	predicted inner membrane protein
Percolator PEP (by Search Engine): A4 Mascot	Positions in Master Proteins	Annotated Sequence	Qvality q-value	Qvality PEP	Modifications in Master Proteins	Percolator q-Value (by Search Engine): A4 Mascot	Contaminant	Confidence	Sequence	Modifications	# Protein Groups	# Proteins	# PSMs	Master Protein Accessions	# Missed Cleavages	Theo. MH+ [Da]	Confidence (by Search Engine): A4 Mascot	Sequence in Protein	Positions in Protein	Peptide Group Modifications in Protein
0.05577	QDY56043.1 [109-115]	[K].IIILENK.[F]	0.00519144	0.0635958		0.007156	FALSE	High	IIILENK		1	1	1	QDY56043.1	0	842.535	High	K.IIILENK.F	[109-115]
2.352e-06	QDY56043.1 [43-56]	[K].TLDESYQENYIYSK.[R]	0	3.20335e-06		0	FALSE	High	TLDESYQENYIYSK		1	1	1	QDY56043.1	0	1752.8	High	K.TLDESYQENYIYSK.R	[43-56]
Percolator PEP (by Search Engine): A4 Mascot	Positions in Master Proteins	Annotated Sequence	Qvality q-value	Qvality PEP	Modifications in Master Proteins	Percolator q-Value (by Search Engine): A4 Mascot	Contaminant	Confidence	Sequence	Modifications	# Protein Groups	# Proteins	# PSMs	Master Protein Accessions	# Missed Cleavages	Theo. MH+ [Da]	Confidence (by Search Engine): A4 Mascot	Sequence in Protein	Positions in Protein	Peptide Group Modifications in Protein
0.002918	QDY55866.1 [2-9]	[M].PTINQLIR.[K]	0	0.00350796		0	FALSE	High	PTINQLIR		1	1	1	QDY55866.1	0	954.573	High	M.PTINQLIR.K	[2-9]
0.02873	QDY55866.1 [44-50]	[K].KPNSALR.[K]	0.0028406	0.0332168		0.002659	FALSE	High	KPNSALR		1	1	1	QDY55866.1	0	785.463	High	K.KPNSALR.K	[44-50]
High	QDY55905.1	flagellar assembly factor FliW [Helicobacter pylori B128]	0	4.802	16	3	1	135	15.6	5.53	60	16	3	3	fliW1	HP1154	probable cytoplasmic protein
Percolator PEP (by Search Engine): A4 Mascot	Positions in Master Proteins	Annotated Sequence	Qvality q-value	Qvality PEP	Modifications in Master Proteins	Percolator q-Value (by Search Engine): A4 Mascot	Contaminant	Confidence	Sequence	Modifications	# Protein Groups	# Proteins	# PSMs	Master Protein Accessions	# Missed Cleavages	Theo. MH+ [Da]	Confidence (by Search Engine): A4 Mascot	Sequence in Protein	Positions in Protein	Peptide Group Modifications in Protein
0.06214	QDY55905.1 [1-6]	[-].MNYFLK.[A]	0.00844441	0.07082		0.01007	FALSE	High	MNYFLK		1	1	1	QDY55905.1	0	815.412	Medium	-.MNYFLK.A	[1-6]
0.003604	QDY55905.1 [23-29]	[K].IDSLFSR.[L]	0	0.00431719		0	FALSE	High	IDSLFSR		1	1	1	QDY55905.1	0	837.446	High	K.IDSLFSR.L	[23-29]
0.07039	QDY55905.1 [52-59]	[R].EYSFVIPK.[Y]	0.010608	0.0802485		0.01274	FALSE	Medium	EYSFVIPK		1	1	1	QDY55905.1	0	982.524	Medium	R.EYSFVIPK.Y	[52-59]
High	QDY55803.1	NADH-quinone oxidoreductase subunit B [Helicobacter pylori B128]	0	4.738	20	3	1	159	17.8	9.38	59	20	3	3	nuoB	HP1261	inner membrane-associated protein
Percolator PEP (by Search Engine): A4 Mascot	Positions in Master Proteins	Annotated Sequence	Qvality q-value	Qvality PEP	Modifications in Master Proteins	Percolator q-Value (by Search Engine): A4 Mascot	Contaminant	Confidence	Sequence	Modifications	# Protein Groups	# Proteins	# PSMs	Master Protein Accessions	# Missed Cleavages	Theo. MH+ [Da]	Confidence (by Search Engine): A4 Mascot	Sequence in Protein	Positions in Protein	Peptide Group Modifications in Protein
0.006973	QDY55803.1 [60-72]	[R].QSDVMIIAGTLTK.[K]	0	0.0082306		0	FALSE	High	QSDVMIIAGTLTK		1	1	1	QDY55803.1	0	1376.75	High	R.QSDVMIIAGTLTK.K	[60-72]
0.01074	QDY55803.1 [1-13]	[-].MQQAPVVLSTLDK.[L]	0.000986762	0.0126296		0.0009256	FALSE	High	MQQAPVVLSTLDK		1	1	1	QDY55803.1	0	1429.77	High	-.MQQAPVVLSTLDK.L	[1-13]
0.2441	QDY55803.1 [14-19]	[K].LLNWGR.[S]	0.040255	0.269078		0.03915	FALSE	Medium	LLNWGR		1	1	1	QDY55803.1	0	758.431	Medium	K.LLNWGR.S	[14-19]
Percolator PEP (by Search Engine): A4 Mascot	Positions in Master Proteins	Annotated Sequence	Qvality q-value	Qvality PEP	Modifications in Master Proteins	Percolator q-Value (by Search Engine): A4 Mascot	Contaminant	Confidence	Sequence	Modifications	# Protein Groups	# Proteins	# PSMs	Master Protein Accessions	# Missed Cleavages	Theo. MH+ [Da]	Confidence (by Search Engine): A4 Mascot	Sequence in Protein	Positions in Protein	Peptide Group Modifications in Protein
0.001321	QDY55750.1 [56-70]	[R].VFVPVYITENHVGYK.[L]	0	0.00160891		0	FALSE	High	VFVPVYITENHVGYK		1	1	1	QDY55750.1	0	1764.93	High	R.VFVPVYITENHVGYK.L	[56-70]
0.01406	QDY55750.1 [71-78]	[K].LGEFAPTR.[T]	0.000986762	0.0164509		0.0009256	FALSE	High	LGEFAPTR		1	1	1	QDY55750.1	0	890.473	High	K.LGEFAPTR.T	[71-78]
6.03e-05	QDY55750.1 [7-17]	[K].KGPFIDDHLMK.[K]	0	7.76584e-05		0	FALSE	High	KGPFIDDHLMK	1xOxidation [M10]	1	1	1	QDY55750.1	1	1316.67	High	K.KGPFIDDHLMK.K	[7-17]
0.1176	QDY55750.1 [8-17]	[K].GPFIDDHLMK.[K]	0.01845	0.132665		0.01929	FALSE	Medium	GPFIDDHLMK		1	1	1	QDY55750.1	0	1172.58	Medium	K.GPFIDDHLMK.K	[8-17]
High	QDY55909.1	KH domain-containing protein [Helicobacter pylori B128]	0	4.665	19	3	1	117	13	7.96	58	19	3	3		HP1150	probable cytoplasmic protein
Percolator PEP (by Search Engine): A4 Mascot	Positions in Master Proteins	Annotated Sequence	Qvality q-value	Qvality PEP	Modifications in Master Proteins	Percolator q-Value (by Search Engine): A4 Mascot	Contaminant	Confidence	Sequence	Modifications	# Protein Groups	# Proteins	# PSMs	Master Protein Accessions	# Missed Cleavages	Theo. MH+ [Da]	Confidence (by Search Engine): A4 Mascot	Sequence in Protein	Positions in Protein	Peptide Group Modifications in Protein
0.002217	QDY55909.1 [95-103]	[K].IVVFANNDK.[N]	0	0.00267347		0	FALSE	High	IVVFANNDK		1	1	1	QDY55909.1	0	1019.55	High	K.IVVFANNDK.N	[95-103]
0.08199	QDY55909.1 [80-86]	[K].AFVSGVK.[A]	0.0124625	0.0931358		0.01425	FALSE	Medium	AFVSGVK		1	1	1	QDY55909.1	0	707.409	Medium	K.AFVSGVK.A	[80-86]
0.1191	QDY55909.1 [74-79]	[K].MVSAIK.[A]	0.01845	0.134514		0.01929	FALSE	Medium	MVSAIK		1	1	1	QDY55909.1	0	648.375	Medium	K.MVSAIK.A	[74-79]
High	QDY55991.1	chemotaxis protein CheW [Helicobacter pylori B128]	0	2.996	10	3	1	165	19	5.44	58	10	3	3	cheW	HP0391	inner membrane-associated protein
Percolator PEP (by Search Engine): A4 Mascot	Positions in Master Proteins	Annotated Sequence	Qvality q-value	Qvality PEP	Modifications in Master Proteins	Percolator q-Value (by Search Engine): A4 Mascot	Contaminant	Confidence	Sequence	Modifications	# Protein Groups	# Proteins	# PSMs	Master Protein Accessions	# Missed Cleavages	Theo. MH+ [Da]	Confidence (by Search Engine): A4 Mascot	Sequence in Protein	Positions in Protein	Peptide Group Modifications in Protein
0.03234	QDY55991.1 [99-103]	[R].YLVVR.[H]	0.0028406	0.0372851		0.002659	FALSE	High	YLVVR		1	1	1	QDY55991.1	0	649.403	High	R.YLVVR.H	[99-103]
0.2606	QDY55991.1 [7-11]	[K].DLFER.[Q]	0.0458066	0.286873		0.04451	FALSE	Medium	DLFER		1	1	1	QDY55991.1	0	679.341	Medium	K.DLFER.Q	[7-11]
0.1198	QDY55991.1 [116-121]	[R].LTEAIR.[I]	0.0197805	0.135446		0.02049	FALSE	Medium	LTEAIR		1	1	1	QDY55991.1	0	702.414	Medium	R.LTEAIR.I	[116-121]
High	QDY56205.1	YbhB/YbcL family Raf kinase inhibitor-like protein [Helicobacter pylori B128]	0	4.835	20	3	1	183	20.7	8.87	57	20	3	3		HP0218	probable cytoplasmic protein
Percolator PEP (by Search Engine): A4 Mascot	Positions in Master Proteins	Annotated Sequence	Qvality q-value	Qvality PEP	Modifications in Master Proteins	Percolator q-Value (by Search Engine): A4 Mascot	Contaminant	Confidence	Sequence	Modifications	# Protein Groups	# Proteins	# PSMs	Master Protein Accessions	# Missed Cleavages	Theo. MH+ [Da]	Confidence (by Search Engine): A4 Mascot	Sequence in Protein	Positions in Protein	Peptide Group Modifications in Protein
0.0105	QDY56205.1 [93-106]	[R].ITQGVNSLTQGFIR.[S]	0.000986762	0.0123335		0.0009256	FALSE	High	ITQGVNSLTQGFIR		1	1	1	QDY56205.1	0	1533.84	High	R.ITQGVNSLTQGFIR.S	[93-106]
0.01773	QDY56205.1 [27-40]	[K].AFLNPNGLPTYSPK.[I]	0.000986762	0.0206599		0.0009256	FALSE	High	AFLNPNGLPTYSPK		1	1	1	QDY56205.1	0	1518.8	High	K.AFLNPNGLPTYSPK.I	[27-40]
0.07863	QDY56205.1 [107-114]	[R].SPLNESEK.[Q]	0.0118545	0.0895057		0.01378	FALSE	Medium	SPLNESEK		1	1	1	QDY56205.1	0	903.442	Medium	R.SPLNESEK.Q	[107-114]
High	QDY56424.1	outer membrane beta-barrel protein HofC [Helicobacter pylori B128]	0	4.832	4	2	1	528	59.7	9.19	55	4	2	2	hofC	HP0486	outer membrane protein
Percolator PEP (by Search Engine): A4 Mascot	Positions in Master Proteins	Annotated Sequence	Qvality q-value	Qvality PEP	Modifications in Master Proteins	Percolator q-Value (by Search Engine): A4 Mascot	Contaminant	Confidence	Sequence	Modifications	# Protein Groups	# Proteins	# PSMs	Master Protein Accessions	# Missed Cleavages	Theo. MH+ [Da]	Confidence (by Search Engine): A4 Mascot	Sequence in Protein	Positions in Protein	Peptide Group Modifications in Protein
0.0003536	QDY56424.1 [325-336]	[R].YNTWDPFLDNGK.[W]	0	0.000441602		0	FALSE	High	YNTWDPFLDNGK		1	1	1	QDY56424.1	0	1469.67	High	R.YNTWDPFLDNGK.W	[325-336]
0.04167	QDY56424.1 [104-113]	[K].DFTPPSYWDK.[T]	0.00456217	0.0477873		0.00424	FALSE	High	DFTPPSYWDK		1	1	1	QDY56424.1	0	1255.56	High	K.DFTPPSYWDK.T	[104-113]
High	QDY55680.1	hypothetical protein CV725_00370 [Helicobacter pylori B128]	0	3.838	15	0	1	130	14.8	9.29	55	15	3	3		HP1455	predicted inner membrane protein
Percolator PEP (by Search Engine): A4 Mascot	Positions in Master Proteins	Annotated Sequence	Qvality q-value	Qvality PEP	Modifications in Master Proteins	Percolator q-Value (by Search Engine): A4 Mascot	Contaminant	Confidence	Sequence	Modifications	# Protein Groups	# Proteins	# PSMs	Master Protein Accessions	# Missed Cleavages	Theo. MH+ [Da]	Confidence (by Search Engine): A4 Mascot	Sequence in Protein	Positions in Protein	Peptide Group Modifications in Protein
0.009869	QDY55680.1 [123-130]	[K].KHVALTNE.[-]	0	0.0116228		0	FALSE	High	KHVALTNE		1	2	1	QDY55680.1	1	911.495	High	K.KHVALTNE.-	[123-130]
0.1058	QDY55680.1 [114-119]	[K].VYVLLK.[I]	0.0164432	0.119911		0.0176	FALSE	Medium	VYVLLK		1	2	1	QDY55680.1	0	734.481	Medium	K.VYVLLK.I	[114-119]
0.1392	QDY55680.1 [47-52]	[K].EVQVEK.[T]	0.0247137	0.156885		0.0248	FALSE	Medium	EVQVEK		1	2	1	QDY55680.1	0	731.393	Medium	K.EVQVEK.T	[47-52]
Percolator PEP (by Search Engine): A4 Mascot	Positions in Master Proteins	Annotated Sequence	Qvality q-value	Qvality PEP	Modifications in Master Proteins	Percolator q-Value (by Search Engine): A4 Mascot	Contaminant	Confidence	Sequence	Modifications	# Protein Groups	# Proteins	# PSMs	Master Protein Accessions	# Missed Cleavages	Theo. MH+ [Da]	Confidence (by Search Engine): A4 Mascot	Sequence in Protein	Positions in Protein	Peptide Group Modifications in Protein
0.000461	QDY57084.1 [22-33]	[K].EIEVLSTKPEMR.[I]	0	0.000572878		0	FALSE	High	EIEVLSTKPEMR		1	1	1	QDY57084.1	0	1431.75	High	K.EIEVLSTKPEMR.I	[22-33]
0.002305	QDY57084.1 [50-56]	[K].IADTAGR.[V]	0	0.00278248		0	FALSE	High	IADTAGR		1	1	1	QDY57084.1	0	703.373	High	K.IADTAGR.V	[50-56]
High	AVG73244.1	transcription termination/antitermination protein NusG [Helicobacter pylori]	0	4.16	9	0	1	177	20.4	7.61	54	9	2	2	nusG	HP1203	cytoplasmic protein
Percolator PEP (by Search Engine): A4 Mascot	Positions in Master Proteins	Annotated Sequence	Qvality q-value	Qvality PEP	Modifications in Master Proteins	Percolator q-Value (by Search Engine): A4 Mascot	Contaminant	Confidence	Sequence	Modifications	# Protein Groups	# Proteins	# PSMs	Master Protein Accessions	# Missed Cleavages	Theo. MH+ [Da]	Confidence (by Search Engine): A4 Mascot	Sequence in Protein	Positions in Protein	Peptide Group Modifications in Protein
0.0002751	AVG73244.1 [121-130]	[K].IFFEQGEVVR.[V]	0	0.000344515		0	FALSE	High	IFFEQGEVVR		1	2	1	AVG73244.1	0	1223.64	High	K.IFFEQGEVVR.V	[121-130]
0.2512	AVG73244.1 [80-85]	[K].IQSLPR.[V]	0.042429	0.276597		0.04159	FALSE	Medium	IQSLPR		1	2	1	AVG73244.1	0	713.43	Medium	K.IQSLPR.V	[80-85]
High	QDY55728.1	nickel-responsive transcriptional regulator NikR [Helicobacter pylori B128]	0	3.307	11	2	1	148	17.2	5.52	54	11	2	2		HP1338	cytoplasmic protein
Percolator PEP (by Search Engine): A4 Mascot	Positions in Master Proteins	Annotated Sequence	Qvality q-value	Qvality PEP	Modifications in Master Proteins	Percolator q-Value (by Search Engine): A4 Mascot	Contaminant	Confidence	Sequence	Modifications	# Protein Groups	# Proteins	# PSMs	Master Protein Accessions	# Missed Cleavages	Theo. MH+ [Da]	Confidence (by Search Engine): A4 Mascot	Sequence in Protein	Positions in Protein	Peptide Group Modifications in Protein
0.02007	QDY55728.1 [123-131]	[R].LQLEIGGLR.[G]	0.000986762	0.023324		0.0009256	FALSE	High	LQLEIGGLR		1	1	1	QDY55728.1	0	998.599	High	R.LQLEIGGLR.G	[123-131]
0.02457	QDY55728.1 [141-148]	[K].ASSFEYNE.[-]	0.000986762	0.0284502		0.0009256	FALSE	High	ASSFEYNE		1	1	1	QDY55728.1	0	946.379	High	K.ASSFEYNE.-	[141-148]
High	QDY55634.1	outer membrane protein [Helicobacter pylori B128]	0	4.758	9	0	1	388	42.9	9.52	53	9	2	2	horK	HP1501	outer membrane protein
Percolator PEP (by Search Engine): A4 Mascot	Positions in Master Proteins	Annotated Sequence	Qvality q-value	Qvality PEP	Modifications in Master Proteins	Percolator q-Value (by Search Engine): A4 Mascot	Contaminant	Confidence	Sequence	Modifications	# Protein Groups	# Proteins	# PSMs	Master Protein Accessions	# Missed Cleavages	Theo. MH+ [Da]	Confidence (by Search Engine): A4 Mascot	Sequence in Protein	Positions in Protein	Peptide Group Modifications in Protein
0.0001053	QDY55634.1 [192-205]	[R].AANAISPFYLSDQK.[A]	0	0.000134426		0	FALSE	High	AANAISPFYLSDQK		1	2	1	QDY55634.1	0	1524.77	High	R.AANAISPFYLSDQK.A	[192-205]
0.1658	QDY55634.1 [86-104]	[K].NGELFQVPFGDVSANDDGK.[V]	0.0324372	0.18598		0.03265	FALSE	Medium	NGELFQVPFGDVSANDDGK		1	2	1	QDY55634.1	0	2008.92	Medium	K.NGELFQVPFGDVSANDDGK.V	[86-104]
High	QDY56683.1	2-oxoglutarate ferredoxin oxidoreductase subunit beta [Helicobacter pylori B128]	0	6.778	7	2	1	273	30.4	7.66	52	7	2	2		HP0590	inner membrane-associated protein
Percolator PEP (by Search Engine): A4 Mascot	Positions in Master Proteins	Annotated Sequence	Qvality q-value	Qvality PEP	Modifications in Master Proteins	Percolator q-Value (by Search Engine): A4 Mascot	Contaminant	Confidence	Sequence	Modifications	# Protein Groups	# Proteins	# PSMs	Master Protein Accessions	# Missed Cleavages	Theo. MH+ [Da]	Confidence (by Search Engine): A4 Mascot	Sequence in Protein	Positions in Protein	Peptide Group Modifications in Protein
0.002495	QDY56683.1 [212-220]	[K].MGEASQMLK.[W]	0	0.00300194		0	FALSE	High	MGEASQMLK		1	1	1	QDY56683.1	0	994.47	High	K.MGEASQMLK.W	[212-220]
6.679e-05	QDY56683.1 [2-10]	[M].AFNYDEYLR.[V]	0	8.58367e-05		0	FALSE	High	AFNYDEYLR		1	1	1	QDY56683.1	0	1190.55	High	M.AFNYDEYLR.V	[2-10]
High	EEC24984.1	hypothetical protein HPB128_3g29 [Helicobacter pylori B128]	0	7.632	15	0	1	194	22.1	9.16	50	15	3	3		HP0149	predicted Sec/SPI signal peptide and a C-terminal TM helix
Percolator PEP (by Search Engine): A4 Mascot	Positions in Master Proteins	Annotated Sequence	Qvality q-value	Qvality PEP	Modifications in Master Proteins	Percolator q-Value (by Search Engine): A4 Mascot	Contaminant	Confidence	Sequence	Modifications	# Protein Groups	# Proteins	# PSMs	Master Protein Accessions	# Missed Cleavages	Theo. MH+ [Da]	Confidence (by Search Engine): A4 Mascot	Sequence in Protein	Positions in Protein	Peptide Group Modifications in Protein
0.000541	EEC24984.1 [72-80]	[R].QNYQEGFLK.[Q]	0	0.000669691		0	FALSE	High	QNYQEGFLK		1	2	1	EEC24984.1	0	1126.55	High	R.QNYQEGFLK.Q	[72-80]
0.008928	EEC24984.1 [32-41]	[K].SVAFVEGVSK.[E]	0	0.010527		0	FALSE	High	SVAFVEGVSK		1	2	1	EEC24984.1	0	1022.55	High	K.SVAFVEGVSK.E	[32-41]
0.004829	EEC24984.1 [118-127]	[K].IAPLLPTNPK.[E]	0	0.00575285		0	FALSE	High	IAPLLPTNPK		1	2	1	EEC24984.1	0	1063.65	High	K.IAPLLPTNPK.E	[118-127]
Percolator PEP (by Search Engine): A4 Mascot	Positions in Master Proteins	Annotated Sequence	Qvality q-value	Qvality PEP	Modifications in Master Proteins	Percolator q-Value (by Search Engine): A4 Mascot	Contaminant	Confidence	Sequence	Modifications	# Protein Groups	# Proteins	# PSMs	Master Protein Accessions	# Missed Cleavages	Theo. MH+ [Da]	Confidence (by Search Engine): A4 Mascot	Sequence in Protein	Positions in Protein	Peptide Group Modifications in Protein
0.06108	QDY55928.1 [112-117]	[K].VIYLLK.[T]	0.00760911	0.0697805		0.009308	FALSE	High	VIYLLK		1	1	1	QDY55928.1	0	748.497	High	K.VIYLLK.T	[112-117]
0.1329	QDY55928.1 [41-50]	[K].EEIALPSGSK.[T]	0.0223842	0.149608		0.0228	FALSE	Medium	EEIALPSGSK		1	1	1	QDY55928.1	0	1030.54	Medium	K.EEIALPSGSK.T	[41-50]
0.2847	QDY55928.1 [59-63]	[K].MIEIR.[M]	0.0493998	0.311964		0.0476	FALSE	Medium	MIEIR		1	1	1	QDY55928.1	0	661.37	Medium	K.MIEIR.M	[59-63]
High	QDY56699.1	ribose 5-phosphate isomerase B [Helicobacter pylori B128]	0	5.997	11	2	1	151	16.8	8.46	47	11	3	2		HP0574	cytoplasmic protein
Percolator PEP (by Search Engine): A4 Mascot	Positions in Master Proteins	Annotated Sequence	Qvality q-value	Qvality PEP	Modifications in Master Proteins	Percolator q-Value (by Search Engine): A4 Mascot	Contaminant	Confidence	Sequence	Modifications	# Protein Groups	# Proteins	# PSMs	Master Protein Accessions	# Missed Cleavages	Theo. MH+ [Da]	Confidence (by Search Engine): A4 Mascot	Sequence in Protein	Positions in Protein	Peptide Group Modifications in Protein
0.003118	QDY56699.1 [36-44]	[K].VQAFLPTMR.[V]	0	0.00373938		0	FALSE	High	VQAFLPTMR		1	1	1	QDY56699.1	0	1062.58	High	K.VQAFLPTMR.V	[36-44]
0.00114	QDY56699.1 [36-44]	[K].VQAFLPTMR.[V]	0	0.00139309		0	FALSE	High	VQAFLPTMR	1xOxidation [M8]	1	1	1	QDY56699.1	0	1078.57	High	K.VQAFLPTMR.V	[36-44]
0.2833	QDY56699.1 [45-52]	[R].VDYPDYAK.[L]	0.0493998	0.310119		0.0476	FALSE	Medium	VDYPDYAK		1	1	1	QDY56699.1	0	970.452	Medium	R.VDYPDYAK.L	[45-52]
High	AVG74047.1	dipeptide ABC transporter [Helicobacter pylori]	0	3.098	6	0	1	285	30.8	8.84	46	6	2	2	dppC	HP0300	inner membrane protein
Percolator PEP (by Search Engine): A4 Mascot	Positions in Master Proteins	Annotated Sequence	Qvality q-value	Qvality PEP	Modifications in Master Proteins	Percolator q-Value (by Search Engine): A4 Mascot	Contaminant	Confidence	Sequence	Modifications	# Protein Groups	# Proteins	# PSMs	Master Protein Accessions	# Missed Cleavages	Theo. MH+ [Da]	Confidence (by Search Engine): A4 Mascot	Sequence in Protein	Positions in Protein	Peptide Group Modifications in Protein
0.0101	AVG74047.1 [64-73]	[K].YLLGTDDLGR.[D]	0	0.0118551		0	FALSE	High	YLLGTDDLGR		1	2	1	AVG74047.1	0	1122.58	High	K.YLLGTDDLGR.D	[64-73]
0.07894	AVG74047.1 [6-12]	[R].EFIQQFK.[K]	0.0118545	0.0898304		0.01378	FALSE	Medium	EFIQQFK		1	2	1	AVG74047.1	0	939.493	Medium	R.EFIQQFK.K	[6-12]
High	QDY56166.1	fructose-bisphosphate aldolase [Helicobacter pylori B128]	0	3.855	7	3	1	307	33.8	6.14	45	7	3	3	fba	HP0176	cytoplasmic protein
Percolator PEP (by Search Engine): A4 Mascot	Positions in Master Proteins	Annotated Sequence	Qvality q-value	Qvality PEP	Modifications in Master Proteins	Percolator q-Value (by Search Engine): A4 Mascot	Contaminant	Confidence	Sequence	Modifications	# Protein Groups	# Proteins	# PSMs	Master Protein Accessions	# Missed Cleavages	Theo. MH+ [Da]	Confidence (by Search Engine): A4 Mascot	Sequence in Protein	Positions in Protein	Peptide Group Modifications in Protein
0.003081	QDY56166.1 [5-11]	[K].GNEILLK.[A]	0	0.00369486		0	FALSE	High	GNEILLK		1	1	1	QDY56166.1	0	786.472	High	K.GNEILLK.A	[5-11]
0.2606	QDY56166.1 [191-195]	[K].LDFER.[L]	0.0458066	0.286873		0.04451	FALSE	Medium	LDFER		1	1	1	QDY56166.1	0	679.341	Medium	K.LDFER.L	[191-195]
0.174	QDY56166.1 [282-291]	[K].FFSPAQLALK.[N]	0.0326147	0.194713		0.03277	FALSE	Medium	FFSPAQLALK		1	1	1	QDY56166.1	0	1121.64	Medium	K.FFSPAQLALK.N	[282-291]
High	QDY56623.1	non-heme ferritin [Helicobacter pylori B128]	0	3.495	11	2	1	167	19.3	5.67	45	11	2	2	ftnA	HP0653	cytoplasmic protein
Percolator PEP (by Search Engine): A4 Mascot	Positions in Master Proteins	Annotated Sequence	Qvality q-value	Qvality PEP	Modifications in Master Proteins	Percolator q-Value (by Search Engine): A4 Mascot	Contaminant	Confidence	Sequence	Modifications	# Protein Groups	# Proteins	# PSMs	Master Protein Accessions	# Missed Cleavages	Theo. MH+ [Da]	Confidence (by Search Engine): A4 Mascot	Sequence in Protein	Positions in Protein	Peptide Group Modifications in Protein
0.05448	QDY56623.1 [9-16]	[K].LLNEQVNK.[E]	0.00519144	0.062189		0.007156	FALSE	High	LLNEQVNK		1	1	1	QDY56623.1	0	957.536	High	K.LLNEQVNK.E	[9-16]
0.00587	QDY56623.1 [80-89]	[K].FEGLTQIFQK.[A]	0	0.00696455		0	FALSE	High	FEGLTQIFQK		1	1	1	QDY56623.1	0	1210.65	High	K.FEGLTQIFQK.A	[80-89]
Percolator PEP (by Search Engine): A4 Mascot	Positions in Master Proteins	Annotated Sequence	Qvality q-value	Qvality PEP	Modifications in Master Proteins	Percolator q-Value (by Search Engine): A4 Mascot	Contaminant	Confidence	Sequence	Modifications	# Protein Groups	# Proteins	# PSMs	Master Protein Accessions	# Missed Cleavages	Theo. MH+ [Da]	Confidence (by Search Engine): A4 Mascot	Sequence in Protein	Positions in Protein	Peptide Group Modifications in Protein
0.1092	QDY56700.1 [53-59]	[K].HQLQLQR.[A]	0.017136	0.123749		0.01821	FALSE	Medium	HQLQLQR		1	1	1	QDY56700.1	0	922.522	Medium	K.HQLQLQR.A	[53-59]
0.2445	QDY56700.1 [106-110]	[K].IEALL.[-]	0.040255	0.269906		0.03964	FALSE	Medium	IEALL		1	1	1	QDY56700.1	0	558.35	Medium	K.IEALL.-	[106-110]
High	QDY56640.1	hypothetical protein CV725_05785 [Helicobacter pylori B128]	0	3.611	14	2	1	150	16.9	5.83	43	14	2	2		HP0637	predicted lipoprotein and C-terminal TM helix
Percolator PEP (by Search Engine): A4 Mascot	Positions in Master Proteins	Annotated Sequence	Qvality q-value	Qvality PEP	Modifications in Master Proteins	Percolator q-Value (by Search Engine): A4 Mascot	Contaminant	Confidence	Sequence	Modifications	# Protein Groups	# Proteins	# PSMs	Master Protein Accessions	# Missed Cleavages	Theo. MH+ [Da]	Confidence (by Search Engine): A4 Mascot	Sequence in Protein	Positions in Protein	Peptide Group Modifications in Protein
0.001615	QDY56640.1 [60-74]	[R].EENAIQQENATIDAR.[T]	0	0.0019651		0	FALSE	High	EENAIQQENATIDAR		1	1	1	QDY56640.1	0	1701.8	High	R.EENAIQQENATIDAR.T	[60-74]
0.1516	QDY56640.1 [54-59]	[K].AQEVAR.[E]	0.0280749	0.170059		0.02772	FALSE	Medium	AQEVAR		1	1	1	QDY56640.1	0	673.363	Medium	K.AQEVAR.E	[54-59]
High	QDY56380.1	hypothetical protein CV725_04315 [Helicobacter pylori B128]	0	3.657	15	2	1	104	12	5.16	42	15	2	2		no homolog in 26695	predicted inner membrane protein
Percolator PEP (by Search Engine): A4 Mascot	Positions in Master Proteins	Annotated Sequence	Qvality q-value	Qvality PEP	Modifications in Master Proteins	Percolator q-Value (by Search Engine): A4 Mascot	Contaminant	Confidence	Sequence	Modifications	# Protein Groups	# Proteins	# PSMs	Master Protein Accessions	# Missed Cleavages	Theo. MH+ [Da]	Confidence (by Search Engine): A4 Mascot	Sequence in Protein	Positions in Protein	Peptide Group Modifications in Protein
0.003223	QDY56380.1 [97-104]	[R].SYDFDDGK.[-]	0	0.00386073		0	FALSE	High	SYDFDDGK		1	1	1	QDY56380.1	0	946.379	High	R.SYDFDDGK.-	[97-104]
0.06837	QDY56380.1 [69-76]	[K].GTEESLLR.[F]	0.0099187	0.077932		0.01274	FALSE	High	GTEESLLR		1	1	1	QDY56380.1	0	904.473	Medium	K.GTEESLLR.F	[69-76]
High	QDY55925.1	ATP synthase subunit beta [Helicobacter pylori B128]	0	3.024	5	0	1	469	51.4	5.41	41	5	2	2	atpD	HP1132	inner membrane-associated protein
Percolator PEP (by Search Engine): A4 Mascot	Positions in Master Proteins	Annotated Sequence	Qvality q-value	Qvality PEP	Modifications in Master Proteins	Percolator q-Value (by Search Engine): A4 Mascot	Contaminant	Confidence	Sequence	Modifications	# Protein Groups	# Proteins	# PSMs	Master Protein Accessions	# Missed Cleavages	Theo. MH+ [Da]	Confidence (by Search Engine): A4 Mascot	Sequence in Protein	Positions in Protein	Peptide Group Modifications in Protein
0.01068	QDY55925.1 [336-349]	[K].GIYPAVDPLDSTSR.[I]	0.000986762	0.0125301		0.0009256	FALSE	High	GIYPAVDPLDSTSR		1	2	1	QDY55925.1	0	1490.75	High	K.GIYPAVDPLDSTSR.I	[336-349]
0.08859	QDY55925.1 [138-147]	[K].VIDLLAPYSK.[G]	0.0130819	0.100436		0.01476	FALSE	Medium	VIDLLAPYSK		1	2	1	QDY55925.1	0	1118.65	Medium	K.VIDLLAPYSK.G	[138-147]
Percolator PEP (by Search Engine): A4 Mascot	Positions in Master Proteins	Annotated Sequence	Qvality q-value	Qvality PEP	Modifications in Master Proteins	Percolator q-Value (by Search Engine): A4 Mascot	Contaminant	Confidence	Sequence	Modifications	# Protein Groups	# Proteins	# PSMs	Master Protein Accessions	# Missed Cleavages	Theo. MH+ [Da]	Confidence (by Search Engine): A4 Mascot	Sequence in Protein	Positions in Protein	Peptide Group Modifications in Protein
0.1431	QDY55977.1 [119-124]	[R].MEAYIK.[K]	0.0247137	0.160635		0.0248	FALSE	Medium	MEAYIK		1	2	1	QDY55977.1	0	754.38	Medium	R.MEAYIK.K	[119-124]
0.2076	QDY55977.1 [47-53]	[K].NFIQLNR.[K]	0.0359123	0.230918		0.03553	FALSE	Medium	NFIQLNR		1	2	1	QDY55977.1	0	904.5	Medium	K.NFIQLNR.K	[47-53]
High	QDY56969.1	N utilization substance protein B [Helicobacter pylori B128]	0	2.709	11	2	1	138	15.5	7.18	39	11	2	2	nusB	HP0001	cytoplasmic protein
Percolator PEP (by Search Engine): A4 Mascot	Positions in Master Proteins	Annotated Sequence	Qvality q-value	Qvality PEP	Modifications in Master Proteins	Percolator q-Value (by Search Engine): A4 Mascot	Contaminant	Confidence	Sequence	Modifications	# Protein Groups	# Proteins	# PSMs	Master Protein Accessions	# Missed Cleavages	Theo. MH+ [Da]	Confidence (by Search Engine): A4 Mascot	Sequence in Protein	Positions in Protein	Peptide Group Modifications in Protein
0.01129	QDY56969.1 [111-119]	[K].LYAEPNTPK.[F]	0.000986762	0.013243		0.0009256	FALSE	High	LYAEPNTPK		1	1	1	QDY56969.1	0	1032.54	High	K.LYAEPNTPK.F	[111-119]
0.1733	QDY56969.1 [76-81]	[R].LGSMEK.[A]	0.0326147	0.194078		0.03277	FALSE	Medium	LGSMEK		1	1	1	QDY56969.1	0	664.333	Medium	R.LGSMEK.A	[76-81]
Percolator PEP (by Search Engine): A4 Mascot	Positions in Master Proteins	Annotated Sequence	Qvality q-value	Qvality PEP	Modifications in Master Proteins	Percolator q-Value (by Search Engine): A4 Mascot	Contaminant	Confidence	Sequence	Modifications	# Protein Groups	# Proteins	# PSMs	Master Protein Accessions	# Missed Cleavages	Theo. MH+ [Da]	Confidence (by Search Engine): A4 Mascot	Sequence in Protein	Positions in Protein	Peptide Group Modifications in Protein
0.1374	QDY56788.1 [106-112]	[K].VLSEDIK.[T]	0.0243007	0.154776		0.02449	FALSE	Medium	VLSEDIK		1	1	1	QDY56788.1	0	803.451	Medium	K.VLSEDIK.T	[106-112]
0.1015	QDY56788.1 [144-149]	[K].TEVEIR.[R]	0.0164432	0.114955		0.0176	FALSE	Medium	TEVEIR		1	1	1	QDY56788.1	0	746.404	Medium	K.TEVEIR.R	[144-149]
High	EEC24244.1	hypothetical protein HPB128_201g20 [Helicobacter pylori B128]	0	3.255	11	0	1	273	29.9	8.98	38	11	3	3	hopE	HP0706	outer membrane protein
Percolator PEP (by Search Engine): A4 Mascot	Positions in Master Proteins	Annotated Sequence	Qvality q-value	Qvality PEP	Modifications in Master Proteins	Percolator q-Value (by Search Engine): A4 Mascot	Contaminant	Confidence	Sequence	Modifications	# Protein Groups	# Proteins	# PSMs	Master Protein Accessions	# Missed Cleavages	Theo. MH+ [Da]	Confidence (by Search Engine): A4 Mascot	Sequence in Protein	Positions in Protein	Peptide Group Modifications in Protein
0.008889	EEC24244.1 [238-244]	[R].VPLLINK.[F]	0	0.0104853		0	FALSE	High	VPLLINK		1	2	1	EEC24244.1	0	796.529	High	R.VPLLINK.F	[238-244]
0.2782	EEC24244.1 [80-95]	[K].YANGALNGLGLNVGYK.[K]	0.0493998	0.305544		0.0476	FALSE	Medium	YANGALNGLGLNVGYK		1	2	1	EEC24244.1	0	1623.85	Medium	K.YANGALNGLGLNVGYK.K	[80-95]
0.2248	EEC24244.1 [183-189]	[K].EQIIEAK.[G]	0.039708	0.249028		0.03871	FALSE	Medium	EQIIEAK		1	2	1	EEC24244.1	0	830.462	Medium	K.EQIIEAK.G	[183-189]
Percolator PEP (by Search Engine): A4 Mascot	Positions in Master Proteins	Annotated Sequence	Qvality q-value	Qvality PEP	Modifications in Master Proteins	Percolator q-Value (by Search Engine): A4 Mascot	Contaminant	Confidence	Sequence	Modifications	# Protein Groups	# Proteins	# PSMs	Master Protein Accessions	# Missed Cleavages	Theo. MH+ [Da]	Confidence (by Search Engine): A4 Mascot	Sequence in Protein	Positions in Protein	Peptide Group Modifications in Protein
0.0508	QDY56247.1 [16-24]	[K].SVELEDLYR.[K]	0.00519144	0.0581406		0.005703	FALSE	High	SVELEDLYR		1	1	1	QDY56247.1	0	1123.56	High	K.SVELEDLYR.K	[16-24]
0.2255	QDY56247.1 [48-53]	[K].AVDFFK.[E]	0.039708	0.249806		0.03871	FALSE	Medium	AVDFFK		1	1	1	QDY56247.1	0	726.382	Medium	K.AVDFFK.E	[48-53]
High	QDY56684.1	2-oxoglutarate synthase subunit alpha [Helicobacter pylori B128]	0	2.699	5	2	1	375	41.5	6.47	36	5	2	2		HP0589	cytoplasmic protein
Percolator PEP (by Search Engine): A4 Mascot	Positions in Master Proteins	Annotated Sequence	Qvality q-value	Qvality PEP	Modifications in Master Proteins	Percolator q-Value (by Search Engine): A4 Mascot	Contaminant	Confidence	Sequence	Modifications	# Protein Groups	# Proteins	# PSMs	Master Protein Accessions	# Missed Cleavages	Theo. MH+ [Da]	Confidence (by Search Engine): A4 Mascot	Sequence in Protein	Positions in Protein	Peptide Group Modifications in Protein
0.01277	QDY56684.1 [107-116]	[R].SGPSTGMPTR.[V]	0.000986762	0.0149667		0.0009256	FALSE	High	SGPSTGMPTR		1	1	1	QDY56684.1	0	990.467	High	R.SGPSTGMPTR.V	[107-116]
0.1565	QDY56684.1 [330-337]	[K].ILVIELNK.[G]	0.029274	0.175816		0.02863	FALSE	Medium	ILVIELNK		1	1	1	QDY56684.1	0	941.603	Medium	K.ILVIELNK.G	[330-337]
High	QDY55726.1	biopolymer transporter ExbD [Helicobacter pylori B128]	0	3.073	21	3	1	129	14.3	6.32	34	21	3	3	exbD	HP1340	inner membrane protein
Percolator PEP (by Search Engine): A4 Mascot	Positions in Master Proteins	Annotated Sequence	Qvality q-value	Qvality PEP	Modifications in Master Proteins	Percolator q-Value (by Search Engine): A4 Mascot	Contaminant	Confidence	Sequence	Modifications	# Protein Groups	# Proteins	# PSMs	Master Protein Accessions	# Missed Cleavages	Theo. MH+ [Da]	Confidence (by Search Engine): A4 Mascot	Sequence in Protein	Positions in Protein	Peptide Group Modifications in Protein
0.03428	QDY55726.1 [116-129]	[K].EHNHENFSISTQAQ.[-]	0.00456217	0.0394936		0.00424	FALSE	High	EHNHENFSISTQAQ		1	1	1	QDY55726.1	0	1641.73	High	K.EHNHENFSISTQAQ.-	[116-129]
0.08887	QDY55726.1 [40-46]	[K].VSLPNAK.[N]	0.0130819	0.100796		0.01476	FALSE	Medium	VSLPNAK		1	1	1	QDY55726.1	0	728.43	Medium	K.VSLPNAK.N	[40-46]
0.2773	QDY55726.1 [92-97]	[K].TLIDLK.[S]	0.0493998	0.304635		0.0476	FALSE	Medium	TLIDLK		1	1	1	QDY55726.1	0	702.44	Medium	K.TLIDLK.S	[92-97]
Percolator PEP (by Search Engine): A4 Mascot	Positions in Master Proteins	Annotated Sequence	Qvality q-value	Qvality PEP	Modifications in Master Proteins	Percolator q-Value (by Search Engine): A4 Mascot	Contaminant	Confidence	Sequence	Modifications	# Protein Groups	# Proteins	# PSMs	Master Protein Accessions	# Missed Cleavages	Theo. MH+ [Da]	Confidence (by Search Engine): A4 Mascot	Sequence in Protein	Positions in Protein	Peptide Group Modifications in Protein
0.2474	QDY55845.1 [82-88]	[K].QSGLVLR.[A]	0.0414017	0.273236		0.04064	FALSE	Medium	QSGLVLR		1	2	1	QDY55845.1	0	772.468	Medium	K.QSGLVLR.A	[82-88]
0.2117	QDY55845.1 [64-69]	[KR].QIEELR.[NS]	0.0364636	0.235342		0.03594	TRUE	Medium	QIEELR		1	3	2	QDY55845.1	0	787.431	Medium	K.QLEEIR.N	[64-69]
High	QDY55780.1	5'-nucleotidase, lipoprotein e(P4) family [Helicobacter pylori B128]	0	4.076	8	0	1	245	27.9	9.32	32	8	2	2		HP1285	predicted Sec/SPI signal peptide
Percolator PEP (by Search Engine): A4 Mascot	Positions in Master Proteins	Annotated Sequence	Qvality q-value	Qvality PEP	Modifications in Master Proteins	Percolator q-Value (by Search Engine): A4 Mascot	Contaminant	Confidence	Sequence	Modifications	# Protein Groups	# Proteins	# PSMs	Master Protein Accessions	# Missed Cleavages	Theo. MH+ [Da]	Confidence (by Search Engine): A4 Mascot	Sequence in Protein	Positions in Protein	Peptide Group Modifications in Protein
0.005937	QDY55780.1 [152-163]	[K].LPQVSEESVLLK.[E]	0	0.00704819		0	FALSE	High	LPQVSEESVLLK		1	2	1	QDY55780.1	0	1341.76	High	K.LPQVSEESVLLK.E	[152-163]
0.01414	QDY55780.1 [129-135]	[K].IFYISNR.[T]	0.000986762	0.0165158		0.0009256	FALSE	High	IFYISNR		1	2	1	QDY55780.1	0	912.494	High	K.IFYISNR.T	[129-135]
Percolator PEP (by Search Engine): A4 Mascot	Positions in Master Proteins	Annotated Sequence	Qvality q-value	Qvality PEP	Modifications in Master Proteins	Percolator q-Value (by Search Engine): A4 Mascot	Contaminant	Confidence	Sequence	Modifications	# Protein Groups	# Proteins	# PSMs	Master Protein Accessions	# Missed Cleavages	Theo. MH+ [Da]	Confidence (by Search Engine): A4 Mascot	Sequence in Protein	Positions in Protein	Peptide Group Modifications in Protein
0.02612	QDY55753.1 [116-124]	[R].EALALAQSK.[L]	0.000986762	0.030155		0.0009256	FALSE	High	EALALAQSK		1	1	1	QDY55753.1	0	930.525	High	R.EALALAQSK.L	[116-124]
0.09707	QDY55753.1 [24-35]	[R].GNSIAFGDIAIK.[A]	0.0159159	0.110181		0.01729	FALSE	Medium	GNSIAFGDIAIK		1	1	1	QDY55753.1	0	1205.65	Medium	R.GNSIAFGDIAIK.A	[24-35]
Percolator PEP (by Search Engine): A4 Mascot	Positions in Master Proteins	Annotated Sequence	Qvality q-value	Qvality PEP	Modifications in Master Proteins	Percolator q-Value (by Search Engine): A4 Mascot	Contaminant	Confidence	Sequence	Modifications	# Protein Groups	# Proteins	# PSMs	Master Protein Accessions	# Missed Cleavages	Theo. MH+ [Da]	Confidence (by Search Engine): A4 Mascot	Sequence in Protein	Positions in Protein	Peptide Group Modifications in Protein
0.2239	QDY57001.1 [42-49]	[K].DLEPMDLK.[N]	0.039708	0.248251		0.03871	FALSE	Medium	DLEPMDLK		1	1	1	QDY57001.1	0	960.471	Medium	K.DLEPMDLK.N	[42-49]
0.1646	QDY57001.1 [230-235]	[R].VGLSEK.[A]	0.031118	0.184151		0.03153	FALSE	Medium	VGLSEK		1	1	1	QDY57001.1	0	632.361	Medium	R.VGLSEK.A	[230-235]
0.1339	QDY57001.1 [221-229]	[K].LLPGTAMPR.[V]	0.0237308	0.150629		0.02399	FALSE	Medium	LLPGTAMPR		1	1	1	QDY57001.1	0	955.539	Medium	K.LLPGTAMPR.V	[221-229]
High	QDY55668.1	outer membrane protein [Helicobacter pylori B128]	0	7.135	13	3	1	248	28	9.51	29	13	3	3	horJ	HP1469	outer membrane protein
Percolator PEP (by Search Engine): A4 Mascot	Positions in Master Proteins	Annotated Sequence	Qvality q-value	Qvality PEP	Modifications in Master Proteins	Percolator q-Value (by Search Engine): A4 Mascot	Contaminant	Confidence	Sequence	Modifications	# Protein Groups	# Proteins	# PSMs	Master Protein Accessions	# Missed Cleavages	Theo. MH+ [Da]	Confidence (by Search Engine): A4 Mascot	Sequence in Protein	Positions in Protein	Peptide Group Modifications in Protein
0.0006067	QDY55668.1 [212-226]	[K].VPTITHQLFSLTNEK.[G]	0	0.000749131		0	FALSE	High	VPTITHQLFSLTNEK		1	1	1	QDY55668.1	0	1727.93	High	K.VPTITHQLFSLTNEK.G	[212-226]
0.001823	QDY55668.1 [203-211]	[K].HNSLELGIK.[V]	0	0.00220671		0	FALSE	High	HNSLELGIK		1	1	1	QDY55668.1	0	1010.56	High	K.HNSLELGIK.V	[203-211]
0.0662	QDY55668.1 [170-176]	[K].EIANYAK.[H]	0.0099187	0.0753992		0.01216	FALSE	High	EIANYAK		1	1	1	QDY55668.1	0	808.42	Medium	K.EIANYAK.H	[170-176]
Percolator PEP (by Search Engine): A4 Mascot	Positions in Master Proteins	Annotated Sequence	Qvality q-value	Qvality PEP	Modifications in Master Proteins	Percolator q-Value (by Search Engine): A4 Mascot	Contaminant	Confidence	Sequence	Modifications	# Protein Groups	# Proteins	# PSMs	Master Protein Accessions	# Missed Cleavages	Theo. MH+ [Da]	Confidence (by Search Engine): A4 Mascot	Sequence in Protein	Positions in Protein	Peptide Group Modifications in Protein
0.01833	QDY56117.1 [93-106]	[K].VLADMAMNDMQAFK.[S]	0.000986762	0.0213175		0.0009256	FALSE	High	VLADMAMNDMQAFK	1xOxidation [M]	1	1	2	QDY56117.1	0	1600.72	High	K.VLADMAMNDMQAFK.S	[93-106]
0.0434	QDY56117.1 [41-47]	[R].SMYYAFR.[D]	0.00519144	0.049821		0.005703	FALSE	High	SMYYAFR		1	1	1	QDY56117.1	0	937.424	High	R.SMYYAFR.D	[41-47]
Percolator PEP (by Search Engine): A4 Mascot	Positions in Master Proteins	Annotated Sequence	Qvality q-value	Qvality PEP	Modifications in Master Proteins	Percolator q-Value (by Search Engine): A4 Mascot	Contaminant	Confidence	Sequence	Modifications	# Protein Groups	# Proteins	# PSMs	Master Protein Accessions	# Missed Cleavages	Theo. MH+ [Da]	Confidence (by Search Engine): A4 Mascot	Sequence in Protein	Positions in Protein	Peptide Group Modifications in Protein
0.03376	EEC24146.1 [187-196]	[K].HISTVESLKK.[I]	0.00456217	0.0388928		0.00424	FALSE	High	HISTVESLKK		1	2	1	EEC24146.1	1	1141.66	High	K.HISTVESLKK.I	[187-196]
0.09	EEC24146.1 [136-141]	[K].DFFTFK.[S]	0.0130819	0.102248		0.01476	FALSE	Medium	DFFTFK		1	2	1	EEC24146.1	0	804.393	Medium	K.DFFTFK.S	[136-141]
Percolator PEP (by Search Engine): A4 Mascot	Positions in Master Proteins	Annotated Sequence	Qvality q-value	Qvality PEP	Modifications in Master Proteins	Percolator q-Value (by Search Engine): A4 Mascot	Contaminant	Confidence	Sequence	Modifications	# Protein Groups	# Proteins	# PSMs	Master Protein Accessions	# Missed Cleavages	Theo. MH+ [Da]	Confidence (by Search Engine): A4 Mascot	Sequence in Protein	Positions in Protein	Peptide Group Modifications in Protein
0.03274	QDY56925.1 [17-27]	[K].AFDITHIDLSK.[T]	0.0028406	0.0377172		0.002659	FALSE	High	AFDITHIDLSK		1	1	1	QDY56925.1	0	1259.66	High	K.AFDITHIDLSK.T	[17-27]
0.1838	QDY56925.1 [5-15]	[R].IEMITALLDEK.[K]	0.0336805	0.20511		0.03367	FALSE	Medium	IEMITALLDEK	1xOxidation [M3]	1	1	1	QDY56925.1	0	1291.68	Medium	R.IEMITALLDEK.K	[5-15]
Percolator PEP (by Search Engine): A4 Mascot	Positions in Master Proteins	Annotated Sequence	Qvality q-value	Qvality PEP	Modifications in Master Proteins	Percolator q-Value (by Search Engine): A4 Mascot	Contaminant	Confidence	Sequence	Modifications	# Protein Groups	# Proteins	# PSMs	Master Protein Accessions	# Missed Cleavages	Theo. MH+ [Da]	Confidence (by Search Engine): A4 Mascot	Sequence in Protein	Positions in Protein	Peptide Group Modifications in Protein
0.004227	EEC24385.1 [2-16]	[M].VGHTSTDGYHFEASK.[A]	0	0.00504382		0	FALSE	High	VGHTSTDGYHFEASK		1	1	1	EEC24385.1	0	1635.74	High	M.VGHTSTDGYHFEASK.A	[2-16]
0.06689	EEC24385.1 [44-49]; QDY55899.1 [155-160]	[K].WVEQVK.[S]	0.0099187	0.0762349		0.01216	FALSE	High	WVEQVK		2	2	1	EEC24385.1; QDY55899.1	0	788.43	Medium	K.WVEQVK.S	[44-49]
Percolator PEP (by Search Engine): A4 Mascot	Positions in Master Proteins	Annotated Sequence	Qvality q-value	Qvality PEP	Modifications in Master Proteins	Percolator q-Value (by Search Engine): A4 Mascot	Contaminant	Confidence	Sequence	Modifications	# Protein Groups	# Proteins	# PSMs	Master Protein Accessions	# Missed Cleavages	Theo. MH+ [Da]	Confidence (by Search Engine): A4 Mascot	Sequence in Protein	Positions in Protein	Peptide Group Modifications in Protein
0.2683	QDY56367.1 [92-97]	[K].LSLGEK.[V]	0.046344	0.294767		0.04492	FALSE	Medium	LSLGEK		1	1	1	QDY56367.1	0	646.377	Medium	K.LSLGEK.V	[92-97]
0.2028	QDY56367.1 [106-113]	[K].ESFQAVLK.[D]	0.0359123	0.225842		0.03553	FALSE	Medium	ESFQAVLK		1	1	1	QDY56367.1	0	921.504	Medium	K.ESFQAVLK.D	[106-113]
1Locus tags are designated for H. pylori 26695.
