# Supplementary material for: Helicobacter pylori HP0135 Is a Small Lipoprotein That Has a Role in Outer Membrane Stability
Source: Molecules. 2025 Jan 7;30(2):204. doi: 10.3390/molecules30020204 (PMC11768039; doi:10.3390/molecules30020204)
Supplement: Supplementary file 1 [file molecules-30-00204-s001.zip › Table S4.xlsx]

## Sheet: Proteins
Table S4. Proteins identified from the murein sacculus preparation.
Accession	Description	Protein FDR Confidence: Combined	Exp. q-value: Combined	Sum PEP Score	# Protein Groups	# AAs	MW [kDa]	calc. pI	Score Mascot: Mascot	Coverage [%] (by Search Engine): Mascot	# PSMs (by Search Engine): Mascot	# Peptides (by Search Engine): Mascot	gene designation	locus tag1	comments2
QDY56009.1	neuraminyllactose-binding hemagglutinin HapA homolog [Helicobacter pylori B128]	High	0	36.949	1	249	28.3	8.19	692	58	29	15		HP0410	predicted Sec/SPI signal peptide
QDY56571.1	DUF1104 domain-containing protein [Helicobacter pylori B128]	High	0	14.125	1	150	17.1	8.94	546	24	10	3		HP0721	predicted Sec/SPI signal peptide
EEC23782.1	hypothetical protein HPB128_162g2 [Helicobacter pylori B128]	High	0	9.06	1	161	18.2	9.31	247	33	10	6		HP0719/HP0720	potential Sec/SPI signal peptide or TM helix
QDY56993.1	peroxiredoxin [Helicobacter pylori B128]	High	0	9.118	1	198	22.2	6.3	157	22	7	4	tsaA	HP1563	cytoplasmic protein
QDY56970.1	DUF3944 domain-containing protein [Helicobacter pylori B128]	High	0	3.876	1	253	28.4	5.43	148	15	4	3		HP1588	predicted membrane protein
QDY55857.1	elongation factor Tu [Helicobacter pylori B128]	High	0	5.806	1	399	43.6	5.26	146	12	7	4	tuf	HP1205	cytoplasmic protein
QDY56215.1	disulfide isomerase [Helicobacter pylori B128]	High	0	5.366	1	265	29.4	9.04	130	14	4	3	dsbC	HP0231	predicted Sec/SPI signal peptide
QDY56963.1	molecular chaperone GroEL [Helicobacter pylori B128]	High	0	3.93	1	546	58.2	5.76	110	2	2	1	groEL	HP0010	cytoplasmic protein
QDY56283.1	polyisoprenoid-binding protein [Helicobacter pylori B128]	High	0	3.215	1	184	20.3	9.31	106	8	2	1		HP0305	predicted Sec/SPI signal peptide
QDY55925.1	ATP synthase subunit beta [Helicobacter pylori B128]	High	0	2.998	1	469	51.4	5.41	80	3	2	1	atpD	HP1132	membrane-associated protein
QDW68296.1	peptidoglycan-associated lipoprotein PalA [Helicobacter pylori]	High	0	2.915	1	179	20	6.09	78	18	3	2	palA	HP1125	predicted lipoprotein
QDY55923.1	F0F1 ATP synthase subunit alpha [Helicobacter pylori B128]	High	0	2.155	1	503	55.1	5.4	69	2	2	1	atpA	HP1134	membrane-associated protein
QDY56165.1	peptidylprolyl isomerase [Helicobacter pylori B128]	High	0	3.248	1	299	34	9.35	69	8	5	3		HP0175	predicted Sec/SPI signal peptide
QDY56556.1	D-alanine--D-alanine ligase [Helicobacter pylori B128]	High	0	2.135	1	347	39.5	7.52	62	3	2	1	ddl	HP0738	involved in peptidoglycan synthesis
QDY56623.1	non-heme ferritin [Helicobacter pylori B128]	High	0	2.205	1	167	19.3	5.67	55	5	2	1	ftnA	HP0653	cytoplasmic protein
QDY56712.1	acyl carrier protein [Helicobacter pylori B128]	High	0	2.466	1	78	8.6	3.99	51	22	3	2	acpP	HP0559	cytoplasmic protein
QDY56119.1	DUF1104 domain-containing protein [Helicobacter pylori B128]	High	0	2.695	1	144	16.6	9.28	30	7	2	1		HP0129	predicted Sec/SPI signal peptide
QDY55779.1	polyisoprenoid-binding protein [Helicobacter pylori B128]	High	0	2.044	1	182	20.6	9.29	25	4	1	1		HP1286	predicted Sec/SPI signal peptide
	1Locus tags are indicated for H. pylori 26695.
	2Signal peptide predictions were determined by SignalP 6.0 (https://services.healthtech.dtu.dk/services/SignalP-6.0/) and transmembrane (TM) helices of membrane proteins were predicted by TMHMM - 2.0 (https://services.healthtech.dtu.dk/services/TMHMM-2.0/).
